# Supplementary material for: AMiCUS—A Head Motion-Based Interface for Control of an Assistive Robot
Source: Sensors (Basel). 2019 Jun 25;19(12):2836. doi: 10.3390/s19122836 (PMC6630260; doi:10.3390/s19122836)
Supplement: Supplementary file 1 [file sensors-19-02836-s001.zip]

Archive with 2 entries (2 files):
- DynamicData.csv
- StaticData.csv
