# Supplementary material for: AMiCUS—A Head Motion-Based Interface for Control of an Assistive Robot
Source: Sensors (Basel). 2019 Jun 25;19(12):2836. doi: 10.3390/s19122836 (PMC6630260; doi:10.3390/s19122836)
Supplement: Supplementary file 1 [file sensors-19-02836-s001.zip › DynamicData.csv]

===========================================
Hillcrest Motion Data Log
Date: June 12	2019 1:34:45 PM CEST
Channel	Units
SAMPLE_ID	null
MOUSE	mickeys
LINEAR_ACCELERATION	m/s^2
LIN_ACC_NO_GRAVITY	m/s^2
ANGULAR_VELOCITY	rad/s
MAGNETOMETER	gauss
TEMPERATURE	degC
ANGULAR_POSITION
===========================================
Additional Info
Time elapsed: 66.938530041 seconds
First sample id: 49528
Last sample id: 57907
Total packets: 8379 packets
Dropped packets: 0 packets
Time of first lost packet: 0
Average sample rate: 125.17454438972356 Hz
===========================================
Timestamp (us)	SAMPLE_ID	MOUSE_x	MOUSE_y	LINEAR_ACCELERATION_x	LINEAR_ACCELERATION_y	LINEAR_ACCELERATION_z	LIN_ACC_NO_GRAVITY_x	LIN_ACC_NO_GRAVITY_y	LIN_ACC_NO_GRAVITY_z	ANGULAR_VELOCITY_x	ANGULAR_VELOCITY_y	ANGULAR_VELOCITY_z	MAGNETOMETER_x	MAGNETOMETER_y	MAGNETOMETER_z	TEMPERATURE	ANGULAR_POSITION_w	ANGULAR_POSITION_x	ANGULAR_POSITION_y	ANGULAR_POSITION_z
0	49528	0	0	-5.4287109375	-0.6826171875	-8.15234375	0.033203125	-0.0537109375	-0.005859375	0.0048828125	0.0087890625	-0.01953125	0.097412109375	0.257080078125	0.199462890625	5.46875	0.62982177734375	0.1968994140625	0.2158203125	0.7196044921875
8075	49529	0	0	-5.44921875	-0.6982421875	-8.1162109375	0.01171875	-0.068359375	0.0302734375	0.005859375	0.0068359375	-0.013671875	0.09765625	0.2529296875	0.202392578125	5.5	0.62982177734375	0.19683837890625	0.2158203125	0.71966552734375
26017	49530	0	0	-5.4306640625	-0.71875	-8.140625	0.0302734375	-0.087890625	0.0068359375	0.005859375	0.0078125	-0.005859375	0.09765625	0.260498046875	0.200439453125	5.515625	0.6297607421875	0.19677734375	0.2158203125	0.71966552734375
26577	49531	0	0	-5.447265625	-0.70703125	-8.1376953125	0.0126953125	-0.076171875	0.009765625	0.0068359375	0.0048828125	0.0009765625	0.098876953125	0.254638671875	0.203857421875	5.5	0.6297607421875	0.19671630859375	0.21588134765625	0.7197265625
32289	49532	0	0	-5.466796875	-0.7001953125	-8.14453125	-0.0068359375	-0.068359375	0.0029296875	0.005859375	0.0048828125	0.0048828125	0.10107421875	0.260986328125	0.1943359375	5.4765625	0.62982177734375	0.19671630859375	0.21588134765625	0.7197265625
40378	49533	0	0	-5.4443359375	-0.728515625	-8.1259765625	0.015625	-0.0966796875	0.021484375	0.005859375	0.0029296875	0.0087890625	0.097900390625	0.25439453125	0.2041015625	5.4453125	0.62982177734375	0.1966552734375	0.21588134765625	0.71966552734375
48133	49534	0	0	-5.4638671875	-0.736328125	-8.1357421875	-0.00390625	-0.1044921875	0.01171875	0.0048828125	0.001953125	0.01171875	0.10205078125	0.25634765625	0.19921875	5.46875	0.62982177734375	0.1966552734375	0.21588134765625	0.71966552734375
56418	49535	0	0	-5.4306640625	-0.7333984375	-8.138671875	0.029296875	-0.1015625	0.009765625	0.0029296875	0.001953125	0.01171875	0.098388671875	0.2587890625	0.200927734375	5.46875	0.6298828125	0.1966552734375	0.21588134765625	0.7196044921875
64200	49536	0	0	-5.439453125	-0.7548828125	-8.13671875	0.01953125	-0.123046875	0.01171875	0.0009765625	0.0009765625	0.0107421875	0.0986328125	0.252685546875	0.204345703125	5.4765625	0.62994384765625	0.1966552734375	0.21588134765625	0.7196044921875
72415	49537	0	0	-5.439453125	-0.759765625	-8.1435546875	0.01953125	-0.12890625	0.00390625	-0.0029296875	0	0.0068359375	0.097412109375	0.258544921875	0.200927734375	5.484375	0.62994384765625	0.1966552734375	0.2158203125	0.7196044921875
80247	49538	0	0	-5.4375	-0.75	-8.158203125	0.021484375	-0.119140625	-0.009765625	-0.0078125	-0.0009765625	0.00390625	0.099609375	0.25341796875	0.2021484375	5.484375	0.62994384765625	0.19671630859375	0.2158203125	0.7196044921875
88303	49539	0	0	-5.466796875	-0.7236328125	-8.1474609375	-0.0068359375	-0.0947265625	0.0009765625	-0.0126953125	-0.001953125	-0.001953125	0.0986328125	0.2578125	0.197265625	5.4609375	0.62994384765625	0.19671630859375	0.2158203125	0.7196044921875
96278	49540	0	0	-5.4775390625	-0.748046875	-8.130859375	-0.0185546875	-0.119140625	0.0166015625	-0.017578125	-0.001953125	-0.0078125	0.098388671875	0.252197265625	0.20654296875	5.46875	0.6298828125	0.19677734375	0.21575927734375	0.7196044921875
104301	49541	0	0	-5.4853515625	-0.71484375	-8.134765625	-0.025390625	-0.0869140625	0.0126953125	-0.021484375	-0.0029296875	-0.0146484375	0.1005859375	0.25830078125	0.19677734375	5.4765625	0.62982177734375	0.19677734375	0.21575927734375	0.71966552734375
112331	49542	0	0	-5.45703125	-0.7314453125	-8.1357421875	0.0029296875	-0.103515625	0.0126953125	-0.025390625	-0.00390625	-0.01953125	0.0986328125	0.252685546875	0.204345703125	5.4921875	0.6297607421875	0.19683837890625	0.2156982421875	0.7197265625
120306	49543	0	0	-5.455078125	-0.70703125	-8.1494140625	0.0048828125	-0.080078125	-0.001953125	-0.03125	-0.0048828125	-0.0244140625	0.099853515625	0.260009765625	0.196533203125	5.5	0.62969970703125	0.1968994140625	0.21563720703125	0.71978759765625
128307	49544	0	0	-5.4814453125	-0.681640625	-8.146484375	-0.021484375	-0.0556640625	0.001953125	-0.0341796875	-0.005859375	-0.0283203125	0.0986328125	0.25390625	0.205810546875	5.5078125	0.62957763671875	0.197021484375	0.215576171875	0.71990966796875
136177	49545	0	0	-5.4765625	-0.6748046875	-8.1201171875	-0.015625	-0.0498046875	0.02734375	-0.0361328125	-0.00390625	-0.0302734375	0.09619140625	0.2548828125	0.2001953125	5.4921875	0.62945556640625	0.19708251953125	0.21551513671875	0.72003173828125
144206	49546	0	0	-5.4814453125	-0.66015625	-8.1318359375	-0.0205078125	-0.0361328125	0.0166015625	-0.037109375	-0.0009765625	-0.03125	0.097412109375	0.251953125	0.20654296875	5.484375	0.62933349609375	0.1971435546875	0.2154541015625	0.7200927734375
152208	49547	0	0	-5.48828125	-0.64453125	-8.1025390625	-0.02734375	-0.021484375	0.0458984375	-0.037109375	0	-0.0302734375	0.100341796875	0.256591796875	0.197509765625	5.5	0.62921142578125	0.19720458984375	0.21533203125	0.72021484375
160356	49548	0	0	-5.4912109375	-0.638671875	-8.12109375	-0.03125	-0.017578125	0.0263671875	-0.037109375	0.0009765625	-0.0263671875	0.097412109375	0.25048828125	0.205078125	5.5	0.62908935546875	0.197265625	0.21527099609375	0.7203369140625
168230	49549	0	0	-5.49609375	-0.6083984375	-8.111328125	-0.0361328125	0.01171875	0.037109375	-0.0361328125	0.001953125	-0.0224609375	0.10107421875	0.2548828125	0.19775390625	5.5078125	0.62896728515625	0.19732666015625	0.2152099609375	0.720458984375
176381	49550	0	0	-5.4677734375	-0.60546875	-8.1259765625	-0.0078125	0.013671875	0.0224609375	-0.0341796875	0.001953125	-0.0185546875	0.0966796875	0.253662109375	0.206298828125	5.4921875	0.62890625	0.1973876953125	0.215087890625	0.72052001953125
184182	49551	0	0	-5.4658203125	-0.595703125	-8.1611328125	-0.0068359375	0.0224609375	-0.0126953125	-0.03125	0.0009765625	-0.0126953125	0.1005859375	0.253173828125	0.2041015625	5.4921875	0.62884521484375	0.19744873046875	0.21502685546875	0.7205810546875
192457	49552	0	0	-5.4609375	-0.57421875	-8.1376953125	-0.001953125	0.0419921875	0.01171875	-0.02734375	-0.0009765625	-0.0078125	0.09765625	0.25390625	0.2060546875	5.5	0.6287841796875	0.197509765625	0.21490478515625	0.72064208984375
200274	49553	0	0	-5.48828125	-0.5478515625	-8.1484375	-0.0283203125	0.06640625	0.0009765625	-0.0234375	-0.0029296875	-0.0029296875	0.098876953125	0.255126953125	0.20166015625	5.484375	0.62872314453125	0.19757080078125	0.21484375	0.720703125
208365	49554	0	0	-5.4921875	-0.5556640625	-8.125	-0.0322265625	0.0576171875	0.0244140625	-0.0185546875	-0.0029296875	0.0009765625	0.09912109375	0.2578125	0.204833984375	5.4921875	0.62872314453125	0.1976318359375	0.21484375	0.720703125
216297	49555	0	0	-5.4990234375	-0.57421875	-8.13671875	-0.0400390625	0.0380859375	0.0126953125	-0.0146484375	-0.0029296875	0.0078125	0.097412109375	0.25048828125	0.205078125	5.484375	0.628662109375	0.19769287109375	0.21478271484375	0.720703125
224282	49556	0	0	-5.5302734375	-0.5673828125	-8.1435546875	-0.0703125	0.0439453125	0.005859375	-0.0107421875	-0.0009765625	0.0107421875	0.0986328125	0.2607421875	0.2001953125	5.4921875	0.62872314453125	0.19775390625	0.2147216796875	0.720703125
232283	49557	0	0	-5.546875	-0.572265625	-8.1455078125	-0.0869140625	0.037109375	0.00390625	-0.0068359375	0.0009765625	0.013671875	0.095458984375	0.251953125	0.204833984375	5.484375	0.62872314453125	0.19775390625	0.2147216796875	0.720703125
240274	49558	0	0	-5.529296875	-0.580078125	-8.095703125	-0.0693359375	0.029296875	0.0537109375	-0.001953125	0.0048828125	0.0166015625	0.09765625	0.2578125	0.197509765625	5.484375	0.6287841796875	0.19781494140625	0.21466064453125	0.72064208984375
248299	49559	0	0	-5.51953125	-0.5830078125	-8.0888671875	-0.060546875	0.025390625	0.060546875	0.0029296875	0.0068359375	0.0185546875	0.096923828125	0.248046875	0.207763671875	5.5	0.6287841796875	0.19781494140625	0.21466064453125	0.72064208984375
256365	49560	0	0	-5.5322265625	-0.615234375	-8.13671875	-0.0732421875	-0.0078125	0.0126953125	0.005859375	0.0087890625	0.021484375	0.09814453125	0.25537109375	0.199951171875	5.5078125	0.62884521484375	0.19775390625	0.214599609375	0.7205810546875
264175	49561	0	0	-5.521484375	-0.60546875	-8.177734375	-0.0625	0.001953125	-0.02734375	0.0068359375	0.0107421875	0.0244140625	0.096435546875	0.251708984375	0.206787109375	5.4921875	0.62896728515625	0.19775390625	0.214599609375	0.72052001953125
272410	49562	0	0	-5.49609375	-0.6083984375	-8.12109375	-0.0380859375	-0.0009765625	0.0302734375	0.0087890625	0.0126953125	0.025390625	0.1025390625	0.26025390625	0.197998046875	5.4921875	0.6290283203125	0.19769287109375	0.21453857421875	0.720458984375
280531	49563	0	0	-5.494140625	-0.619140625	-8.1572265625	-0.037109375	-0.0126953125	-0.0048828125	0.0087890625	0.0146484375	0.0263671875	0.095947265625	0.2490234375	0.20947265625	5.5	0.629150390625	0.19769287109375	0.21453857421875	0.72039794921875
288308	49564	0	0	-5.5107421875	-0.6435546875	-8.15234375	-0.0546875	-0.0380859375	0	0.0087890625	0.015625	0.0283203125	0.100830078125	0.253662109375	0.201904296875	5.515625	0.62921142578125	0.1976318359375	0.2144775390625	0.7203369140625
296283	49565	0	0	-5.505859375	-0.6533203125	-8.1669921875	-0.05078125	-0.0478515625	-0.013671875	0.009765625	0.015625	0.0283203125	0.098388671875	0.25732421875	0.19921875	5.5078125	0.62933349609375	0.19757080078125	0.2144775390625	0.72027587890625
304307	49566	0	0	-5.4541015625	-0.62890625	-8.162109375	0.0009765625	-0.0234375	-0.0087890625	0.0087890625	0.015625	0.02734375	0.096435546875	0.25830078125	0.201171875	5.5	0.62939453125	0.197509765625	0.21441650390625	0.72021484375
312199	49567	0	0	-5.46484375	-0.6484375	-8.1337890625	-0.0107421875	-0.0439453125	0.01953125	0.0087890625	0.015625	0.0263671875	0.10107421875	0.2548828125	0.19775390625	5.484375	0.6295166015625	0.197509765625	0.21441650390625	0.72015380859375
320204	49568	0	0	-5.42578125	-0.6376953125	-8.1796875	0.02734375	-0.033203125	-0.025390625	0.0087890625	0.0126953125	0.0263671875	0.1015625	0.260009765625	0.1982421875	5.484375	0.62957763671875	0.19744873046875	0.21435546875	0.7200927734375
328298	49569	0	0	-5.4365234375	-0.6474609375	-8.1416015625	0.015625	-0.0439453125	0.013671875	0.0107421875	0.01171875	0.0244140625	0.096923828125	0.249267578125	0.209228515625	5.4765625	0.62969970703125	0.1973876953125	0.21435546875	0.72003173828125
336246	49570	0	0	-5.421875	-0.662109375	-8.142578125	0.029296875	-0.05859375	0.013671875	0.0087890625	0.0107421875	0.021484375	0.098388671875	0.256103515625	0.19775390625	5.5	0.6297607421875	0.1973876953125	0.21435546875	0.72003173828125
344220	49571	0	0	-5.4384765625	-0.6357421875	-8.1416015625	0.01171875	-0.033203125	0.0146484375	0.0087890625	0.0087890625	0.01953125	0.095947265625	0.25048828125	0.2109375	5.484375	0.62982177734375	0.19732666015625	0.21429443359375	0.719970703125
352206	49572	0	0	-5.4033203125	-0.630859375	-8.1494140625	0.046875	-0.02734375	0.0068359375	0.0087890625	0.005859375	0.017578125	0.0986328125	0.251708984375	0.20068359375	5.4765625	0.6298828125	0.19732666015625	0.21429443359375	0.71990966796875
360220	49573	0	0	-5.431640625	-0.6328125	-8.1533203125	0.0185546875	-0.0302734375	0.0029296875	0.0087890625	0.0029296875	0.015625	0.096923828125	0.248046875	0.207763671875	5.5078125	0.62994384765625	0.197265625	0.21429443359375	0.7198486328125
368166	49574	0	0	-5.4599609375	-0.6337890625	-8.1025390625	-0.0087890625	-0.03125	0.0537109375	0.0078125	0.001953125	0.013671875	0.10009765625	0.255859375	0.199462890625	5.5078125	0.6300048828125	0.197265625	0.21429443359375	0.7198486328125
376392	49575	0	0	-5.4736328125	-0.658203125	-8.1005859375	-0.0234375	-0.0556640625	0.0556640625	0.0068359375	0	0.0126953125	0.099365234375	0.257568359375	0.19921875	5.5	0.6300048828125	0.197265625	0.21435546875	0.71978759765625
384177	49576	0	0	-5.51953125	-0.6767578125	-8.15234375	-0.0693359375	-0.07421875	0.00390625	0.0068359375	0.001953125	0.0087890625	0.095947265625	0.2490234375	0.20947265625	5.5	0.63006591796875	0.197265625	0.21435546875	0.71978759765625
392398	49577	0	0	-5.4765625	-0.6220703125	-8.1240234375	-0.0263671875	-0.01953125	0.0322265625	0.005859375	0.0048828125	0.005859375	0.10009765625	0.255859375	0.199462890625	5.4765625	0.63006591796875	0.19720458984375	0.21435546875	0.71978759765625
400356	49578	0	0	-5.4833984375	-0.650390625	-8.1240234375	-0.0341796875	-0.0478515625	0.0322265625	0.00390625	0.005859375	0.0048828125	0.097412109375	0.251953125	0.20654296875	5.484375	0.63006591796875	0.19720458984375	0.21435546875	0.71978759765625
408356	49579	0	0	-5.5009765625	-0.6484375	-8.1455078125	-0.0517578125	-0.044921875	0.01171875	0.0048828125	0.0068359375	0.0029296875	0.099853515625	0.25390625	0.199951171875	5.46875	0.630126953125	0.1971435546875	0.21435546875	0.7197265625
416463	49580	0	0	-5.4677734375	-0.630859375	-8.1455078125	-0.0185546875	-0.02734375	0.01171875	0.00390625	0.009765625	0.001953125	0.094482421875	0.2451171875	0.210693359375	5.46875	0.630126953125	0.1971435546875	0.21435546875	0.71978759765625
424410	49581	0	0	-5.4267578125	-0.6142578125	-8.125	0.021484375	-0.0107421875	0.033203125	0.0029296875	0.0087890625	0.001953125	0.098876953125	0.253662109375	0.2001953125	5.4765625	0.630126953125	0.19708251953125	0.21429443359375	0.71978759765625
432412	49582	0	0	-5.43359375	-0.673828125	-8.1328125	0.0146484375	-0.0703125	0.025390625	0.0029296875	0.0048828125	0.0009765625	0.09716796875	0.256591796875	0.20166015625	5.515625	0.630126953125	0.19708251953125	0.21429443359375	0.71978759765625
440233	49583	0	0	-5.4482421875	-0.6552734375	-8.1416015625	-0.0009765625	-0.05078125	0.0166015625	0.0029296875	0.001953125	-0.0009765625	0.099365234375	0.257568359375	0.19921875	5.5	0.630126953125	0.19708251953125	0.21429443359375	0.71978759765625
448299	49584	0	0	-5.439453125	-0.6513671875	-8.0751953125	0.0078125	-0.046875	0.0830078125	0.001953125	0.0009765625	-0.0009765625	0.0947265625	0.24560546875	0.208740234375	5.46875	0.630126953125	0.197021484375	0.21429443359375	0.71978759765625
456280	49585	0	0	-5.4326171875	-0.6787109375	-8.109375	0.0146484375	-0.07421875	0.048828125	0	-0.0029296875	-0.001953125	0.099609375	0.259521484375	0.198486328125	5.4765625	0.630126953125	0.197021484375	0.21429443359375	0.71978759765625
464341	49586	0	0	-5.4638671875	-0.66015625	-8.1005859375	-0.015625	-0.0556640625	0.056640625	-0.0048828125	-0.0048828125	-0.0029296875	0.10107421875	0.256103515625	0.19921875	5.5	0.63006591796875	0.19708251953125	0.21429443359375	0.71978759765625
472157	49587	0	0	-5.4677734375	-0.650390625	-8.1669921875	-0.01953125	-0.044921875	-0.009765625	-0.0068359375	-0.00390625	-0.0029296875	0.09716796875	0.255126953125	0.199951171875	5.5	0.63006591796875	0.19708251953125	0.21429443359375	0.7198486328125
480438	49588	0	0	-5.4462890625	-0.6240234375	-8.1650390625	0.001953125	-0.01953125	-0.0078125	-0.0087890625	-0.00390625	-0.00390625	0.096435546875	0.252197265625	0.204833984375	5.5	0.6300048828125	0.19708251953125	0.21429443359375	0.7198486328125
488250	49589	0	0	-5.4296875	-0.6279296875	-8.169921875	0.0185546875	-0.0244140625	-0.0126953125	-0.0087890625	-0.0048828125	-0.00390625	0.102294921875	0.250244140625	0.20263671875	5.484375	0.6300048828125	0.1971435546875	0.21429443359375	0.7198486328125
496401	49590	0	0	-5.47265625	-0.6259765625	-8.162109375	-0.0234375	-0.0224609375	-0.0048828125	-0.009765625	-0.0068359375	-0.0048828125	0.0966796875	0.253662109375	0.206298828125	5.4765625	0.62994384765625	0.19720458984375	0.21429443359375	0.71990966796875
504326	49591	0	0	-5.47265625	-0.5576171875	-8.126953125	-0.0234375	0.0458984375	0.029296875	-0.0087890625	-0.0087890625	-0.005859375	0.098876953125	0.253662109375	0.2001953125	5.484375	0.62994384765625	0.19720458984375	0.21429443359375	0.71990966796875
512350	49592	0	0	-5.482421875	-0.5625	-8.115234375	-0.0322265625	0.041015625	0.041015625	-0.0048828125	-0.0107421875	-0.0068359375	0.095947265625	0.25537109375	0.205810546875	5.4765625	0.6298828125	0.197265625	0.21429443359375	0.71990966796875
520272	49593	0	0	-5.4619140625	-0.564453125	-8.1513671875	-0.0107421875	0.0390625	0.00390625	0.0029296875	-0.0107421875	-0.0068359375	0.0986328125	0.252685546875	0.204345703125	5.484375	0.6298828125	0.197265625	0.21435546875	0.719970703125
528287	49594	0	0	-5.4853515625	-0.59375	-8.146484375	-0.033203125	0.0107421875	0.0087890625	0.005859375	-0.01171875	-0.0068359375	0.09814453125	0.25634765625	0.203369140625	5.484375	0.62982177734375	0.197265625	0.21435546875	0.719970703125
536278	49595	0	0	-5.4677734375	-0.6455078125	-8.1650390625	-0.015625	-0.0400390625	-0.009765625	0.009765625	-0.0107421875	-0.005859375	0.097900390625	0.248291015625	0.20751953125	5.5	0.62982177734375	0.19732666015625	0.21441650390625	0.719970703125
544280	49596	0	0	-5.501953125	-0.693359375	-8.1318359375	-0.0498046875	-0.087890625	0.0224609375	0.0078125	-0.009765625	-0.0048828125	0.09912109375	0.25439453125	0.1982421875	5.4765625	0.6297607421875	0.19732666015625	0.2144775390625	0.719970703125
552382	49597	0	0	-5.4765625	-0.6865234375	-8.146484375	-0.0234375	-0.0791015625	0.0078125	0.0048828125	-0.0087890625	-0.0029296875	0.097412109375	0.253173828125	0.208251953125	5.484375	0.6297607421875	0.19732666015625	0.21453857421875	0.719970703125
560165	49598	0	0	-5.4609375	-0.7294921875	-8.1142578125	-0.0068359375	-0.1220703125	0.0390625	0.0009765625	-0.0087890625	0.0009765625	0.10107421875	0.2548828125	0.19775390625	5.5078125	0.6297607421875	0.19732666015625	0.21453857421875	0.719970703125
568389	49599	0	0	-5.46875	-0.6865234375	-8.1083984375	-0.013671875	-0.0791015625	0.044921875	-0.001953125	-0.0068359375	0.005859375	0.097900390625	0.257080078125	0.20703125	5.5078125	0.6297607421875	0.19732666015625	0.214599609375	0.719970703125
576152	49600	0	0	-5.490234375	-0.6513671875	-8.0908203125	-0.03515625	-0.044921875	0.0615234375	-0.00390625	-0.005859375	0.009765625	0.09912109375	0.26171875	0.196044921875	5.484375	0.6297607421875	0.1973876953125	0.214599609375	0.719970703125
584389	49601	0	0	-5.5107421875	-0.6572265625	-8.173828125	-0.0556640625	-0.0517578125	-0.021484375	-0.005859375	-0.00390625	0.0126953125	0.095458984375	0.25146484375	0.20703125	5.4921875	0.6297607421875	0.1973876953125	0.21453857421875	0.71990966796875
592152	49602	0	0	-5.46484375	-0.6435546875	-8.140625	-0.009765625	-0.0380859375	0.01171875	-0.005859375	-0.0029296875	0.0166015625	0.100830078125	0.254150390625	0.199951171875	5.4609375	0.6297607421875	0.19744873046875	0.21453857421875	0.71990966796875
600346	49603	0	0	-5.4716796875	-0.6552734375	-8.1201171875	-0.015625	-0.0517578125	0.0322265625	-0.005859375	-0.001953125	0.017578125	0.098876953125	0.255126953125	0.20166015625	5.484375	0.62982177734375	0.197509765625	0.21453857421875	0.7198486328125
608407	49604	0	0	-5.484375	-0.6728515625	-8.0703125	-0.0283203125	-0.0703125	0.08203125	-0.005859375	-0.001953125	0.0166015625	0.09912109375	0.25439453125	0.1982421875	5.5	0.6298828125	0.197509765625	0.2144775390625	0.7198486328125
616517	49605	0	0	-5.4951171875	-0.65625	-8.1005859375	-0.0390625	-0.0546875	0.0517578125	-0.0087890625	-0.0029296875	0.015625	0.098388671875	0.2587890625	0.200927734375	5.5	0.6298828125	0.19757080078125	0.2144775390625	0.71978759765625
624369	49606	0	0	-5.4970703125	-0.62890625	-8.1591796875	-0.0400390625	-0.0283203125	-0.0068359375	-0.0107421875	-0.0029296875	0.01171875	0.098388671875	0.250732421875	0.204833984375	5.4921875	0.6298828125	0.19757080078125	0.21441650390625	0.71978759765625
632586	49607	0	0	-5.4912109375	-0.6435546875	-8.138671875	-0.0341796875	-0.0439453125	0.013671875	-0.01171875	-0.0048828125	0.0068359375	0.10302734375	0.256591796875	0.198974609375	5.4921875	0.62994384765625	0.1976318359375	0.21441650390625	0.71978759765625
640260	49608	0	0	-5.53515625	-0.6435546875	-8.1826171875	-0.078125	-0.044921875	-0.03125	-0.0146484375	-0.0048828125	-0.0009765625	0.098388671875	0.252197265625	0.20654296875	5.4921875	0.6298828125	0.19769287109375	0.21435546875	0.71978759765625
648334	49609	0	0	-5.5283203125	-0.6201171875	-8.1611328125	-0.0703125	-0.021484375	-0.009765625	-0.0185546875	-0.0029296875	-0.009765625	0.0986328125	0.256591796875	0.19580078125	5.484375	0.6298828125	0.19775390625	0.21435546875	0.71978759765625
656274	49610	0	0	-5.50390625	-0.66015625	-8.162109375	-0.0458984375	-0.0625	-0.0107421875	-0.021484375	-0.0029296875	-0.0166015625	0.09912109375	0.251708984375	0.208251953125	5.5	0.62982177734375	0.19781494140625	0.21429443359375	0.7198486328125
664285	49611	0	0	-5.5244140625	-0.6494140625	-8.1240234375	-0.06640625	-0.0517578125	0.0283203125	-0.025390625	-0.0009765625	-0.021484375	0.1005859375	0.252197265625	0.200439453125	5.5	0.62969970703125	0.19781494140625	0.2142333984375	0.71990966796875
672388	49612	0	0	-5.515625	-0.603515625	-8.1513671875	-0.05859375	-0.0068359375	0	-0.029296875	0	-0.0244140625	0.09814453125	0.2568359375	0.201416015625	5.4921875	0.629638671875	0.1978759765625	0.21417236328125	0.72003173828125
680211	49613	0	0	-5.482421875	-0.5693359375	-8.1513671875	-0.025390625	0.0263671875	0.0009765625	-0.0302734375	0.001953125	-0.0263671875	0.09814453125	0.248779296875	0.20556640625	5.4765625	0.6295166015625	0.19793701171875	0.214111328125	0.7200927734375
688408	49614	0	0	-5.490234375	-0.552734375	-8.158203125	-0.033203125	0.0419921875	-0.005859375	-0.029296875	0.0029296875	-0.0263671875	0.096923828125	0.254638671875	0.2021484375	5.46875	0.62939453125	0.197998046875	0.21405029296875	0.72021484375
694239	49615	0	0	-5.47265625	-0.5341796875	-8.1220703125	-0.0166015625	0.060546875	0.0302734375	-0.0263671875	0.00390625	-0.0234375	0.097900390625	0.248291015625	0.20751953125	5.5	0.62933349609375	0.197998046875	0.2139892578125	0.7203369140625
702326	49616	0	0	-5.4931640625	-0.5458984375	-8.1748046875	-0.037109375	0.0478515625	-0.021484375	-0.0244140625	0.00390625	-0.01953125	0.10009765625	0.255859375	0.199462890625	5.4921875	0.62921142578125	0.19805908203125	0.21392822265625	0.72039794921875
710162	49617	0	0	-5.4853515625	-0.53125	-8.13671875	-0.029296875	0.0615234375	0.0166015625	-0.0205078125	0.0029296875	-0.015625	0.09619140625	0.249755859375	0.207275390625	5.484375	0.629150390625	0.19805908203125	0.2138671875	0.720458984375
718374	49618	0	0	-5.48828125	-0.5380859375	-8.169921875	-0.0322265625	0.0537109375	-0.0166015625	-0.017578125	0.0029296875	-0.01171875	0.099365234375	0.25146484375	0.20263671875	5.4765625	0.62908935546875	0.1981201171875	0.21380615234375	0.72052001953125
726149	49619	0	0	-5.4921875	-0.5576171875	-8.1533203125	-0.037109375	0.0341796875	0	-0.013671875	0.0029296875	-0.0068359375	0.097412109375	0.25048828125	0.205078125	5.4921875	0.6290283203125	0.1981201171875	0.2137451171875	0.7205810546875
734338	49620	0	0	-5.4931640625	-0.541015625	-8.1787109375	-0.0380859375	0.05078125	-0.025390625	-0.01171875	0.0029296875	-0.0048828125	0.10009765625	0.254638671875	0.197998046875	5.4765625	0.6290283203125	0.19818115234375	0.21368408203125	0.72064208984375
742145	49621	0	0	-5.5126953125	-0.521484375	-8.1689453125	-0.056640625	0.0693359375	-0.015625	-0.0078125	0.00390625	-0.0048828125	0.098876953125	0.255126953125	0.20166015625	5.484375	0.62896728515625	0.19818115234375	0.21368408203125	0.72064208984375
750362	49622	0	0	-5.5244140625	-0.541015625	-8.1689453125	-0.0693359375	0.0498046875	-0.015625	-0.00390625	0.0068359375	-0.0068359375	0.095947265625	0.2490234375	0.20947265625	5.5234375	0.62896728515625	0.19818115234375	0.213623046875	0.720703125
758160	49623	0	0	-5.51953125	-0.552734375	-8.1650390625	-0.064453125	0.0380859375	-0.0107421875	-0.001953125	0.01171875	-0.009765625	0.099853515625	0.25537109375	0.20166015625	5.4765625	0.62896728515625	0.1981201171875	0.213623046875	0.720703125
766392	49624	0	0	-5.4814453125	-0.5615234375	-8.1728515625	-0.02734375	0.029296875	-0.017578125	-0.0009765625	0.01953125	-0.013671875	0.09716796875	0.251220703125	0.208740234375	5.4765625	0.62890625	0.19805908203125	0.213623046875	0.72076416015625
774170	49625	0	0	-5.41015625	-0.6064453125	-8.1318359375	0.0419921875	-0.0146484375	0.0244140625	-0.001953125	0.0244140625	-0.0185546875	0.098388671875	0.256103515625	0.19775390625	5.4921875	0.62884521484375	0.197998046875	0.21356201171875	0.7208251953125
782267	49626	0	0	-5.4228515625	-0.6064453125	-8.1748046875	0.02734375	-0.013671875	-0.017578125	-0.005859375	0.0263671875	-0.0224609375	0.096923828125	0.254638671875	0.2021484375	5.5078125	0.62884521484375	0.19793701171875	0.2135009765625	0.720947265625
790268	49627	0	0	-5.3896484375	-0.5712890625	-8.1337890625	0.05859375	0.0224609375	0.0244140625	-0.0107421875	0.029296875	-0.025390625	0.100830078125	0.255615234375	0.201416015625	5.5	0.6287841796875	0.19781494140625	0.21343994140625	0.72100830078125
798199	49628	0	0	-5.3427734375	-0.51953125	-8.1572265625	0.103515625	0.07421875	0.001953125	-0.01171875	0.029296875	-0.0283203125	0.09521484375	0.257568359375	0.203369140625	5.4921875	0.62872314453125	0.19775390625	0.21331787109375	0.72113037109375
806164	49629	0	0	-5.3193359375	-0.498046875	-8.15234375	0.125	0.0966796875	0.0078125	-0.0078125	0.025390625	-0.0283203125	0.096435546875	0.250244140625	0.205322265625	5.5078125	0.62860107421875	0.19769287109375	0.2132568359375	0.72125244140625
814171	49630	0	0	-5.3408203125	-0.517578125	-8.1806640625	0.1015625	0.078125	-0.01953125	-0.0029296875	0.021484375	-0.0263671875	0.098388671875	0.25732421875	0.19921875	5.484375	0.6285400390625	0.1976318359375	0.21319580078125	0.7213134765625
822134	49631	0	0	-5.3017578125	-0.552734375	-8.1708984375	0.1396484375	0.0439453125	-0.0078125	0.0009765625	0.0166015625	-0.0234375	0.095947265625	0.247802734375	0.2080078125	5.4921875	0.62847900390625	0.197509765625	0.21319580078125	0.721435546875
830096	49632	0	0	-5.318359375	-0.5576171875	-8.1494140625	0.1220703125	0.0400390625	0.0146484375	0.005859375	0.0126953125	-0.017578125	0.096435546875	0.250732421875	0.203125	5.5078125	0.62841796875	0.19744873046875	0.213134765625	0.72149658203125
838356	49633	0	0	-5.3251953125	-0.5888671875	-8.1611328125	0.1142578125	0.0107421875	0.001953125	0.0078125	0.01171875	-0.013671875	0.09814453125	0.250244140625	0.20703125	5.5	0.62841796875	0.1973876953125	0.213134765625	0.7215576171875
846315	49634	0	0	-5.33984375	-0.5771484375	-8.177734375	0.0986328125	0.0234375	-0.013671875	0.0087890625	0.0107421875	-0.0068359375	0.099609375	0.251953125	0.20068359375	5.515625	0.62835693359375	0.19732666015625	0.213134765625	0.7215576171875
854313	49635	0	0	-5.3212890625	-0.56640625	-8.189453125	0.1162109375	0.0341796875	-0.025390625	0.009765625	0.0087890625	-0.0009765625	0.09423828125	0.25048828125	0.209228515625	5.5	0.62835693359375	0.197265625	0.21319580078125	0.7215576171875
862334	49636	0	0	-5.3466796875	-0.5791015625	-8.16796875	0.0908203125	0.0224609375	-0.0029296875	0.009765625	0.005859375	0.0048828125	0.099853515625	0.25390625	0.199951171875	5.5	0.62835693359375	0.19720458984375	0.21319580078125	0.7215576171875
870319	49637	0	0	-5.3232421875	-0.607421875	-8.1923828125	0.1142578125	-0.005859375	-0.02734375	0.0087890625	0.0029296875	0.0068359375	0.09765625	0.25390625	0.2060546875	5.5	0.62841796875	0.19720458984375	0.21319580078125	0.7215576171875
878388	49638	0	0	-5.37109375	-0.57421875	-8.19140625	0.0654296875	0.02734375	-0.0263671875	0.0087890625	0.0009765625	0.0107421875	0.09912109375	0.25048828125	0.206787109375	5.5078125	0.62841796875	0.19720458984375	0.21319580078125	0.7215576171875
886238	49639	0	0	-5.3857421875	-0.5654296875	-8.1904296875	0.05078125	0.037109375	-0.0263671875	0.0107421875	-0.0009765625	0.013671875	0.096923828125	0.256103515625	0.20361328125	5.5	0.62847900390625	0.1971435546875	0.21319580078125	0.72149658203125
894227	49640	0	0	-5.412109375	-0.5537109375	-8.1904296875	0.025390625	0.048828125	-0.025390625	0.0107421875	-0.001953125	0.01171875	0.095458984375	0.25146484375	0.20703125	5.4765625	0.62847900390625	0.1971435546875	0.2132568359375	0.72149658203125
902420	49641	0	0	-5.3984375	-0.5673828125	-8.216796875	0.0390625	0.03515625	-0.0517578125	0.0126953125	-0.001953125	0.01171875	0.098876953125	0.253662109375	0.2001953125	5.484375	0.6285400390625	0.1971435546875	0.2132568359375	0.721435546875
910209	49642	0	0	-5.43359375	-0.580078125	-8.1953125	0.00390625	0.0234375	-0.0302734375	0.015625	-0.0009765625	0.009765625	0.09521484375	0.252197265625	0.210693359375	5.5078125	0.6285400390625	0.1971435546875	0.21331787109375	0.721435546875
918208	49643	0	0	-5.4150390625	-0.5771484375	-8.2021484375	0.0224609375	0.0263671875	-0.0380859375	0.015625	0	0.0068359375	0.0986328125	0.2578125	0.197265625	5.5078125	0.62860107421875	0.19708251953125	0.21337890625	0.72137451171875
926373	49644	0	0	-5.423828125	-0.61328125	-8.212890625	0.013671875	-0.0087890625	-0.0478515625	0.0166015625	0	0.0029296875	0.094970703125	0.250244140625	0.211181640625	5.4765625	0.62860107421875	0.19708251953125	0.21337890625	0.72137451171875
934234	49645	0	0	-5.451171875	-0.59765625	-8.1455078125	-0.013671875	0.0078125	0.01953125	0.017578125	0.0009765625	-0.0009765625	0.096923828125	0.253173828125	0.20068359375	5.5	0.62860107421875	0.197021484375	0.21343994140625	0.72137451171875
942370	49646	0	0	-5.404296875	-0.6015625	-8.1650390625	0.033203125	0.0048828125	-0.0009765625	0.017578125	0.0009765625	-0.00390625	0.09765625	0.25390625	0.2060546875	5.4765625	0.62860107421875	0.19696044921875	0.2135009765625	0.72137451171875
950329	49647	0	0	-5.4140625	-0.611328125	-8.169921875	0.0234375	-0.0029296875	-0.005859375	0.015625	0.0009765625	-0.0078125	0.098876953125	0.255126953125	0.20166015625	5.5078125	0.62860107421875	0.1968994140625	0.21356201171875	0.72137451171875
958376	49648	0	0	-5.466796875	-0.6162109375	-8.185546875	-0.029296875	-0.0068359375	-0.021484375	0.0146484375	0	-0.0126953125	0.096435546875	0.259765625	0.20263671875	5.5234375	0.62860107421875	0.19683837890625	0.21356201171875	0.72137451171875
966381	49649	0	0	-5.4541015625	-0.6474609375	-8.1767578125	-0.0166015625	-0.0361328125	-0.0126953125	0.0126953125	-0.0009765625	-0.015625	0.095947265625	0.247802734375	0.2080078125	5.5	0.6285400390625	0.19683837890625	0.213623046875	0.721435546875
974261	49650	0	0	-5.447265625	-0.6259765625	-8.1884765625	-0.0107421875	-0.0126953125	-0.0244140625	0.0107421875	-0.001953125	-0.017578125	0.09765625	0.260498046875	0.200439453125	5.5	0.62847900390625	0.19677734375	0.21368408203125	0.721435546875
982265	49651	0	0	-5.46875	-0.6328125	-8.173828125	-0.03125	-0.0185546875	-0.009765625	0.0126953125	0	-0.01953125	0.095458984375	0.25146484375	0.20703125	5.5	0.62841796875	0.19671630859375	0.2137451171875	0.72149658203125
990254	49652	0	0	-5.478515625	-0.630859375	-8.1953125	-0.0419921875	-0.0146484375	-0.03125	0.0126953125	0.001953125	-0.0185546875	0.096435546875	0.251708984375	0.206787109375	5.515625	0.62835693359375	0.19671630859375	0.21380615234375	0.7215576171875
998257	49653	0	0	-5.466796875	-0.6611328125	-8.212890625	-0.0302734375	-0.0439453125	-0.048828125	0.0126953125	0.00390625	-0.017578125	0.099853515625	0.25537109375	0.20166015625	5.5078125	0.62835693359375	0.1966552734375	0.21380615234375	0.72161865234375
1006225	49654	0	0	-5.482421875	-0.685546875	-8.19140625	-0.046875	-0.06640625	-0.02734375	0.009765625	0.005859375	-0.015625	0.096923828125	0.256103515625	0.20361328125	5.4921875	0.6282958984375	0.19659423828125	0.2138671875	0.72161865234375
1014172	49655	0	0	-5.46484375	-0.6923828125	-8.1728515625	-0.0302734375	-0.072265625	-0.0087890625	0.009765625	0.0087890625	-0.0126953125	0.099365234375	0.25146484375	0.20263671875	5.5	0.62823486328125	0.196533203125	0.2138671875	0.7216796875
1022401	49656	0	0	-5.46484375	-0.6806640625	-8.169921875	-0.0302734375	-0.0595703125	-0.005859375	0.0087890625	0.0087890625	-0.009765625	0.09912109375	0.260498046875	0.194580078125	5.515625	0.62823486328125	0.19647216796875	0.2138671875	0.72174072265625
1030204	49657	0	0	-5.4345703125	-0.7275390625	-8.1904296875	0	-0.10546875	-0.025390625	0.0068359375	0.0078125	-0.0078125	0.09765625	0.25244140625	0.20458984375	5.53125	0.628173828125	0.1964111328125	0.21392822265625	0.72174072265625
1038342	49658	0	0	-5.4287109375	-0.7119140625	-8.1455078125	0.0048828125	-0.0888671875	0.0205078125	0.0048828125	0.005859375	-0.005859375	0.0947265625	0.253173828125	0.20654296875	5.515625	0.628173828125	0.19635009765625	0.21392822265625	0.7218017578125
1046149	49659	0	0	-5.4267578125	-0.6953125	-8.1494140625	0.0068359375	-0.0712890625	0.015625	0.0029296875	0.001953125	-0.0048828125	0.0947265625	0.25439453125	0.208251953125	5.5078125	0.628173828125	0.19635009765625	0.21392822265625	0.7218017578125
1054484	49660	0	0	-5.4306640625	-0.685546875	-8.1396484375	0.001953125	-0.0615234375	0.025390625	0.001953125	-0.0009765625	-0.00390625	0.099609375	0.250732421875	0.198974609375	5.5078125	0.628173828125	0.19635009765625	0.21392822265625	0.7218017578125
1062359	49661	0	0	-5.4287109375	-0.673828125	-8.1181640625	0.0048828125	-0.0498046875	0.046875	0.001953125	-0.0029296875	-0.0029296875	0.09521484375	0.257568359375	0.203369140625	5.484375	0.62811279296875	0.19635009765625	0.21392822265625	0.7218017578125
1070258	49662	0	0	-5.435546875	-0.6767578125	-8.1044921875	-0.001953125	-0.0517578125	0.0615234375	0.0009765625	-0.0087890625	0	0.09716796875	0.24853515625	0.20556640625	5.5	0.62811279296875	0.19635009765625	0.21392822265625	0.7218017578125
1078268	49663	0	0	-5.4443359375	-0.6982421875	-8.1064453125	-0.0107421875	-0.0732421875	0.05859375	0.001953125	-0.0107421875	0.00390625	0.098388671875	0.256103515625	0.19775390625	5.5	0.62811279296875	0.19635009765625	0.2139892578125	0.7218017578125
1086321	49664	0	0	-5.466796875	-0.7119140625	-8.14453125	-0.03125	-0.087890625	0.01953125	0.0029296875	-0.0126953125	0.005859375	0.095458984375	0.25146484375	0.20703125	5.5	0.62811279296875	0.1964111328125	0.2139892578125	0.7218017578125
1094390	49665	0	0	-5.4580078125	-0.66796875	-8.0751953125	-0.0224609375	-0.04296875	0.0888671875	0.0048828125	-0.013671875	0.0087890625	0.0986328125	0.252685546875	0.204345703125	5.5	0.62811279296875	0.1964111328125	0.21405029296875	0.7218017578125
1102386	49666	0	0	-5.490234375	-0.6826171875	-8.0986328125	-0.052734375	-0.0576171875	0.064453125	0.005859375	-0.0146484375	0.0107421875	0.0986328125	0.25927734375	0.19873046875	5.484375	0.62811279296875	0.19647216796875	0.214111328125	0.72174072265625
1110333	49667	0	0	-5.5	-0.65625	-8.107421875	-0.0830078125	-0.0458984375	0.0361328125	0.0068359375	-0.013671875	0.0146484375	0.094970703125	0.24755859375	0.208251953125	5.5234375	0.62811279296875	0.196533203125	0.214111328125	0.7216796875
1118260	49668	0	0	-5.5048828125	-0.6748046875	-8.13671875	-0.0390625	-0.0517578125	0.0068359375	0.0078125	-0.0107421875	0.0166015625	0.099853515625	0.260009765625	0.196533203125	5.5	0.628173828125	0.196533203125	0.21417236328125	0.7216796875
1126276	49669	0	0	-5.521484375	-0.69140625	-8.1201171875	-0.0537109375	-0.068359375	0.0224609375	0.0087890625	-0.0087890625	0.017578125	0.097412109375	0.260009765625	0.20263671875	5.46875	0.62823486328125	0.19659423828125	0.2142333984375	0.72161865234375
1134257	49670	0	0	-5.5498046875	-0.71875	-8.1240234375	-0.0810546875	-0.0947265625	0.017578125	0.0068359375	-0.0068359375	0.0185546875	0.09912109375	0.25439453125	0.1982421875	5.515625	0.62823486328125	0.19659423828125	0.2142333984375	0.7215576171875
1142274	49671	0	0	-5.4833984375	-0.6884765625	-8.146484375	-0.0146484375	-0.064453125	-0.0048828125	0.0068359375	-0.0048828125	0.0185546875	0.09521484375	0.24951171875	0.20751953125	5.5078125	0.6282958984375	0.19659423828125	0.21429443359375	0.72149658203125
1150265	49672	0	0	-5.4814453125	-0.671875	-8.125	-0.0107421875	-0.046875	0.0166015625	0.0048828125	-0.00390625	0.0166015625	0.098388671875	0.25732421875	0.19921875	5.453125	0.62835693359375	0.1966552734375	0.21429443359375	0.721435546875
1158190	49673	0	0	-5.478515625	-0.6982421875	-8.1201171875	-0.0068359375	-0.072265625	0.0205078125	0.005859375	-0.001953125	0.015625	0.099365234375	0.259033203125	0.20068359375	5.4765625	0.62835693359375	0.1966552734375	0.21429443359375	0.721435546875
1166384	49674	0	0	-5.4638671875	-0.6982421875	-8.1396484375	0.0068359375	-0.0712890625	0.0009765625	0.0048828125	-0.0009765625	0.0126953125	0.095947265625	0.25927734375	0.197265625	5.5078125	0.62841796875	0.1966552734375	0.21429443359375	0.72137451171875
1174180	49675	0	0	-5.47265625	-0.71484375	-8.1162109375	-0.0009765625	-0.0869140625	0.0244140625	0.0029296875	0.001953125	0.0087890625	0.095947265625	0.25537109375	0.205810546875	5.5	0.62841796875	0.1966552734375	0.21429443359375	0.72137451171875
1182473	49676	0	0	-5.4755859375	-0.703125	-8.12109375	-0.00390625	-0.07421875	0.01953125	0	0.0009765625	0.005859375	0.09619140625	0.25634765625	0.20166015625	5.5078125	0.62847900390625	0.1966552734375	0.21429443359375	0.7213134765625
1190390	49677	0	0	-5.50390625	-0.7158203125	-8.125	-0.0322265625	-0.0849609375	0.0146484375	-0.0009765625	0.001953125	0.0009765625	0.096923828125	0.25537109375	0.205810546875	5.5078125	0.62847900390625	0.1966552734375	0.21429443359375	0.7213134765625
1198420	49678	0	0	-5.490234375	-0.703125	-8.1396484375	-0.017578125	-0.0712890625	0	-0.0029296875	0.001953125	-0.0009765625	0.096435546875	0.25830078125	0.201171875	5.5078125	0.62841796875	0.1966552734375	0.21429443359375	0.72137451171875
1206386	49679	0	0	-5.5068359375	-0.7158203125	-8.123046875	-0.033203125	-0.08203125	0.0166015625	-0.0048828125	0.00390625	-0.001953125	0.098876953125	0.26123046875	0.1982421875	5.484375	0.62841796875	0.1966552734375	0.21429443359375	0.72137451171875
1214264	49680	0	0	-5.509765625	-0.703125	-8.1318359375	-0.0361328125	-0.068359375	0.0078125	-0.0078125	0.005859375	-0.0029296875	0.095703125	0.25390625	0.204345703125	5.46875	0.62841796875	0.1966552734375	0.21429443359375	0.72137451171875
1222262	49681	0	0	-5.49609375	-0.68359375	-8.16796875	-0.0224609375	-0.046875	-0.0283203125	-0.0087890625	0.0078125	-0.00390625	0.097900390625	0.260986328125	0.198486328125	5.5234375	0.62835693359375	0.1966552734375	0.2142333984375	0.721435546875
1230363	49682	0	0	-5.5	-0.6982421875	-8.1318359375	-0.0263671875	-0.060546875	0.0078125	-0.0078125	0.0087890625	-0.00390625	0.094970703125	0.24755859375	0.208251953125	5.5	0.62835693359375	0.1966552734375	0.21417236328125	0.721435546875
1238291	49683	0	0	-5.4931640625	-0.6962890625	-8.126953125	-0.01953125	-0.056640625	0.0126953125	-0.0087890625	0.01171875	-0.0048828125	0.09814453125	0.261474609375	0.1962890625	5.5	0.62835693359375	0.1966552734375	0.21417236328125	0.72149658203125
1246454	49684	0	0	-5.4931640625	-0.6650390625	-8.150390625	-0.0205078125	-0.0234375	-0.009765625	-0.0107421875	0.013671875	-0.0048828125	0.09619140625	0.2509765625	0.208984375	5.515625	0.6282958984375	0.1966552734375	0.214111328125	0.72149658203125
1254228	49685	0	0	-5.4716796875	-0.662109375	-8.13671875	0.0009765625	-0.0205078125	0.0048828125	-0.009765625	0.0146484375	-0.005859375	0.098388671875	0.264892578125	0.197265625	5.4921875	0.6282958984375	0.1966552734375	0.21405029296875	0.7215576171875
1262241	49686	0	0	-5.46484375	-0.650390625	-8.1220703125	0.0078125	-0.0068359375	0.01953125	-0.0087890625	0.013671875	-0.005859375	0.0966796875	0.254150390625	0.2041015625	5.484375	0.62823486328125	0.19659423828125	0.2139892578125	0.72161865234375
1270216	49687	0	0	-5.47265625	-0.6318359375	-8.138671875	-0.0009765625	0.0126953125	0.00390625	-0.0078125	0.0126953125	-0.005859375	0.1015625	0.25732421875	0.195068359375	5.5	0.62823486328125	0.19659423828125	0.21392822265625	0.7216796875
1278445	49688	0	0	-5.505859375	-0.650390625	-8.15234375	-0.0341796875	-0.005859375	-0.009765625	-0.0078125	0.01171875	-0.005859375	0.09521484375	0.2587890625	0.205078125	5.5	0.62823486328125	0.19659423828125	0.21392822265625	0.7216796875
1286147	49689	0	0	-5.501953125	-0.6357421875	-8.173828125	-0.0302734375	0.009765625	-0.0302734375	-0.0068359375	0.01171875	-0.0048828125	0.1005859375	0.25830078125	0.19677734375	5.484375	0.628173828125	0.19659423828125	0.2138671875	0.72174072265625
1294435	49690	0	0	-5.53515625	-0.626953125	-8.1513671875	-0.0634765625	0.01953125	-0.0078125	-0.0048828125	0.0107421875	-0.0048828125	0.0966796875	0.254150390625	0.2041015625	5.5078125	0.628173828125	0.196533203125	0.2138671875	0.72174072265625
1302169	49691	0	0	-5.515625	-0.6240234375	-8.1591796875	-0.044921875	0.0224609375	-0.0146484375	-0.0048828125	0.01171875	-0.0048828125	0.09814453125	0.2568359375	0.201416015625	5.484375	0.62811279296875	0.196533203125	0.21380615234375	0.7218017578125
1310274	49692	0	0	-5.53515625	-0.6552734375	-8.1689453125	-0.0634765625	-0.0078125	-0.0234375	-0.00390625	0.013671875	-0.0048828125	0.098388671875	0.2587890625	0.200927734375	5.484375	0.62811279296875	0.19647216796875	0.21380615234375	0.72186279296875
1318196	49693	0	0	-5.5205078125	-0.6416015625	-8.1611328125	-0.0498046875	0.0068359375	-0.015625	-0.0029296875	0.0166015625	-0.005859375	0.096435546875	0.252197265625	0.204833984375	5.4765625	0.62811279296875	0.19647216796875	0.2137451171875	0.72186279296875
1326436	49694	0	0	-5.552734375	-0.677734375	-8.1357421875	-0.08203125	-0.029296875	0.0107421875	-0.001953125	0.021484375	-0.0068359375	0.099609375	0.259521484375	0.198486328125	5.4765625	0.6280517578125	0.1964111328125	0.21368408203125	0.721923828125
1334346	49695	0	0	-5.5224609375	-0.6650390625	-8.1572265625	-0.0517578125	-0.015625	-0.009765625	-0.001953125	0.025390625	-0.0078125	0.096923828125	0.249267578125	0.209228515625	5.4765625	0.6280517578125	0.19635009765625	0.213623046875	0.72198486328125
1342354	49696	0	0	-5.4931640625	-0.669921875	-8.1455078125	-0.0234375	-0.01953125	0.0029296875	-0.001953125	0.029296875	-0.0087890625	0.099853515625	0.261474609375	0.197998046875	5.4921875	0.6280517578125	0.1962890625	0.21356201171875	0.7220458984375
1350379	49697	0	0	-5.484375	-0.6904296875	-8.1845703125	-0.015625	-0.0400390625	-0.0341796875	-0.00390625	0.0302734375	-0.01171875	0.095703125	0.247314453125	0.2099609375	5.5	0.6280517578125	0.1961669921875	0.2135009765625	0.72210693359375
1358417	49698	0	0	-5.45703125	-0.654296875	-8.203125	0.0107421875	-0.0029296875	-0.05078125	-0.005859375	0.033203125	-0.013671875	0.09765625	0.259033203125	0.198974609375	5.5078125	0.62799072265625	0.19610595703125	0.21343994140625	0.72216796875
1366377	49699	0	0	-5.4697265625	-0.671875	-8.16796875	-0.00390625	-0.0185546875	-0.013671875	-0.005859375	0.033203125	-0.0146484375	0.09423828125	0.249267578125	0.207763671875	5.5078125	0.62799072265625	0.19598388671875	0.21337890625	0.72222900390625
1374312	49700	0	0	-5.443359375	-0.6787109375	-8.1591796875	0.021484375	-0.025390625	-0.0029296875	-0.0068359375	0.033203125	-0.015625	0.09814453125	0.2568359375	0.201416015625	5.5	0.6279296875	0.1959228515625	0.2132568359375	0.7222900390625
1382470	49701	0	0	-5.4814453125	-0.6982421875	-8.166015625	-0.0185546875	-0.0439453125	-0.0078125	-0.0078125	0.0341796875	-0.0166015625	0.09619140625	0.249755859375	0.207275390625	5.5	0.62786865234375	0.19586181640625	0.21319580078125	0.722412109375
1390371	49702	0	0	-5.4794921875	-0.6787109375	-8.1533203125	-0.0185546875	-0.0234375	0.0068359375	-0.0107421875	0.0380859375	-0.0205078125	0.09814453125	0.25830078125	0.202880859375	5.46875	0.62786865234375	0.19573974609375	0.21307373046875	0.72247314453125
1398223	49703	0	0	-5.4228515625	-0.66796875	-8.16796875	0.0361328125	-0.0126953125	-0.005859375	-0.015625	0.04296875	-0.03125	0.09423828125	0.249755859375	0.205810546875	5.484375	0.6278076171875	0.19561767578125	0.21295166015625	0.72259521484375
1406173	49704	0	0	-5.4375	-0.65625	-8.1826171875	0.0185546875	0.0009765625	-0.017578125	-0.015625	0.044921875	-0.0380859375	0.096923828125	0.256103515625	0.20361328125	5.5078125	0.627685546875	0.195556640625	0.21282958984375	0.72271728515625
1414310	49705	0	0	-5.3916015625	-0.6728515625	-8.1884765625	0.0615234375	-0.0146484375	-0.021484375	-0.0146484375	0.044921875	-0.0361328125	0.09375	0.2529296875	0.206787109375	5.484375	0.6275634765625	0.1954345703125	0.21270751953125	0.722900390625
1422374	49706	0	0	-5.365234375	-0.6650390625	-8.185546875	0.083984375	-0.005859375	-0.0166015625	-0.0146484375	0.0439453125	-0.0302734375	0.097412109375	0.258544921875	0.200927734375	5.4765625	0.62750244140625	0.1953125	0.21258544921875	0.7230224609375
1430361	49707	0	0	-5.388671875	-0.69921875	-8.1650390625	0.0576171875	-0.0390625	0.0068359375	-0.013671875	0.044921875	-0.021484375	0.09521484375	0.252197265625	0.210693359375	5.484375	0.62744140625	0.1951904296875	0.21246337890625	0.72314453125
1438693	49708	0	0	-5.34765625	-0.6982421875	-8.158203125	0.0947265625	-0.0380859375	0.015625	-0.0126953125	0.0458984375	-0.0146484375	0.098388671875	0.25732421875	0.19921875	5.4765625	0.62738037109375	0.195068359375	0.21234130859375	0.7232666015625
1446402	49709	0	0	-5.359375	-0.701171875	-8.1318359375	0.0791015625	-0.041015625	0.0439453125	-0.01171875	0.04296875	-0.005859375	0.09228515625	0.25	0.209716796875	5.5	0.62738037109375	0.1949462890625	0.21221923828125	0.72332763671875
1454239	49710	0	0	-5.3583984375	-0.671875	-8.1884765625	0.076171875	-0.0107421875	-0.0107421875	-0.0087890625	0.0390625	0.00390625	0.0986328125	0.2578125	0.197265625	5.5	0.62738037109375	0.19488525390625	0.21209716796875	0.723388671875
1462245	49711	0	0	-5.353515625	-0.662109375	-8.1904296875	0.0771484375	-0.001953125	-0.01171875	-0.009765625	0.0361328125	0.0107421875	0.093505859375	0.2509765625	0.20751953125	5.5078125	0.62738037109375	0.19482421875	0.21197509765625	0.72344970703125
1470257	49712	0	0	-5.333984375	-0.673828125	-8.1845703125	0.0927734375	-0.0146484375	-0.0029296875	-0.0107421875	0.0341796875	0.0166015625	0.097900390625	0.25341796875	0.200439453125	5.484375	0.62744140625	0.19476318359375	0.21185302734375	0.72344970703125
1478187	49713	0	0	-5.3603515625	-0.6728515625	-8.169921875	0.0634765625	-0.013671875	0.013671875	-0.0146484375	0.03125	0.01953125	0.094482421875	0.25244140625	0.208740234375	5.4765625	0.62750244140625	0.1947021484375	0.21173095703125	0.72344970703125
1486449	49714	0	0	-5.328125	-0.638671875	-8.1904296875	0.091796875	0.01953125	-0.0068359375	-0.017578125	0.0302734375	0.0185546875	0.09716796875	0.255126953125	0.199951171875	5.515625	0.6275634765625	0.19464111328125	0.21160888671875	0.72344970703125
1494223	49715	0	0	-5.3193359375	-0.6044921875	-8.2333984375	0.0966796875	0.0517578125	-0.046875	-0.0185546875	0.029296875	0.015625	0.094482421875	0.251220703125	0.207275390625	5.515625	0.62762451171875	0.19464111328125	0.21142578125	0.72344970703125
1502415	49716	0	0	-5.3369140625	-0.5927734375	-8.244140625	0.0751953125	0.0615234375	-0.056640625	-0.01953125	0.0283203125	0.009765625	0.096923828125	0.254638671875	0.2021484375	5.5078125	0.62762451171875	0.19464111328125	0.2113037109375	0.7235107421875
1510110	49717	0	0	-5.3056640625	-0.5732421875	-8.2236328125	0.1025390625	0.0791015625	-0.0341796875	-0.01953125	0.025390625	0.00390625	0.093505859375	0.2509765625	0.20751953125	5.5078125	0.62762451171875	0.194580078125	0.211181640625	0.7235107421875
1518219	49718	0	0	-5.298828125	-0.5849609375	-8.2568359375	0.10546875	0.0654296875	-0.0654296875	-0.0185546875	0.0224609375	-0.0029296875	0.09521484375	0.24951171875	0.20751953125	5.484375	0.62762451171875	0.194580078125	0.2110595703125	0.72357177734375
1526053	49719	0	0	-5.3037109375	-0.5751953125	-8.26171875	0.0966796875	0.0732421875	-0.068359375	-0.0146484375	0.0185546875	-0.0078125	0.09521484375	0.250732421875	0.208984375	5.4765625	0.62762451171875	0.194580078125	0.21099853515625	0.7236328125
1534186	49720	0	0	-5.3369140625	-0.5478515625	-8.2294921875	0.060546875	0.099609375	-0.03515625	-0.009765625	0.015625	-0.01171875	0.09326171875	0.2490234375	0.2080078125	5.515625	0.6275634765625	0.19451904296875	0.2109375	0.72369384765625
1542126	49721	0	0	-5.3896484375	-0.5927734375	-8.2744140625	0.0048828125	0.0537109375	-0.078125	-0.005859375	0.013671875	-0.0146484375	0.092529296875	0.251953125	0.209228515625	5.4921875	0.62750244140625	0.19451904296875	0.21087646484375	0.7237548828125
1550321	49722	0	0	-5.369140625	-0.6240234375	-8.2255859375	0.0224609375	0.021484375	-0.02734375	-0.0029296875	0.0107421875	-0.013671875	0.095947265625	0.2490234375	0.20947265625	5.5078125	0.62744140625	0.1944580078125	0.21087646484375	0.72381591796875
1558203	49723	0	0	-5.3720703125	-0.6572265625	-8.240234375	0.017578125	-0.01171875	-0.041015625	-0.001953125	0.01171875	-0.0107421875	0.0947265625	0.25439453125	0.208251953125	5.5078125	0.62738037109375	0.1944580078125	0.2108154296875	0.723876953125
1566362	49724	0	0	-5.40234375	-0.693359375	-8.2529296875	-0.015625	-0.0478515625	-0.0517578125	-0.00390625	0.01171875	-0.0078125	0.09375	0.246826171875	0.21044921875	5.5	0.62738037109375	0.19439697265625	0.2108154296875	0.72393798828125
1574296	49725	0	0	-5.4208984375	-0.701171875	-8.228515625	-0.0361328125	-0.056640625	-0.025390625	-0.0068359375	0.013671875	-0.0029296875	0.09423828125	0.25732421875	0.20361328125	5.4921875	0.6273193359375	0.19439697265625	0.21075439453125	0.7239990234375
1582336	49726	0	0	-5.4521484375	-0.6708984375	-8.201171875	-0.0693359375	-0.02734375	0.0029296875	-0.0107421875	0.0146484375	0	0.09716796875	0.25	0.207275390625	5.484375	0.6273193359375	0.1943359375	0.210693359375	0.7239990234375
1590277	49727	0	0	-5.431640625	-0.6689453125	-8.16796875	-0.05078125	-0.025390625	0.0380859375	-0.0126953125	0.017578125	0.00390625	0.0927734375	0.25390625	0.20849609375	5.5	0.6273193359375	0.1943359375	0.21063232421875	0.72406005859375
1598235	49728	0	0	-5.4658203125	-0.650390625	-8.158203125	-0.0859375	-0.0087890625	0.0498046875	-0.0166015625	0.021484375	0.005859375	0.095703125	0.25341796875	0.20654296875	5.5	0.6273193359375	0.1943359375	0.21051025390625	0.72406005859375
1606234	49729	0	0	-5.4912109375	-0.62890625	-8.142578125	-0.11328125	0.0107421875	0.0654296875	-0.0166015625	0.0263671875	0.0078125	0.0966796875	0.2587890625	0.19921875	5.4765625	0.6273193359375	0.19427490234375	0.21038818359375	0.72412109375
1614111	49730	0	0	-5.466796875	-0.6064453125	-8.1904296875	-0.08984375	0.03125	0.01953125	-0.017578125	0.03125	0.0078125	0.09228515625	0.248779296875	0.208251953125	5.484375	0.6273193359375	0.19427490234375	0.21026611328125	0.72412109375
1622294	49731	0	0	-5.470703125	-0.6259765625	-8.1904296875	-0.095703125	0.0107421875	0.0205078125	-0.0146484375	0.0361328125	0.0068359375	0.095947265625	0.260498046875	0.19873046875	5.4921875	0.62738037109375	0.1942138671875	0.21014404296875	0.72418212890625
1630193	49732	0	0	-5.4755859375	-0.5859375	-8.1513671875	-0.1015625	0.048828125	0.0615234375	-0.0146484375	0.0400390625	0.0029296875	0.094482421875	0.25244140625	0.208740234375	5.5234375	0.62738037109375	0.19415283203125	0.21002197265625	0.7242431640625
1638190	49733	0	0	-5.4658203125	-0.6123046875	-8.1689453125	-0.09375	0.0224609375	0.0458984375	-0.0146484375	0.044921875	0	0.096435546875	0.255615234375	0.1982421875	5.484375	0.62738037109375	0.194091796875	0.2098388671875	0.72430419921875
1646200	49734	0	0	-5.4658203125	-0.6123046875	-8.162109375	-0.0947265625	0.0205078125	0.0546875	-0.015625	0.0517578125	-0.0029296875	0.0927734375	0.247802734375	0.212158203125	5.4765625	0.62738037109375	0.1939697265625	0.209716796875	0.724365234375
1654225	49735	0	0	-5.498046875	-0.6142578125	-8.2109375	-0.12890625	0.017578125	0.0068359375	-0.015625	0.0576171875	-0.005859375	0.093017578125	0.24853515625	0.2099609375	5.515625	0.62738037109375	0.19384765625	0.20953369140625	0.72442626953125
1662364	49736	0	0	-5.4833984375	-0.640625	-8.1904296875	-0.115234375	-0.0107421875	0.029296875	-0.0166015625	0.0634765625	-0.0068359375	0.093017578125	0.255126953125	0.204345703125	5.5	0.62738037109375	0.1937255859375	0.2093505859375	0.7244873046875
1670400	49737	0	0	-5.533203125	-0.65234375	-8.208984375	-0.16796875	-0.0234375	0.013671875	-0.017578125	0.068359375	-0.0087890625	0.095458984375	0.251953125	0.204833984375	5.5078125	0.62738037109375	0.19354248046875	0.2091064453125	0.724609375
1678382	49738	0	0	-5.53125	-0.638671875	-8.2041015625	-0.16796875	-0.009765625	0.021484375	-0.0185546875	0.0751953125	-0.009765625	0.0908203125	0.25341796875	0.208984375	5.5078125	0.62738037109375	0.193359375	0.20892333984375	0.7247314453125
1686399	49739	0	0	-5.478515625	-0.654296875	-8.1982421875	-0.1171875	-0.02734375	0.0302734375	-0.0205078125	0.083984375	-0.0087890625	0.093994140625	0.247802734375	0.206298828125	5.484375	0.62738037109375	0.19317626953125	0.20867919921875	0.724853515625
1694281	49740	0	0	-5.470703125	-0.6357421875	-8.1904296875	-0.11328125	-0.0087890625	0.041015625	-0.0224609375	0.08984375	-0.009765625	0.093017578125	0.24853515625	0.2099609375	5.5	0.62744140625	0.1929931640625	0.2083740234375	0.7249755859375
1702265	49741	0	0	-5.494140625	-0.6376953125	-8.2431640625	-0.138671875	-0.0126953125	-0.0078125	-0.0244140625	0.09765625	-0.009765625	0.09326171875	0.254150390625	0.200927734375	5.53125	0.62744140625	0.19281005859375	0.20806884765625	0.72509765625
1710246	49742	0	0	-5.5126953125	-0.599609375	-8.2275390625	-0.1611328125	0.0244140625	0.01171875	-0.025390625	0.103515625	-0.01171875	0.088623046875	0.246337890625	0.21484375	5.546875	0.62744140625	0.19256591796875	0.207763671875	0.7252197265625
1718226	49743	0	0	-5.4873046875	-0.6318359375	-8.251953125	-0.138671875	-0.009765625	-0.0087890625	-0.02734375	0.111328125	-0.0126953125	0.09423828125	0.25439453125	0.20068359375	5.5078125	0.62744140625	0.19232177734375	0.20745849609375	0.72540283203125
1726203	49744	0	0	-5.4580078125	-0.64453125	-8.234375	-0.1142578125	-0.0224609375	0.013671875	-0.029296875	0.119140625	-0.013671875	0.08984375	0.2470703125	0.212646484375	5.53125	0.62744140625	0.1920166015625	0.20709228515625	0.72552490234375
1734390	49745	0	0	-5.4814453125	-0.6591796875	-8.2197265625	-0.142578125	-0.0390625	0.033203125	-0.0322265625	0.1279296875	-0.0146484375	0.092529296875	0.247314453125	0.214111328125	5.5	0.62750244140625	0.1917724609375	0.2066650390625	0.7257080078125
1742209	49746	0	0	-5.5302734375	-0.6513671875	-8.2685546875	-0.1962890625	-0.033203125	-0.0107421875	-0.0341796875	0.1376953125	-0.0146484375	0.09033203125	0.25244140625	0.213134765625	5.5078125	0.62750244140625	0.19146728515625	0.206298828125	0.72589111328125
1750224	49747	0	0	-5.51953125	-0.677734375	-8.26171875	-0.19140625	-0.060546875	0.001953125	-0.0390625	0.1494140625	-0.0126953125	0.08935546875	0.24560546875	0.218994140625	5.515625	0.62750244140625	0.19110107421875	0.205810546875	0.72607421875
1758189	49748	0	0	-5.5048828125	-0.6474609375	-8.2216796875	-0.1826171875	-0.03125	0.048828125	-0.04296875	0.1611328125	-0.0146484375	0.09130859375	0.2490234375	0.206298828125	5.484375	0.6275634765625	0.19073486328125	0.205322265625	0.726318359375
1766306	49749	0	0	-5.4765625	-0.6328125	-8.2001953125	-0.16015625	-0.0185546875	0.0771484375	-0.046875	0.1728515625	-0.0205078125	0.088134765625	0.245361328125	0.218994140625	5.5078125	0.62762451171875	0.19036865234375	0.20477294921875	0.72650146484375
1774217	49750	0	0	-5.482421875	-0.63671875	-8.2529296875	-0.173828125	-0.0244140625	0.03125	-0.0498046875	0.1845703125	-0.0263671875	0.091796875	0.253662109375	0.208740234375	5.5	0.62762451171875	0.18994140625	0.2042236328125	0.72674560546875
1782548	49751	0	0	-5.4912109375	-0.658203125	-8.25	-0.19140625	-0.0478515625	0.041015625	-0.0537109375	0.1962890625	-0.0322265625	0.090087890625	0.2529296875	0.203369140625	5.4921875	0.62762451171875	0.18951416015625	0.20361328125	0.72705078125
1790411	49752	0	0	-5.4765625	-0.6708984375	-8.2294921875	-0.1845703125	-0.060546875	0.0703125	-0.0576171875	0.20703125	-0.0390625	0.089111328125	0.24365234375	0.219482421875	5.4921875	0.62762451171875	0.18902587890625	0.2030029296875	0.72735595703125
1798328	49753	0	0	-5.5087890625	-0.6513671875	-8.2666015625	-0.2265625	-0.04296875	0.041015625	-0.060546875	0.2197265625	-0.0419921875	0.0908203125	0.252685546875	0.205322265625	5.515625	0.62762451171875	0.18853759765625	0.20233154296875	0.7276611328125
1806442	49754	0	0	-5.51171875	-0.615234375	-8.2822265625	-0.2392578125	-0.0087890625	0.0341796875	-0.0654296875	0.2353515625	-0.0390625	0.08740234375	0.247802734375	0.222412109375	5.484375	0.62762451171875	0.18804931640625	0.20159912109375	0.72802734375
1814222	49755	0	0	-5.498046875	-0.6025390625	-8.3134765625	-0.236328125	0.001953125	0.0126953125	-0.0654296875	0.2509765625	-0.03515625	0.090087890625	0.25048828125	0.213623046875	5.4921875	0.62762451171875	0.18743896484375	0.2008056640625	0.7283935546875
1822290	49756	0	0	-5.4794921875	-0.6025390625	-8.3134765625	-0.2294921875	0	0.0234375	-0.0634765625	0.267578125	-0.02734375	0.0849609375	0.243408203125	0.223876953125	5.5078125	0.627685546875	0.18682861328125	0.20001220703125	0.72869873046875
1830296	49757	0	0	-5.4638671875	-0.6123046875	-8.2734375	-0.2314453125	-0.013671875	0.0751953125	-0.060546875	0.283203125	-0.015625	0.08837890625	0.251220703125	0.2099609375	5.4921875	0.62774658203125	0.1861572265625	0.19915771484375	0.72900390625
1838205	49758	0	0	-5.470703125	-0.6455078125	-8.30078125	-0.2578125	-0.0498046875	0.060546875	-0.05859375	0.30078125	-0.00390625	0.085205078125	0.243896484375	0.2216796875	5.5	0.6279296875	0.18548583984375	0.1982421875	0.72930908203125
1846390	49759	0	0	-5.515625	-0.642578125	-8.37109375	-0.322265625	-0.05078125	0.0029296875	-0.0595703125	0.3212890625	0.0048828125	0.085205078125	0.24462890625	0.2197265625	5.5390625	0.62811279296875	0.18475341796875	0.197265625	0.7296142578125
1854158	49760	0	0	-5.53125	-0.638671875	-8.3369140625	-0.3603515625	-0.05078125	0.05078125	-0.0615234375	0.34375	0.0107421875	0.08349609375	0.24072265625	0.2265625	5.515625	0.6282958984375	0.18389892578125	0.1962890625	0.72991943359375
1862297	49761	0	0	-5.5732421875	-0.6455078125	-8.3701171875	-0.4248046875	-0.0625	0.033203125	-0.0654296875	0.37109375	0.0146484375	0.085205078125	0.247802734375	0.213134765625	5.546875	0.6285400390625	0.18304443359375	0.1951904296875	0.730224609375
1870260	49762	0	0	-5.59765625	-0.583984375	-8.359375	-0.474609375	-0.0068359375	0.060546875	-0.0703125	0.4033203125	0.0146484375	0.079345703125	0.237060546875	0.224365234375	5.515625	0.62884521484375	0.18212890625	0.19403076171875	0.73052978515625
1878348	49763	0	0	-5.5595703125	-0.5810546875	-8.37109375	-0.4638671875	-0.0087890625	0.0654296875	-0.0751953125	0.435546875	0.013671875	0.080078125	0.24755859375	0.217529296875	5.5078125	0.629150390625	0.18109130859375	0.1927490234375	0.7308349609375
1886259	49764	0	0	-5.6220703125	-0.5986328125	-8.404296875	-0.5556640625	-0.03125	0.05078125	-0.076171875	0.4697265625	0.015625	0.08154296875	0.23876953125	0.225341796875	5.515625	0.62945556640625	0.17999267578125	0.19134521484375	0.731201171875
1894323	49765	0	0	-5.6484375	-0.5869140625	-8.3896484375	-0.6142578125	-0.0263671875	0.0859375	-0.0791015625	0.505859375	0.015625	0.0791015625	0.25	0.220703125	5.484375	0.62982177734375	0.17877197265625	0.18988037109375	0.7315673828125
1902150	49766	0	0	-5.671875	-0.578125	-8.388671875	-0.6728515625	-0.0224609375	0.1083984375	-0.0830078125	0.546875	0.013671875	0.07568359375	0.24169921875	0.231201171875	5.546875	0.63018798828125	0.17742919921875	0.18829345703125	0.73199462890625
1910287	49767	0	0	-5.6220703125	-0.5390625	-8.388671875	-0.6611328125	0.009765625	0.130859375	-0.083984375	0.58984375	0.013671875	0.0771484375	0.244873046875	0.226318359375	5.515625	0.63055419921875	0.17596435546875	0.1866455078125	0.732421875
1918190	49768	0	0	-5.578125	-0.53515625	-8.4326171875	-0.6572265625	0.0078125	0.111328125	-0.0849609375	0.6328125	0.0087890625	0.072998046875	0.23681640625	0.234619140625	5.5	0.6309814453125	0.1744384765625	0.184814453125	0.73291015625
1926192	49769	0	0	-5.5263671875	-0.537109375	-8.44921875	-0.6494140625	0	0.1201171875	-0.0849609375	0.6728515625	0.00390625	0.0751953125	0.245849609375	0.228271484375	5.5078125	0.63140869140625	0.1727294921875	0.18292236328125	0.7333984375
1934195	49770	0	0	-5.451171875	-0.541015625	-8.408203125	-0.62109375	-0.0107421875	0.1884765625	-0.0849609375	0.712890625	0	0.071533203125	0.2392578125	0.23046875	5.4921875	0.6318359375	0.1708984375	0.180908203125	0.73394775390625
1942274	49771	0	0	-5.3974609375	-0.5068359375	-8.4580078125	-0.6171875	0.0185546875	0.1669921875	-0.0849609375	0.7529296875	0.0029296875	0.072021484375	0.24169921875	0.227783203125	5.4765625	0.63232421875	0.1689453125	0.1788330078125	0.7344970703125
1950183	49772	0	0	-5.2978515625	-0.5078125	-8.466796875	-0.5693359375	0.01171875	0.1875	-0.0830078125	0.791015625	0.013671875	0.0693359375	0.232421875	0.241943359375	5.453125	0.6328125	0.16693115234375	0.1766357421875	0.735107421875
1958567	49773	0	0	-5.158203125	-0.4814453125	-8.5048828125	-0.484375	0.03125	0.1806640625	-0.080078125	0.8251953125	0.0302734375	0.07080078125	0.240966796875	0.22998046875	5.4765625	0.6334228515625	0.164794921875	0.17431640625	0.73565673828125
1966432	49774	0	0	-4.970703125	-0.4970703125	-8.5791015625	-0.3544921875	0.0087890625	0.1376953125	-0.076171875	0.8525390625	0.044921875	0.064453125	0.241943359375	0.241943359375	5.4765625	0.634033203125	0.16253662109375	0.17193603515625	0.73614501953125
1974422	49775	0	0	-4.7880859375	-0.48046875	-8.6103515625	-0.23046875	0.01953125	0.138671875	-0.0732421875	0.8701171875	0.0537109375	0.065673828125	0.2392578125	0.23291015625	5.5234375	0.63470458984375	0.16021728515625	0.16949462890625	0.73663330078125
1982505	49776	0	0	-4.8369140625	-0.4677734375	-8.8525390625	-0.33984375	0.0244140625	-0.0712890625	-0.0732421875	0.8828125	0.0537109375	0.061767578125	0.237060546875	0.245361328125	5.5	0.63543701171875	0.1578369140625	0.16705322265625	0.73712158203125
1990273	49777	0	0	-4.8046875	-0.4599609375	-8.70703125	-0.369140625	0.025390625	0.10546875	-0.07421875	0.904296875	0.041015625	0.063232421875	0.237060546875	0.239501953125	5.5	0.6361083984375	0.15545654296875	0.16455078125	0.73760986328125
1998293	49778	0	0	-4.4580078125	-0.4150390625	-8.5546875	-0.0859375	0.064453125	0.2900390625	-0.07421875	0.927734375	0.0263671875	0.056396484375	0.2333984375	0.2490234375	5.4921875	0.63671875	0.1529541015625	0.16192626953125	0.7381591796875
2006287	49779	0	0	-4.36328125	-0.4072265625	-8.6943359375	-0.056640625	0.06640625	0.18359375	-0.0732421875	0.9365234375	0.0126953125	0.0595703125	0.23046875	0.241943359375	5.4921875	0.6373291015625	0.150390625	0.15936279296875	0.73870849609375
2014241	49780	0	0	-4.2421875	-0.349609375	-8.771484375	-0.0009765625	0.1181640625	0.138671875	-0.068359375	0.9443359375	-0.0009765625	0.052490234375	0.231201171875	0.248291015625	5.5078125	0.63787841796875	0.14776611328125	0.15673828125	0.73931884765625
2022325	49781	0	0	-4.0693359375	-0.3203125	-8.8427734375	0.1044921875	0.1435546875	0.099609375	-0.060546875	0.9501953125	-0.01171875	0.05126953125	0.22900390625	0.2490234375	5.4765625	0.638427734375	0.1451416015625	0.15411376953125	0.73992919921875
2030181	49782	0	0	-3.853515625	-0.3310546875	-8.8896484375	0.25390625	0.12890625	0.083984375	-0.05078125	0.9443359375	-0.0185546875	0.05029296875	0.2314453125	0.252197265625	5.46875	0.638916015625	0.1424560546875	0.15155029296875	0.74053955078125
2038425	49783	0	0	-3.71875	-0.3681640625	-8.87109375	0.322265625	0.08984375	0.1337890625	-0.04296875	0.9296875	-0.0234375	0.0498046875	0.226318359375	0.251708984375	5.484375	0.639404296875	0.13983154296875	0.1490478515625	0.74114990234375
2046278	49784	0	0	-3.5634765625	-0.4013671875	-8.8955078125	0.4111328125	0.0546875	0.138671875	-0.0380859375	0.9091796875	-0.03125	0.048828125	0.232177734375	0.24853515625	5.5078125	0.63983154296875	0.13714599609375	0.1466064453125	0.74176025390625
2054351	49785	0	0	-3.5048828125	-0.4208984375	-8.9541015625	0.4052734375	0.033203125	0.1083984375	-0.03515625	0.8857421875	-0.0390625	0.04541015625	0.22509765625	0.26025390625	5.5078125	0.6402587890625	0.13458251953125	0.14422607421875	0.74237060546875
2062260	49786	0	0	-3.501953125	-0.44921875	-8.9521484375	0.345703125	0.00390625	0.1376953125	-0.0341796875	0.8671875	-0.046875	0.0439453125	0.23291015625	0.248779296875	5.53125	0.64056396484375	0.13201904296875	0.141845703125	0.74298095703125
2070318	49787	0	0	-3.4228515625	-0.4521484375	-9.0224609375	0.36328125	0	0.0927734375	-0.03515625	0.8525390625	-0.0498046875	0.03955078125	0.224853515625	0.262939453125	5.515625	0.640869140625	0.12957763671875	0.13958740234375	0.7435302734375
2076317	49788	0	0	-3.3466796875	-0.4912109375	-9.041015625	0.3779296875	-0.0400390625	0.099609375	-0.0361328125	0.837890625	-0.0498046875	0.03857421875	0.227783203125	0.2509765625	5.5	0.64117431640625	0.1270751953125	0.1373291015625	0.744140625
2084369	49789	0	0	-3.328125	-0.4931640625	-9.07421875	0.3359375	-0.04296875	0.0908203125	-0.0390625	0.828125	-0.0517578125	0.033447265625	0.224853515625	0.265625	5.5	0.6414794921875	0.12469482421875	0.1351318359375	0.74468994140625
2092214	49790	0	0	-3.263671875	-0.5205078125	-9.0810546875	0.3408203125	-0.072265625	0.1083984375	-0.04296875	0.818359375	-0.0517578125	0.034912109375	0.224853515625	0.259765625	5.5078125	0.6417236328125	0.122314453125	0.1329345703125	0.74530029296875
2100207	49791	0	0	-3.2568359375	-0.494140625	-9.0947265625	0.2880859375	-0.0478515625	0.1181640625	-0.0478515625	0.8076171875	-0.0498046875	0.031982421875	0.2255859375	0.26171875	5.5078125	0.6419677734375	0.1199951171875	0.1307373046875	0.745849609375
2108396	49792	0	0	-3.19921875	-0.517578125	-9.10546875	0.2861328125	-0.0732421875	0.1298828125	-0.0517578125	0.80078125	-0.044921875	0.03271484375	0.225341796875	0.263671875	5.5234375	0.6422119140625	0.11767578125	0.1285400390625	0.746337890625
2116403	49793	0	0	-3.171875	-0.4873046875	-9.1416015625	0.2548828125	-0.046875	0.1162109375	-0.0556640625	0.796875	-0.0361328125	0.028564453125	0.22509765625	0.26806640625	5.4921875	0.64251708984375	0.11541748046875	0.1263427734375	0.74688720703125
2124390	49794	0	0	-3.09375	-0.4677734375	-9.1611328125	0.2744140625	-0.029296875	0.1181640625	-0.0576171875	0.796875	-0.0263671875	0.02685546875	0.224365234375	0.2626953125	5.4765625	0.64276123046875	0.1131591796875	0.1241455078125	0.74737548828125
2132456	49795	0	0	-2.984375	-0.4169921875	-9.2333984375	0.326171875	0.0166015625	0.0673828125	-0.0595703125	0.79296875	-0.017578125	0.025390625	0.222412109375	0.269287109375	5.4921875	0.64306640625	0.11090087890625	0.1219482421875	0.747802734375
2140256	49796	0	0	-2.9091796875	-0.3994140625	-9.279296875	0.3427734375	0.03125	0.0419921875	-0.0595703125	0.7841796875	-0.0126953125	0.027099609375	0.224853515625	0.2607421875	5.5	0.64337158203125	0.10870361328125	0.11968994140625	0.74822998046875
2148272	49797	0	0	-2.9375	-0.4091796875	-9.2861328125	0.255859375	0.017578125	0.0556640625	-0.0595703125	0.77734375	-0.009765625	0.02197265625	0.22412109375	0.267333984375	5.5078125	0.6436767578125	0.10650634765625	0.1175537109375	0.74859619140625
2156267	49798	0	0	-2.9404296875	-0.359375	-9.2880859375	0.1953125	0.0634765625	0.07421875	-0.05859375	0.779296875	-0.0107421875	0.021484375	0.221435546875	0.27001953125	5.4921875	0.64398193359375	0.10430908203125	0.1153564453125	0.74896240234375
2164226	49799	0	0	-2.943359375	-0.3701171875	-9.318359375	0.1337890625	0.0478515625	0.0625	-0.056640625	0.78515625	-0.009765625	0.018798828125	0.22265625	0.27001953125	5.515625	0.644287109375	0.10211181640625	0.1131591796875	0.74932861328125
2172412	49800	0	0	-2.853515625	-0.4033203125	-9.26171875	0.1650390625	0.0107421875	0.138671875	-0.0556640625	0.794921875	-0.00390625	0.016357421875	0.2197265625	0.27294921875	5.5	0.64459228515625	0.09991455078125	0.1109619140625	0.74969482421875
2180174	49801	0	0	-2.8115234375	-0.4091796875	-9.3173828125	0.1474609375	0.0009765625	0.1025390625	-0.0556640625	0.8056640625	0.0029296875	0.01416015625	0.22412109375	0.268310546875	5.4921875	0.64495849609375	0.09765625	0.1087646484375	0.75006103515625
2188320	49802	0	0	-2.845703125	-0.4404296875	-9.3359375	0.052734375	-0.0341796875	0.1025390625	-0.0556640625	0.814453125	0.01171875	0.010498046875	0.212890625	0.275634765625	5.5078125	0.645263671875	0.0953369140625	0.10650634765625	0.7503662109375
2196313	49803	0	0	-2.88671875	-0.4306640625	-9.37109375	-0.05078125	-0.029296875	0.0869140625	-0.056640625	0.8310546875	0.0234375	0.01025390625	0.2216796875	0.267578125	5.484375	0.64569091796875	0.093017578125	0.10418701171875	0.75067138671875
2204344	49804	0	0	-2.8037109375	-0.4111328125	-9.369140625	-0.0302734375	-0.0146484375	0.107421875	-0.0576171875	0.8505859375	0.0341796875	0.00927734375	0.212890625	0.281494140625	5.5	0.64605712890625	0.09063720703125	0.101806640625	0.75091552734375
2212329	49805	0	0	-2.6513671875	-0.408203125	-9.41015625	0.056640625	-0.017578125	0.0859375	-0.060546875	0.8671875	0.0400390625	0.00830078125	0.22314453125	0.267333984375	5.46875	0.646484375	0.0882568359375	0.09942626953125	0.75115966796875
2220315	49806	0	0	-2.5947265625	-0.43359375	-9.427734375	0.0478515625	-0.0478515625	0.0859375	-0.0625	0.876953125	0.044921875	0.002685546875	0.213623046875	0.280029296875	5.4765625	0.64697265625	0.0858154296875	0.09698486328125	0.75140380859375
2228254	49807	0	0	-2.6806640625	-0.4560546875	-9.443359375	-0.1044921875	-0.076171875	0.0888671875	-0.06640625	0.890625	0.048828125	0.006591796875	0.218017578125	0.272705078125	5.484375	0.64739990234375	0.08331298828125	0.094482421875	0.7515869140625
2236248	49808	0	0	-2.8427734375	-0.4951171875	-9.4609375	-0.3349609375	-0.1220703125	0.0908203125	-0.07421875	0.916015625	0.0517578125	0.00048828125	0.210693359375	0.283203125	5.5	0.64788818359375	0.080810546875	0.0919189453125	0.75177001953125
2244341	49809	0	0	-2.8779296875	-0.5341796875	-9.4560546875	-0.44140625	-0.16796875	0.1142578125	-0.083984375	0.9619140625	0.064453125	0.001953125	0.21923828125	0.27099609375	5.46875	0.64837646484375	0.07818603515625	0.0892333984375	0.751953125
2252209	49810	0	0	-2.810546875	-0.5078125	-9.416015625	-0.44921875	-0.1494140625	0.1728515625	-0.0927734375	1.0166015625	0.08203125	-0.003662109375	0.214599609375	0.27880859375	5.4921875	0.64892578125	0.07550048828125	0.08636474609375	0.75213623046875
2260196	49811	0	0	-2.6103515625	-0.4697265625	-9.400390625	-0.328125	-0.12109375	0.208984375	-0.1015625	1.0673828125	0.099609375	-0.00439453125	0.21533203125	0.27490234375	5.484375	0.64947509765625	0.0726318359375	0.08331298828125	0.752197265625
2268349	49812	0	0	-2.3837890625	-0.423828125	-9.4052734375	-0.185546875	-0.0849609375	0.2236328125	-0.107421875	1.1044921875	0.11328125	-0.0087890625	0.212646484375	0.28173828125	5.5	0.650146484375	0.0697021484375	0.08013916015625	0.75225830078125
2276201	49813	0	0	-2.1376953125	-0.353515625	-9.4697265625	-0.0244140625	-0.0244140625	0.177734375	-0.1103515625	1.123046875	0.1220703125	-0.009033203125	0.21142578125	0.2802734375	5.5	0.65081787109375	0.066650390625	0.076904296875	0.7523193359375
2284206	49814	0	0	-1.9697265625	-0.287109375	-9.4853515625	0.0576171875	0.03125	0.1806640625	-0.1083984375	1.1279296875	0.1298828125	-0.012451171875	0.21435546875	0.280029296875	5.5	0.6514892578125	0.0635986328125	0.0736083984375	0.7523193359375
2292359	49815	0	0	-1.8671875	-0.28515625	-9.4775390625	0.07421875	0.0224609375	0.20703125	-0.1064453125	1.1298828125	0.1328125	-0.015380859375	0.208740234375	0.28564453125	5.5390625	0.6522216796875	0.06048583984375	0.0703125	0.75225830078125
2300339	49816	0	0	-1.79296875	-0.275390625	-9.48046875	0.060546875	0.0224609375	0.220703125	-0.10546875	1.1279296875	0.1337890625	-0.01513671875	0.21337890625	0.27490234375	5.5078125	0.65289306640625	0.05743408203125	0.06707763671875	0.75225830078125
2308331	49817	0	0	-1.6552734375	-0.2568359375	-9.4873046875	0.1123046875	0.03125	0.23046875	-0.1044921875	1.1298828125	0.130859375	-0.020751953125	0.20458984375	0.291259765625	5.5078125	0.653564453125	0.0543212890625	0.06378173828125	0.75213623046875
2316289	49818	0	0	-1.572265625	-0.259765625	-9.5390625	0.107421875	0.0185546875	0.1953125	-0.1044921875	1.1318359375	0.1259765625	-0.02197265625	0.21435546875	0.279052734375	5.4765625	0.6541748046875	0.05126953125	0.06048583984375	0.7520751953125
2324256	49819	0	0	-1.49609375	-0.2099609375	-9.5869140625	0.0966796875	0.05859375	0.162109375	-0.1064453125	1.1337890625	0.1201171875	-0.025390625	0.205810546875	0.28955078125	5.484375	0.65484619140625	0.04815673828125	0.05718994140625	0.75201416015625
2332302	49820	0	0	-1.4365234375	-0.18359375	-9.58984375	0.0673828125	0.0751953125	0.1728515625	-0.1064453125	1.1396484375	0.11328125	-0.024658203125	0.21435546875	0.277587890625	5.5	0.6553955078125	0.0450439453125	0.05389404296875	0.751953125
2340217	49821	0	0	-1.244140625	-0.10546875	-9.5126953125	0.1708984375	0.1435546875	0.263671875	-0.103515625	1.1474609375	0.107421875	-0.031494140625	0.20263671875	0.291259765625	5.5078125	0.65594482421875	0.04193115234375	0.050537109375	0.75189208984375
2348158	49822	0	0	-1.0888671875	-0.1416015625	-9.5205078125	0.2373046875	0.0986328125	0.267578125	-0.099609375	1.1474609375	0.099609375	-0.03076171875	0.2060546875	0.284423828125	5.5	0.656494140625	0.03875732421875	0.0472412109375	0.7518310546875
2356356	49823	0	0	-0.958984375	-0.1162109375	-9.5703125	0.27734375	0.1162109375	0.23046875	-0.0947265625	1.138671875	0.09375	-0.034423828125	0.201904296875	0.291748046875	5.5078125	0.656982421875	0.03558349609375	0.0439453125	0.751708984375
2364177	49824	0	0	-0.88671875	-0.1484375	-9.5244140625	0.26171875	0.07421875	0.287109375	-0.0908203125	1.1318359375	0.0888671875	-0.034423828125	0.205810546875	0.282958984375	5.515625	0.65740966796875	0.032470703125	0.04071044921875	0.75164794921875
2372431	49825	0	0	-0.806640625	-0.19140625	-9.5068359375	0.25390625	0.0244140625	0.3134765625	-0.0859375	1.1220703125	0.087890625	-0.042724609375	0.199462890625	0.29541015625	5.5078125	0.6578369140625	0.029296875	0.0374755859375	0.7515869140625
2380432	49826	0	0	-0.712890625	-0.2021484375	-9.6064453125	0.259765625	0.005859375	0.2236328125	-0.0830078125	1.1142578125	0.0908203125	-0.0390625	0.20556640625	0.27978515625	5.5390625	0.65826416015625	0.02618408203125	0.03424072265625	0.75146484375
2388409	49827	0	0	-0.6455078125	-0.1630859375	-9.6328125	0.2412109375	0.0380859375	0.205078125	-0.0810546875	1.10546875	0.0986328125	-0.04443359375	0.197998046875	0.2919921875	5.5078125	0.65869140625	0.0230712890625	0.03106689453125	0.7513427734375
2396360	49828	0	0	-0.611328125	-0.1728515625	-9.6318359375	0.1875	0.0224609375	0.2138671875	-0.080078125	1.099609375	0.10546875	-0.04443359375	0.20947265625	0.281494140625	5.5078125	0.65911865234375	0.02001953125	0.0279541015625	0.75115966796875
2404414	49829	0	0	-0.607421875	-0.1484375	-9.6669921875	0.10546875	0.0400390625	0.185546875	-0.078125	1.0986328125	0.1083984375	-0.051025390625	0.2001953125	0.292236328125	5.515625	0.6595458984375	0.01690673828125	0.02484130859375	0.7509765625
2412394	49830	0	0	-0.552734375	-0.109375	-9.6552734375	0.0732421875	0.0712890625	0.203125	-0.0791015625	1.1083984375	0.1044921875	-0.051025390625	0.20556640625	0.28515625	5.515625	0.65997314453125	0.01385498046875	0.02166748046875	0.75079345703125
2420366	49831	0	0	-0.353515625	-0.091796875	-9.572265625	0.185546875	0.0830078125	0.2900390625	-0.078125	1.1171875	0.099609375	-0.0517578125	0.19921875	0.288818359375	5.4921875	0.660400390625	0.0107421875	0.01849365234375	0.75054931640625
2428371	49832	0	0	-0.0869140625	-0.0595703125	-9.59765625	0.3642578125	0.1083984375	0.26953125	-0.0751953125	1.1162109375	0.09375	-0.05419921875	0.202880859375	0.286376953125	5.484375	0.6607666015625	0.007568359375	0.01531982421875	0.7503662109375
2436356	49833	0	0	0.0556640625	-0.044921875	-9.6181640625	0.419921875	0.1162109375	0.251953125	-0.072265625	1.1005859375	0.0830078125	-0.057861328125	0.197265625	0.2919921875	5.515625	0.66107177734375	0.00445556640625	0.01220703125	0.75018310546875
2444301	49834	0	0	0.1142578125	-0.111328125	-9.6044921875	0.392578125	0.044921875	0.2685546875	-0.068359375	1.0810546875	0.07421875	-0.058349609375	0.205322265625	0.280517578125	5.515625	0.661376953125	0.00140380859375	0.0091552734375	0.74993896484375
2452277	49835	0	0	0.0810546875	-0.15234375	-9.6015625	0.2744140625	-0.001953125	0.2724609375	-0.0654296875	1.064453125	0.068359375	-0.064453125	0.199462890625	0.292236328125	5.5390625	0.66162109375	-0.00164794921875	0.006103515625	0.749755859375
2460332	49836	0	0	0.060546875	-0.12109375	-9.6298828125	0.1708984375	0.0244140625	0.24609375	-0.0693359375	1.05859375	0.0654296875	-0.06201171875	0.19970703125	0.2861328125	5.5078125	0.66180419921875	-0.004638671875	0.00311279296875	0.74957275390625
2468148	49837	0	0	0.2060546875	-0.076171875	-9.650390625	0.2314453125	0.0634765625	0.2255859375	-0.068359375	1.064453125	0.0693359375	-0.06396484375	0.20068359375	0.2880859375	5.4921875	0.66204833984375	-0.00762939453125	0.0001220703125	0.7493896484375
2476408	49838	0	0	0.4658203125	-0.0537109375	-9.65625	0.4072265625	0.0810546875	0.2197265625	-0.0615234375	1.0634765625	0.0732421875	-0.065185546875	0.202392578125	0.2802734375	5.4921875	0.6622314453125	-0.0106201171875	-0.00286865234375	0.7491455078125
2484183	49839	0	0	0.6123046875	-0.0673828125	-9.7138671875	0.4716796875	0.0625	0.1611328125	-0.05859375	1.0478515625	0.0771484375	-0.069091796875	0.197998046875	0.28759765625	5.4921875	0.6624755859375	-0.013671875	-0.005859375	0.7489013671875
2492355	49840	0	0	0.669921875	-0.001953125	-9.77734375	0.4462890625	0.1240234375	0.0947265625	-0.0556640625	1.0263671875	0.076171875	-0.072998046875	0.19091796875	0.291748046875	5.5	0.66265869140625	-0.0166015625	-0.00872802734375	0.7486572265625
2500154	49841	0	0	0.625	0.001953125	-9.734375	0.322265625	0.123046875	0.13671875	-0.0517578125	1.0068359375	0.0712890625	-0.072998046875	0.200927734375	0.279541015625	5.515625	0.662841796875	-0.01947021484375	-0.0115966796875	0.74835205078125
2508448	49842	0	0	0.6533203125	-0.037109375	-9.6875	0.2705078125	0.0810546875	0.1796875	-0.046875	1	0.064453125	-0.076416015625	0.1923828125	0.2900390625	5.5	0.66302490234375	-0.0223388671875	-0.01434326171875	0.74810791015625
2516152	49843	0	0	0.7890625	-0.0546875	-9.67578125	0.328125	0.0595703125	0.1875	-0.044921875	0.9951171875	0.056640625	-0.07763671875	0.20458984375	0.282958984375	5.5	0.66314697265625	-0.02520751953125	-0.01715087890625	0.747802734375
2524346	49844	0	0	0.861328125	-0.037109375	-9.6435546875	0.322265625	0.07421875	0.2158203125	-0.0400390625	0.9853515625	0.052734375	-0.0791015625	0.195556640625	0.28955078125	5.5078125	0.6632080078125	-0.028076171875	-0.0198974609375	0.74755859375
2532462	49845	0	0	1.0126953125	-0.00390625	-9.6884765625	0.396484375	0.1044921875	0.166015625	-0.0341796875	0.97265625	0.0498046875	-0.08203125	0.19873046875	0.28125	5.484375	0.66326904296875	-0.0308837890625	-0.0225830078125	0.747314453125
2540282	49846	0	0	1.1298828125	-0.03125	-9.794921875	0.4384765625	0.0751953125	0.0537109375	-0.0263671875	0.94921875	0.0498046875	-0.083984375	0.193115234375	0.288818359375	5.5	0.66339111328125	-0.03369140625	-0.025146484375	0.7470703125
2548294	49847	0	0	1.1884765625	-0.048828125	-9.884765625	0.421875	0.056640625	-0.041015625	-0.01953125	0.9228515625	0.046875	-0.085205078125	0.1962890625	0.282470703125	5.515625	0.66339111328125	-0.03643798828125	-0.0277099609375	0.746826171875
2556353	49848	0	0	1.29296875	-0.044921875	-9.8935546875	0.455078125	0.05859375	-0.056640625	-0.0166015625	0.8974609375	0.0439453125	-0.087646484375	0.193115234375	0.285400390625	5.5078125	0.6634521484375	-0.0390625	-0.0301513671875	0.74652099609375
2564409	49849	0	0	1.3974609375	-0.068359375	-9.814453125	0.490234375	0.0341796875	0.015625	-0.0146484375	0.8720703125	0.041015625	-0.08984375	0.196044921875	0.279296875	5.5078125	0.6634521484375	-0.04168701171875	-0.03253173828125	0.74627685546875
2572343	49850	0	0	1.4794921875	-0.060546875	-9.7724609375	0.50390625	0.041015625	0.05078125	-0.0146484375	0.8486328125	0.0390625	-0.090576171875	0.19921875	0.280517578125	5.484375	0.6634521484375	-0.044189453125	-0.03485107421875	0.74603271484375
2580533	49851	0	0	1.5205078125	-0.0654296875	-9.7685546875	0.4794921875	0.03515625	0.0478515625	-0.0146484375	0.82421875	0.0341796875	-0.092529296875	0.197265625	0.279296875	5.484375	0.6634521484375	-0.04669189453125	-0.03704833984375	0.74578857421875
2588401	49852	0	0	1.5244140625	-0.0283203125	-9.6875	0.4189453125	0.0712890625	0.1220703125	-0.0146484375	0.8017578125	0.02734375	-0.095458984375	0.1904296875	0.283447265625	5.484375	0.6634521484375	-0.049072265625	-0.03924560546875	0.74554443359375
2596364	49853	0	0	1.544921875	-0.046875	-9.708984375	0.3779296875	0.052734375	0.091796875	-0.0107421875	0.7822265625	0.0234375	-0.095703125	0.2021484375	0.2783203125	5.5	0.66339111328125	-0.0513916015625	-0.0413818359375	0.74530029296875
2604443	49854	0	0	1.625	-0.0869140625	-9.685546875	0.396484375	0.01171875	0.1083984375	-0.01171875	0.7607421875	0.0244140625	-0.09716796875	0.19189453125	0.283203125	5.53125	0.663330078125	-0.05364990234375	-0.04345703125	0.74505615234375
2612375	49855	0	0	1.7001953125	-0.095703125	-9.6630859375	0.412109375	0.001953125	0.123046875	-0.0126953125	0.7451171875	0.017578125	-0.0986328125	0.20068359375	0.275390625	5.53125	0.66326904296875	-0.05584716796875	-0.04547119140625	0.744873046875
2620359	49856	0	0	1.7060546875	-0.0546875	-9.6982421875	0.359375	0.0419921875	0.080078125	-0.0126953125	0.7255859375	0.009765625	-0.099609375	0.19287109375	0.277587890625	5.5234375	0.6632080078125	-0.05804443359375	-0.04742431640625	0.74462890625
2628376	49857	0	0	1.705078125	-0.0322265625	-9.7236328125	0.302734375	0.0634765625	0.0458984375	-0.009765625	0.7109375	0.0087890625	-0.1005859375	0.2001953125	0.275634765625	5.515625	0.6630859375	-0.06011962890625	-0.04931640625	0.74444580078125
2636377	49858	0	0	1.78125	-0.072265625	-9.7353515625	0.32421875	0.0234375	0.025390625	-0.0078125	0.6962890625	0.017578125	-0.1005859375	0.197509765625	0.272705078125	5.5	0.6629638671875	-0.06219482421875	-0.05120849609375	0.7442626953125
2644449	49859	0	0	1.9482421875	-0.0869140625	-9.73828125	0.4375	0.0087890625	0.0146484375	-0.0068359375	0.6748046875	0.0322265625	-0.1064453125	0.19921875	0.274658203125	5.5390625	0.66290283203125	-0.064208984375	-0.05303955078125	0.7440185546875
2652292	49860	0	0	2.01953125	-0.1123046875	-9.697265625	0.455078125	-0.017578125	0.046875	-0.0078125	0.6533203125	0.0283203125	-0.105712890625	0.188232421875	0.277587890625	5.4921875	0.662841796875	-0.066162109375	-0.0548095703125	0.74371337890625
2660280	49861	0	0	2.078125	-0.0947265625	-9.70703125	0.4638671875	0	0.0283203125	-0.0078125	0.638671875	0.01953125	-0.107177734375	0.19970703125	0.27294921875	5.5	0.66278076171875	-0.06805419921875	-0.0565185546875	0.7435302734375
2668255	49862	0	0	2.1005859375	-0.095703125	-9.66015625	0.4365234375	-0.0009765625	0.06640625	-0.009765625	0.6240234375	0.017578125	-0.1064453125	0.196533203125	0.271728515625	5.53125	0.6627197265625	-0.06988525390625	-0.05816650390625	0.7432861328125
2676469	49863	0	0	2.1220703125	-0.1279296875	-9.6943359375	0.41015625	-0.0341796875	0.0234375	-0.0126953125	0.6064453125	0.0205078125	-0.1083984375	0.196044921875	0.27197265625	5.5	0.66265869140625	-0.07171630859375	-0.059814453125	0.7430419921875
2684150	49864	0	0	2.076171875	-0.18359375	-9.642578125	0.31640625	-0.091796875	0.0673828125	-0.0185546875	0.595703125	0.017578125	-0.109375	0.19580078125	0.272216796875	5.515625	0.66253662109375	-0.07342529296875	-0.06146240234375	0.7427978515625
2692028	49865	0	0	1.9755859375	-0.1865234375	-9.5546875	0.1689453125	-0.095703125	0.1455078125	-0.025390625	0.595703125	0.0068359375	-0.112548828125	0.2021484375	0.27294921875	5.5078125	0.6624755859375	-0.07513427734375	-0.06304931640625	0.74261474609375
2700169	49866	0	0	1.953125	-0.115234375	-9.5703125	0.099609375	-0.0263671875	0.12109375	-0.033203125	0.609375	0	-0.113525390625	0.19287109375	0.273681640625	5.5	0.66229248046875	-0.07684326171875	-0.06475830078125	0.74237060546875
2708232	49867	0	0	1.94921875	-0.1181640625	-9.529296875	0.0478515625	-0.0322265625	0.15234375	-0.0341796875	0.6181640625	0.01171875	-0.11181640625	0.19677734375	0.2666015625	5.515625	0.66217041015625	-0.07861328125	-0.06646728515625	0.7421875
2716236	49868	0	0	2.142578125	-0.1611328125	-9.5546875	0.193359375	-0.0771484375	0.1171875	-0.033203125	0.6064453125	0.048828125	-0.11572265625	0.189697265625	0.27099609375	5.4921875	0.662109375	-0.080322265625	-0.06817626953125	0.74188232421875
2724232	49869	0	0	2.3603515625	-0.181640625	-9.544921875	0.36328125	-0.1005859375	0.1171875	-0.0419921875	0.6044921875	0.0224609375	-0.11572265625	0.198486328125	0.2705078125	5.5	0.662109375	-0.08203125	-0.06982421875	0.7415771484375
2732186	49870	0	0	2.1669921875	-0.16015625	-9.4248046875	0.123046875	-0.08203125	0.2275390625	-0.0439453125	0.5966796875	-0.0087890625	-0.11669921875	0.189453125	0.27099609375	5.5078125	0.66192626953125	-0.08367919921875	-0.071533203125	0.74139404296875
2740440	49871	0	0	2.041015625	-0.2001953125	-9.4091796875	-0.0498046875	-0.125	0.232421875	-0.05078125	0.611328125	-0.001953125	-0.115478515625	0.19775390625	0.266845703125	5.5	0.66180419921875	-0.0853271484375	-0.0732421875	0.74114990234375
2748181	49872	0	0	2.0107421875	-0.1982421875	-9.38671875	-0.1279296875	-0.1279296875	0.244140625	-0.0576171875	0.6279296875	0.009765625	-0.1162109375	0.1923828125	0.266357421875	5.5078125	0.66162109375	-0.0870361328125	-0.0750732421875	0.74090576171875
2756332	49873	0	0	2.0546875	-0.205078125	-9.3427734375	-0.1337890625	-0.1396484375	0.2763671875	-0.0654296875	0.65234375	0.0126953125	-0.120849609375	0.194580078125	0.268310546875	5.5078125	0.6614990234375	-0.0887451171875	-0.076904296875	0.74066162109375
2764160	49874	0	0	2.146484375	-0.1962890625	-9.376953125	-0.0927734375	-0.1357421875	0.2294921875	-0.0712890625	0.677734375	0.01953125	-0.12158203125	0.1962890625	0.267822265625	5.5	0.661376953125	-0.090576171875	-0.078857421875	0.7403564453125
2772428	49875	0	0	2.2890625	-0.1396484375	-9.4091796875	-0.0048828125	-0.083984375	0.1845703125	-0.078125	0.6953125	0.0302734375	-0.124755859375	0.198486328125	0.263916015625	5.5	0.6612548828125	-0.0924072265625	-0.08087158203125	0.739990234375
2780428	49876	0	0	2.44140625	-0.0341796875	-9.4716796875	0.09375	0.015625	0.109375	-0.08203125	0.701171875	0.0439453125	-0.1220703125	0.19580078125	0.262451171875	5.5234375	0.6611328125	-0.09423828125	-0.08294677734375	0.7396240234375
2788389	49877	0	0	2.580078125	0.0341796875	-9.5107421875	0.1787109375	0.080078125	0.056640625	-0.08203125	0.6962890625	0.0556640625	-0.128662109375	0.19189453125	0.26611328125	5.515625	0.66107177734375	-0.09613037109375	-0.0849609375	0.73919677734375
2796431	49878	0	0	2.6171875	0.099609375	-9.5361328125	0.162109375	0.1396484375	0.0166015625	-0.080078125	0.6865234375	0.0625	-0.124267578125	0.19384765625	0.26123046875	5.5234375	0.66107177734375	-0.09796142578125	-0.0870361328125	0.73876953125
2804314	49879	0	0	2.568359375	0.1494140625	-9.427734375	0.0615234375	0.185546875	0.1123046875	-0.0751953125	0.6796875	0.0625	-0.12744140625	0.194091796875	0.265380859375	5.4921875	0.66107177734375	-0.09979248046875	-0.0889892578125	0.73828125
2812268	49880	0	0	2.5703125	0.158203125	-9.3466796875	0.0107421875	0.189453125	0.1787109375	-0.0712890625	0.681640625	0.0615234375	-0.1298828125	0.1943359375	0.261962890625	5.5078125	0.6610107421875	-0.10162353515625	-0.09100341796875	0.73779296875
2820227	49881	0	0	2.7099609375	0.2060546875	-9.392578125	0.09765625	0.2333984375	0.1171875	-0.0634765625	0.6845703125	0.05859375	-0.132080078125	0.193359375	0.264404296875	5.515625	0.66094970703125	-0.10345458984375	-0.09295654296875	0.73736572265625
2828314	49882	0	0	2.787109375	0.212890625	-9.4609375	0.123046875	0.236328125	0.03515625	-0.0537109375	0.681640625	0.056640625	-0.130859375	0.193359375	0.258544921875	5.53125	0.660888671875	-0.1053466796875	-0.09490966796875	0.73687744140625
2836156	49883	0	0	2.8828125	0.19140625	-9.4296875	0.1669921875	0.2138671875	0.05078125	-0.04296875	0.67578125	0.0546875	-0.134033203125	0.191650390625	0.26318359375	5.5	0.66082763671875	-0.10723876953125	-0.0968017578125	0.7364501953125
2844429	49884	0	0	2.9072265625	0.2021484375	-9.4296875	0.1396484375	0.2216796875	0.0361328125	-0.0302734375	0.6708984375	0.0498046875	-0.1328125	0.19677734375	0.250244140625	5.53125	0.6607666015625	-0.109130859375	-0.0986328125	0.73602294921875
2852124	49885	0	0	2.97265625	0.185546875	-9.390625	0.154296875	0.2041015625	0.0595703125	-0.01953125	0.6630859375	0.0478515625	-0.138427734375	0.193359375	0.259521484375	5.5390625	0.66064453125	-0.11102294921875	-0.1004638671875	0.735595703125
2860393	49886	0	0	3.060546875	0.1787109375	-9.3896484375	0.1923828125	0.1982421875	0.044921875	-0.009765625	0.6572265625	0.046875	-0.1337890625	0.1953125	0.248779296875	5.5078125	0.6605224609375	-0.11297607421875	-0.1021728515625	0.73516845703125
2868178	49887	0	0	3.12890625	0.1435546875	-9.3466796875	0.2109375	0.1630859375	0.072265625	0	0.6513671875	0.0439453125	-0.138916015625	0.19482421875	0.25341796875	5.5	0.660400390625	-0.1148681640625	-0.1038818359375	0.7347412109375
2876490	49888	0	0	3.1982421875	0.1357421875	-9.3642578125	0.23046875	0.15625	0.0390625	0.0068359375	0.6416015625	0.0419921875	-0.138916015625	0.192626953125	0.248291015625	5.5234375	0.6602783203125	-0.1168212890625	-0.10552978515625	0.73431396484375
2884191	49889	0	0	3.328125	0.142578125	-9.3974609375	0.3125	0.1650390625	-0.009765625	0.013671875	0.6328125	0.0380859375	-0.14306640625	0.19189453125	0.254638671875	5.5	0.66009521484375	-0.11871337890625	-0.107177734375	0.73388671875
2892519	49890	0	0	3.3798828125	0.08984375	-9.3515625	0.3173828125	0.1142578125	0.0205078125	0.0185546875	0.6201171875	0.03515625	-0.13916015625	0.19677734375	0.245361328125	5.5	0.659912109375	-0.12060546875	-0.1087646484375	0.7335205078125
2900427	49891	0	0	3.43359375	0.08984375	-9.302734375	0.32421875	0.1162109375	0.0537109375	0.01953125	0.609375	0.0263671875	-0.14453125	0.19580078125	0.251953125	5.546875	0.65972900390625	-0.1224365234375	-0.11029052734375	0.733154296875
2908383	49892	0	0	3.421875	0.099609375	-9.2119140625	0.2666015625	0.12890625	0.12890625	0.0234375	0.6005859375	0.0166015625	-0.140380859375	0.196044921875	0.24755859375	5.4765625	0.6595458984375	-0.124267578125	-0.11181640625	0.7327880859375
2916317	49893	0	0	3.4404296875	0.08203125	-9.1240234375	0.240234375	0.11328125	0.201171875	0.0263671875	0.5966796875	0.0068359375	-0.14599609375	0.196533203125	0.248046875	5.4765625	0.6593017578125	-0.1260986328125	-0.11328125	0.73248291015625
2924223	49894	0	0	3.4521484375	0.06640625	-9.16796875	0.2060546875	0.099609375	0.1416015625	0.0302734375	0.59765625	0	-0.141845703125	0.19580078125	0.240234375	5.4921875	0.65899658203125	-0.1279296875	-0.11474609375	0.732177734375
2932371	49895	0	0	3.4951171875	-0.029296875	-9.09375	0.205078125	0.005859375	0.19921875	0.0361328125	0.6015625	-0.0009765625	-0.1484375	0.192626953125	0.24755859375	5.5	0.65869140625	-0.1297607421875	-0.1162109375	0.73187255859375
2940241	49896	0	0	3.6259765625	-0.0888671875	-9.1328125	0.291015625	-0.0517578125	0.1435546875	0.0380859375	0.6025390625	0.001953125	-0.1455078125	0.19677734375	0.240234375	5.4921875	0.658447265625	-0.131591796875	-0.11767578125	0.7315673828125
2948429	49897	0	0	3.7119140625	-0.0927734375	-9.15625	0.3310546875	-0.0517578125	0.1044921875	0.0390625	0.595703125	0.009765625	-0.150146484375	0.194091796875	0.247314453125	5.4921875	0.65814208984375	-0.13348388671875	-0.119140625	0.73126220703125
2956342	49898	0	0	3.7451171875	-0.0732421875	-9.134765625	0.3203125	-0.029296875	0.109375	0.0361328125	0.587890625	0.0185546875	-0.1455078125	0.204833984375	0.236328125	5.53125	0.65789794921875	-0.13531494140625	-0.12054443359375	0.73095703125
2964182	49899	0	0	3.724609375	-0.064453125	-9.103515625	0.255859375	-0.017578125	0.1240234375	0.033203125	0.580078125	0.02734375	-0.152587890625	0.196044921875	0.245361328125	5.5	0.65765380859375	-0.1370849609375	-0.1219482421875	0.7305908203125
2972377	49900	0	0	3.705078125	-0.0703125	-9.0263671875	0.193359375	-0.0205078125	0.18359375	0.0302734375	0.576171875	0.0341796875	-0.146728515625	0.198486328125	0.232421875	5.5078125	0.657470703125	-0.138916015625	-0.12335205078125	0.730224609375
2980365	49901	0	0	3.6904296875	-0.0556640625	-8.9384765625	0.1357421875	-0.0029296875	0.2548828125	0.0244140625	0.57421875	0.0361328125	-0.1533203125	0.19677734375	0.2412109375	5.5	0.6572265625	-0.140625	-0.124755859375	0.72979736328125
2988329	49902	0	0	3.6826171875	-0.037109375	-8.9189453125	0.0859375	0.0185546875	0.2578125	0.0234375	0.5810546875	0.03515625	-0.15283203125	0.20458984375	0.2314453125	5.515625	0.65704345703125	-0.14239501953125	-0.12615966796875	0.7293701171875
2996380	49903	0	0	3.66796875	-0.0263671875	-8.8447265625	0.02734375	0.0322265625	0.314453125	0.0224609375	0.5888671875	0.033203125	-0.154541015625	0.199951171875	0.23486328125	5.515625	0.6568603515625	-0.1441650390625	-0.12762451171875	0.72900390625
3004343	49904	0	0	3.697265625	-0.0908203125	-8.931640625	0.0126953125	-0.0302734375	0.208984375	0.0224609375	0.5966796875	0.0341796875	-0.15283203125	0.201904296875	0.228515625	5.5	0.6566162109375	-0.14599609375	-0.12908935546875	0.72857666015625
3012172	49905	0	0	3.833984375	-0.107421875	-9.0341796875	0.10546875	-0.0439453125	0.087890625	0.0224609375	0.6025390625	0.0390625	-0.157470703125	0.20068359375	0.237060546875	5.4921875	0.65643310546875	-0.1478271484375	-0.13055419921875	0.72808837890625
3020213	49906	0	0	4.0029296875	-0.14453125	-9.0732421875	0.2294921875	-0.078125	0.0302734375	0.021484375	0.6044921875	0.046875	-0.15478515625	0.201904296875	0.226806640625	5.4609375	0.65618896484375	-0.149658203125	-0.13201904296875	0.7276611328125
3028387	49907	0	0	4.125	-0.150390625	-9.0830078125	0.306640625	-0.0810546875	0.0029296875	0.0166015625	0.5947265625	0.0576171875	-0.160888671875	0.199462890625	0.232177734375	5.5	0.65606689453125	-0.1514892578125	-0.133544921875	0.7271728515625
3036224	49908	0	0	4.2119140625	-0.142578125	-9.0341796875	0.3505859375	-0.0712890625	0.0322265625	0.0107421875	0.5830078125	0.064453125	-0.15576171875	0.2001953125	0.225341796875	5.5078125	0.6558837890625	-0.15325927734375	-0.13494873046875	0.7266845703125
3044223	49909	0	0	4.30859375	-0.1015625	-9.0302734375	0.40625	-0.0263671875	0.0185546875	0.005859375	0.568359375	0.06640625	-0.15966796875	0.20068359375	0.227783203125	5.5078125	0.65576171875	-0.15496826171875	-0.13641357421875	0.72613525390625
3052209	49910	0	0	4.3896484375	-0.0908203125	-9.029296875	0.4462890625	-0.013671875	0.0009765625	0.00390625	0.5498046875	0.064453125	-0.159912109375	0.20361328125	0.22314453125	5.53125	0.6556396484375	-0.1566162109375	-0.1378173828125	0.7255859375
3060200	49911	0	0	4.4853515625	-0.0419921875	-9.015625	0.501953125	0.037109375	-0.0029296875	0.0029296875	0.52734375	0.05859375	-0.16015625	0.202880859375	0.225341796875	5.5078125	0.655517578125	-0.15826416015625	-0.13916015625	0.72509765625
3068171	49912	0	0	4.5322265625	-0.0048828125	-9.041015625	0.5107421875	0.076171875	-0.0458984375	0.0029296875	0.5	0.05078125	-0.16162109375	0.197998046875	0.222900390625	5.5078125	0.6553955078125	-0.1597900390625	-0.14044189453125	0.72467041015625
3076496	49913	0	0	4.5712890625	0.0029296875	-9.08984375	0.5146484375	0.0859375	-0.1103515625	0.005859375	0.4736328125	0.04296875	-0.163818359375	0.203857421875	0.2255859375	5.5078125	0.6552734375	-0.16119384765625	-0.14166259765625	0.7242431640625
3084117	49914	0	0	4.625	0.0078125	-9.056640625	0.5341796875	0.0927734375	-0.0927734375	0.0126953125	0.44921875	0.0361328125	-0.15869140625	0.209716796875	0.2138671875	5.5078125	0.6551513671875	-0.16259765625	-0.142822265625	0.72381591796875
3092521	49915	0	0	4.6943359375	-0.0009765625	-9.025390625	0.572265625	0.0859375	-0.076171875	0.0166015625	0.421875	0.033203125	-0.164794921875	0.202880859375	0.22216796875	5.5078125	0.65496826171875	-0.16387939453125	-0.14385986328125	0.72344970703125
3100191	49916	0	0	4.7119140625	-0.046875	-9.0068359375	0.560546875	0.04296875	-0.072265625	0.0185546875	0.39453125	0.0341796875	-0.16259765625	0.207763671875	0.2109375	5.484375	0.65484619140625	-0.1651611328125	-0.14483642578125	0.72308349609375
3108352	49917	0	0	4.71484375	-0.0068359375	-8.982421875	0.53515625	0.0849609375	-0.060546875	0.0205078125	0.3681640625	0.0341796875	-0.165771484375	0.20263671875	0.22216796875	5.5	0.6546630859375	-0.16632080078125	-0.145751953125	0.7227783203125
3116173	49918	0	0	4.654296875	-0.060546875	-8.9208984375	0.44921875	0.0341796875	-0.0107421875	0.021484375	0.3427734375	0.03515625	-0.165771484375	0.199951171875	0.21923828125	5.515625	0.65460205078125	-0.16741943359375	-0.1466064453125	0.72247314453125
3124527	49919	0	0	4.609375	-0.0302734375	-8.919921875	0.37890625	0.0673828125	-0.021484375	0.0224609375	0.322265625	0.037109375	-0.162841796875	0.20458984375	0.2099609375	5.5078125	0.65447998046875	-0.16845703125	-0.14739990234375	0.72216796875
3132548	49920	0	0	4.5693359375	0.001953125	-8.8583984375	0.31640625	0.1015625	0.0283203125	0.025390625	0.30859375	0.0439453125	-0.16796875	0.2001953125	0.22314453125	5.5078125	0.6544189453125	-0.16943359375	-0.1480712890625	0.72186279296875
3140422	49921	0	0	4.5595703125	-0.060546875	-8.82421875	0.283203125	0.04296875	0.0517578125	0.0283203125	0.2998046875	0.0498046875	-0.16748046875	0.201904296875	0.217041015625	5.484375	0.65435791015625	-0.17041015625	-0.14874267578125	0.7215576171875
3148322	49922	0	0	4.5673828125	-0.04296875	-8.8623046875	0.26953125	0.0634765625	0.00390625	0.029296875	0.2958984375	0.052734375	-0.16748046875	0.20947265625	0.21484375	5.484375	0.654296875	-0.17138671875	-0.1494140625	0.72119140625
3156401	49923	0	0	4.6552734375	-0.02734375	-8.8896484375	0.3359375	0.083984375	-0.0341796875	0.033203125	0.2919921875	0.052734375	-0.165771484375	0.200439453125	0.217041015625	5.4921875	0.65423583984375	-0.17230224609375	-0.1500244140625	0.72088623046875
3164494	49924	0	0	4.7333984375	-0.01171875	-8.78515625	0.3935546875	0.103515625	0.05859375	0.03515625	0.283203125	0.05078125	-0.165283203125	0.208984375	0.2109375	5.5	0.6541748046875	-0.17327880859375	-0.150634765625	0.7205810546875
3172351	49925	0	0	4.7451171875	-0.015625	-8.8125	0.384765625	0.103515625	0.0224609375	0.0361328125	0.26953125	0.0439453125	-0.1689453125	0.20263671875	0.213134765625	5.5078125	0.6541748046875	-0.1741943359375	-0.1512451171875	0.72027587890625
3180367	49926	0	0	4.7626953125	-0.009765625	-8.8525390625	0.3828125	0.11328125	-0.02734375	0.0419921875	0.2548828125	0.0341796875	-0.16796875	0.2109375	0.208984375	5.5078125	0.654052734375	-0.175048828125	-0.15179443359375	0.72003173828125
3188355	49927	0	0	4.8251953125	-0.0302734375	-8.86328125	0.4267578125	0.0966796875	-0.0478515625	0.0458984375	0.2431640625	0.0224609375	-0.1708984375	0.20263671875	0.21142578125	5.5078125	0.65399169921875	-0.1759033203125	-0.15228271484375	0.71978759765625
3196296	49928	0	0	4.8544921875	-0.0537109375	-8.85546875	0.4384765625	0.0771484375	-0.0478515625	0.05078125	0.2265625	0.0126953125	-0.166259765625	0.212646484375	0.202392578125	5.484375	0.65386962890625	-0.17669677734375	-0.1527099609375	0.7196044921875
3204233	49929	0	0	4.81640625	-0.083984375	-8.771484375	0.3837890625	0.05078125	0.02734375	0.0546875	0.2109375	0.005859375	-0.171875	0.203857421875	0.213134765625	5.484375	0.6536865234375	-0.177490234375	-0.15313720703125	0.719482421875
3212316	49930	0	0	4.8037109375	-0.109375	-8.693359375	0.3564453125	0.029296875	0.09765625	0.0576171875	0.2001953125	0.0029296875	-0.165771484375	0.208984375	0.203369140625	5.4921875	0.653564453125	-0.17822265625	-0.15350341796875	0.7193603515625
3220173	49931	0	0	4.7939453125	-0.2158203125	-8.748046875	0.33203125	-0.072265625	0.0361328125	0.060546875	0.1923828125	0.0029296875	-0.17138671875	0.207763671875	0.212158203125	5.5	0.6534423828125	-0.178955078125	-0.15380859375	0.71923828125
3228312	49932	0	0	4.7763671875	-0.2451171875	-8.7099609375	0.30078125	-0.09765625	0.06640625	0.0576171875	0.18359375	0.0078125	-0.16796875	0.206787109375	0.204345703125	5.4921875	0.65325927734375	-0.17962646484375	-0.15411376953125	0.7191162109375
3236191	49933	0	0	4.7734375	-0.2724609375	-8.6650390625	0.283203125	-0.12109375	0.1044921875	0.048828125	0.177734375	0.009765625	-0.170654296875	0.210693359375	0.20751953125	5.5	0.65313720703125	-0.1802978515625	-0.1544189453125	0.718994140625
3244387	49934	0	0	4.857421875	-0.2470703125	-8.7060546875	0.35546875	-0.091796875	0.056640625	0.0419921875	0.1728515625	0.0107421875	-0.169189453125	0.207275390625	0.208251953125	5.5	0.65301513671875	-0.180908203125	-0.15472412109375	0.7188720703125
3252200	49935	0	0	4.908203125	-0.2626953125	-8.7001953125	0.392578125	-0.1044921875	0.0556640625	0.03515625	0.162109375	0.009765625	-0.168701171875	0.208984375	0.201904296875	5.5078125	0.6529541015625	-0.1815185546875	-0.155029296875	0.71875
3260384	49936	0	0	4.9375	-0.259765625	-8.7529296875	0.4111328125	-0.0986328125	-0.0029296875	0.0302734375	0.1474609375	0.0068359375	-0.169677734375	0.208251953125	0.2041015625	5.5078125	0.65283203125	-0.18206787109375	-0.15533447265625	0.7186279296875
3268188	49937	0	0	4.9619140625	-0.2568359375	-8.75390625	0.423828125	-0.09375	-0.0087890625	0.025390625	0.1318359375	0.0029296875	-0.172607421875	0.210205078125	0.207763671875	5.4765625	0.65277099609375	-0.18255615234375	-0.15557861328125	0.71856689453125
3276431	49938	0	0	4.9638671875	-0.265625	-8.7724609375	0.4169921875	-0.1015625	-0.033203125	0.021484375	0.1171875	-0.00390625	-0.17041015625	0.21044921875	0.20166015625	5.484375	0.65264892578125	-0.18292236328125	-0.1558837890625	0.71844482421875
3284154	49939	0	0	4.96875	-0.2900390625	-8.7802734375	0.4130859375	-0.1240234375	-0.044921875	0.015625	0.1044921875	-0.0087890625	-0.172607421875	0.20556640625	0.212890625	5.484375	0.652587890625	-0.18328857421875	-0.15606689453125	0.71844482421875
3292354	49940	0	0	4.990234375	-0.240234375	-8.734375	0.4267578125	-0.07421875	-0.0029296875	0.01171875	0.087890625	-0.0126953125	-0.171630859375	0.209716796875	0.2041015625	5.5	0.6524658203125	-0.18359375	-0.15631103515625	0.7183837890625
3300171	49941	0	0	5.0068359375	-0.2138671875	-8.744140625	0.4365234375	-0.046875	-0.015625	0.0087890625	0.0712890625	-0.01171875	-0.174072265625	0.2060546875	0.208984375	5.4921875	0.65240478515625	-0.183837890625	-0.156494140625	0.7183837890625
3308367	49942	0	0	5.03515625	-0.240234375	-8.673828125	0.4599609375	-0.07421875	0.0517578125	0.0078125	0.0556640625	-0.0087890625	-0.169677734375	0.207275390625	0.20068359375	5.5	0.65228271484375	-0.18408203125	-0.1566162109375	0.71832275390625
3316177	49943	0	0	5.0322265625	-0.208984375	-8.6875	0.4521484375	-0.04296875	0.0361328125	0.005859375	0.0390625	-0.00390625	-0.17236328125	0.20458984375	0.209228515625	5.4765625	0.65228271484375	-0.1842041015625	-0.15673828125	0.71832275390625
3324444	49944	0	0	5.0107421875	-0.2001953125	-8.66796875	0.427734375	-0.033203125	0.0546875	0.0048828125	0.0244140625	0.0009765625	-0.16845703125	0.214111328125	0.19482421875	5.4921875	0.6522216796875	-0.184326171875	-0.15679931640625	0.71832275390625
3332251	49945	0	0	4.9658203125	-0.193359375	-8.6689453125	0.3798828125	-0.0263671875	0.0517578125	0.001953125	0.0107421875	0.005859375	-0.174072265625	0.2060546875	0.208984375	5.4921875	0.6522216796875	-0.18438720703125	-0.15679931640625	0.71832275390625
3340539	49946	0	0	4.9853515625	-0.1435546875	-8.6904296875	0.3994140625	0.0244140625	0.0302734375	-0.0029296875	-0.0009765625	0.0068359375	-0.1689453125	0.213134765625	0.198974609375	5.4921875	0.6522216796875	-0.18438720703125	-0.15679931640625	0.71826171875
3348340	49947	0	0	5.0087890625	-0.1494140625	-8.73046875	0.421875	0.0185546875	-0.0107421875	-0.001953125	-0.0146484375	0.0068359375	-0.174072265625	0.204833984375	0.20751953125	5.484375	0.65228271484375	-0.18438720703125	-0.15679931640625	0.71826171875
3356350	49948	0	0	4.9697265625	-0.1533203125	-8.6806640625	0.3828125	0.0146484375	0.041015625	-0.001953125	-0.03125	0.005859375	-0.169677734375	0.208740234375	0.2021484375	5.484375	0.65234375	-0.18426513671875	-0.15673828125	0.71826171875
3364377	49949	0	0	4.9150390625	-0.1376953125	-8.66015625	0.330078125	0.0302734375	0.0615234375	-0.001953125	-0.04296875	0.005859375	-0.17333984375	0.205810546875	0.2109375	5.5	0.65234375	-0.1842041015625	-0.1566162109375	0.71826171875
3372211	49950	0	0	4.8671875	-0.177734375	-8.671875	0.2841796875	-0.0107421875	0.0517578125	-0.0009765625	-0.0537109375	0.0078125	-0.16943359375	0.209228515625	0.199951171875	5.53125	0.65240478515625	-0.18402099609375	-0.156494140625	0.71826171875
3380392	49951	0	0	4.845703125	-0.162109375	-8.6708984375	0.265625	0.0068359375	0.0537109375	-0.0009765625	-0.05859375	0.009765625	-0.17236328125	0.212646484375	0.205078125	5.515625	0.6524658203125	-0.18389892578125	-0.15631103515625	0.71832275390625
3388246	49952	0	0	4.8134765625	-0.154296875	-8.708984375	0.2373046875	0.013671875	0.0185546875	0	-0.0634765625	0.009765625	-0.16943359375	0.214599609375	0.19287109375	5.4921875	0.65252685546875	-0.1837158203125	-0.1561279296875	0.71832275390625
3396221	49953	0	0	4.84375	-0.142578125	-8.65625	0.2705078125	0.025390625	0.072265625	0.001953125	-0.0673828125	0.00390625	-0.171875	0.20849609375	0.208251953125	5.484375	0.652587890625	-0.18353271484375	-0.15594482421875	0.7183837890625
3404228	49954	0	0	4.85546875	-0.1083984375	-8.7158203125	0.287109375	0.060546875	0.015625	0.00390625	-0.0751953125	-0.005859375	-0.170654296875	0.213134765625	0.197265625	5.515625	0.65264892578125	-0.183349609375	-0.15576171875	0.7183837890625
3412411	49955	0	0	4.88671875	-0.103515625	-8.7109375	0.322265625	0.0654296875	0.0224609375	0.005859375	-0.0869140625	-0.013671875	-0.1728515625	0.209716796875	0.2099609375	5.5078125	0.65264892578125	-0.18310546875	-0.155517578125	0.718505859375
3420202	49956	0	0	4.927734375	-0.0869140625	-8.697265625	0.3681640625	0.08203125	0.0400390625	0.009765625	-0.1005859375	-0.01953125	-0.170166015625	0.20947265625	0.1982421875	5.515625	0.65264892578125	-0.182861328125	-0.1552734375	0.7186279296875
3428203	49957	0	0	4.8896484375	-0.1083984375	-8.7119140625	0.3369140625	0.060546875	0.029296875	0.01171875	-0.115234375	-0.0244140625	-0.172119140625	0.2080078125	0.210205078125	5.5	0.65264892578125	-0.18255615234375	-0.15496826171875	0.71875
3436214	49958	0	0	4.861328125	-0.111328125	-8.6845703125	0.31640625	0.0576171875	0.060546875	0.0146484375	-0.12890625	-0.0283203125	-0.1689453125	0.211669921875	0.197509765625	5.5078125	0.65264892578125	-0.1822509765625	-0.15460205078125	0.71893310546875
3444198	49959	0	0	4.80859375	-0.142578125	-8.7275390625	0.271484375	0.0263671875	0.0224609375	0.015625	-0.140625	-0.0263671875	-0.172119140625	0.20654296875	0.208740234375	5.515625	0.65264892578125	-0.181884765625	-0.15423583984375	0.7191162109375
3452195	49960	0	0	4.748046875	-0.12890625	-8.7431640625	0.2197265625	0.041015625	0.01171875	0.0185546875	-0.1494140625	-0.021484375	-0.166259765625	0.21337890625	0.200439453125	5.4921875	0.65264892578125	-0.18145751953125	-0.15380859375	0.71929931640625
3460216	49961	0	0	4.6884765625	-0.146484375	-8.7373046875	0.169921875	0.0234375	0.0224609375	0.021484375	-0.1533203125	-0.0146484375	-0.170654296875	0.2060546875	0.21240234375	5.4921875	0.6527099609375	-0.18109130859375	-0.15338134765625	0.71942138671875
3468377	49962	0	0	4.7099609375	-0.16015625	-8.75	0.201171875	0.0107421875	0.0146484375	0.0234375	-0.15625	-0.0048828125	-0.16748046875	0.21044921875	0.203369140625	5.4921875	0.65277099609375	-0.1806640625	-0.15289306640625	0.7196044921875
3476209	49963	0	0	4.7216796875	-0.220703125	-8.796875	0.2236328125	-0.0478515625	-0.0263671875	0.0244140625	-0.1640625	0.001953125	-0.170654296875	0.20458984375	0.2109375	5.515625	0.65283203125	-0.1802978515625	-0.15240478515625	0.7197265625
3484197	49964	0	0	4.6884765625	-0.2431640625	-8.7802734375	0.201171875	-0.068359375	-0.00390625	0.0244140625	-0.1728515625	0.00390625	-0.16845703125	0.2109375	0.201416015625	5.4921875	0.6529541015625	-0.17987060546875	-0.15191650390625	0.7198486328125
3490198	49965	0	0	4.638671875	-0.236328125	-8.7646484375	0.1630859375	-0.060546875	0.017578125	0.021484375	-0.1796875	0.001953125	-0.16943359375	0.205322265625	0.208740234375	5.5078125	0.65301513671875	-0.179443359375	-0.1513671875	0.719970703125
3498422	49966	0	0	4.5556640625	-0.287109375	-8.78515625	0.0908203125	-0.1103515625	0.0029296875	0.0166015625	-0.1826171875	-0.0048828125	-0.1669921875	0.21435546875	0.2021484375	5.5	0.65313720703125	-0.178955078125	-0.15081787109375	0.72015380859375
3506408	49967	0	0	4.5224609375	-0.28125	-8.7587890625	0.0703125	-0.103515625	0.0361328125	0.0107421875	-0.1806640625	-0.013671875	-0.169677734375	0.204345703125	0.212890625	5.5	0.6531982421875	-0.178466796875	-0.15032958984375	0.72027587890625
3514280	49968	0	0	4.5087890625	-0.2509765625	-8.74609375	0.0673828125	-0.072265625	0.0546875	0.0029296875	-0.1767578125	-0.0234375	-0.16650390625	0.213623046875	0.2060546875	5.5234375	0.65325927734375	-0.177978515625	-0.14984130859375	0.720458984375
3522230	49969	0	0	4.5234375	-0.2119140625	-8.7958984375	0.09375	-0.0341796875	0.0107421875	-0.0029296875	-0.1748046875	-0.0341796875	-0.168212890625	0.208251953125	0.211669921875	5.5	0.65325927734375	-0.17742919921875	-0.1494140625	0.72064208984375
3530337	49970	0	0	4.5087890625	-0.185546875	-8.796875	0.08984375	-0.009765625	0.015625	-0.0048828125	-0.1767578125	-0.041015625	-0.16455078125	0.214111328125	0.205810546875	5.4765625	0.65325927734375	-0.1768798828125	-0.14898681640625	0.72088623046875
3538250	49971	0	0	4.5185546875	-0.1904296875	-8.7998046875	0.111328125	-0.0166015625	0.0185546875	-0.0048828125	-0.181640625	-0.0419921875	-0.16845703125	0.207763671875	0.213623046875	5.5	0.65325927734375	-0.17633056640625	-0.1485595703125	0.72113037109375
3546198	49972	0	0	4.5302734375	-0.1806640625	-8.814453125	0.134765625	-0.0087890625	0.0107421875	-0.0029296875	-0.1845703125	-0.0390625	-0.165283203125	0.208251953125	0.207275390625	5.5	0.65325927734375	-0.17578125	-0.14813232421875	0.72137451171875
3554189	49973	0	0	4.505859375	-0.2060546875	-8.83984375	0.123046875	-0.0361328125	-0.0087890625	-0.00390625	-0.19140625	-0.0322265625	-0.16943359375	0.206298828125	0.21240234375	5.5078125	0.65325927734375	-0.17523193359375	-0.14764404296875	0.7215576171875
3562367	49974	0	0	4.4677734375	-0.1953125	-8.8017578125	0.09765625	-0.0263671875	0.0361328125	-0.0068359375	-0.1982421875	-0.0234375	-0.16650390625	0.20751953125	0.209716796875	5.5078125	0.6533203125	-0.17462158203125	-0.14715576171875	0.7218017578125
3570183	49975	0	0	4.41796875	-0.158203125	-8.7900390625	0.060546875	0.009765625	0.0546875	-0.0078125	-0.2041015625	-0.015625	-0.169189453125	0.20947265625	0.21337890625	5.5	0.65338134765625	-0.17401123046875	-0.14666748046875	0.72198486328125
3578202	49976	0	0	4.453125	-0.154296875	-8.8291015625	0.109375	0.01171875	0.0224609375	-0.0107421875	-0.20703125	-0.0078125	-0.1650390625	0.204833984375	0.2138671875	5.5	0.6534423828125	-0.17340087890625	-0.14617919921875	0.72210693359375
3586219	49977	0	0	4.4482421875	-0.1708984375	-8.8359375	0.1181640625	-0.005859375	0.0224609375	-0.0126953125	-0.2119140625	-0.0068359375	-0.16650390625	0.209716796875	0.21484375	5.515625	0.653564453125	-0.17279052734375	-0.1456298828125	0.7222900390625
3594201	49978	0	0	4.427734375	-0.1279296875	-8.8798828125	0.1123046875	0.0361328125	-0.0146484375	-0.015625	-0.21875	-0.0107421875	-0.164794921875	0.208251953125	0.21484375	5.5078125	0.6536865234375	-0.172119140625	-0.1451416015625	0.72247314453125
3602202	49979	0	0	4.4443359375	-0.0712890625	-8.8486328125	0.1435546875	0.091796875	0.0244140625	-0.0185546875	-0.2275390625	-0.0146484375	-0.166748046875	0.21240234375	0.210205078125	5.484375	0.65380859375	-0.17144775390625	-0.14459228515625	0.72265625
3610209	49980	0	0	4.4951171875	-0.0439453125	-8.8916015625	0.2109375	0.1171875	-0.0107421875	-0.0166015625	-0.2373046875	-0.0166015625	-0.1650390625	0.19970703125	0.22119140625	5.5078125	0.65386962890625	-0.17071533203125	-0.14404296875	0.72283935546875
3618391	49981	0	0	4.552734375	-0.001953125	-8.951171875	0.28515625	0.158203125	-0.0625	-0.01171875	-0.2509765625	-0.0185546875	-0.1650390625	0.207763671875	0.217041015625	5.5	0.65399169921875	-0.169921875	-0.14349365234375	0.7230224609375
3626216	49982	0	0	4.572265625	-0.0419921875	-8.9619140625	0.3212890625	0.1162109375	-0.064453125	-0.005859375	-0.2666015625	-0.0185546875	-0.162353515625	0.205810546875	0.218994140625	5.53125	0.65411376953125	-0.169189453125	-0.142822265625	0.72320556640625
3634196	49983	0	0	4.5849609375	-0.0654296875	-8.9580078125	0.3525390625	0.091796875	-0.05078125	-0.0009765625	-0.2861328125	-0.0185546875	-0.162353515625	0.212646484375	0.21337890625	5.53125	0.65423583984375	-0.1683349609375	-0.14215087890625	0.72344970703125
3642273	49984	0	0	4.5078125	-0.046875	-8.962890625	0.2958984375	0.109375	-0.046875	0.0009765625	-0.3046875	-0.0205078125	-0.16357421875	0.20361328125	0.2197265625	5.4921875	0.654296875	-0.16748046875	-0.141357421875	0.72369384765625
3650256	49985	0	0	4.4765625	-0.0244140625	-8.953125	0.2861328125	0.1318359375	-0.025390625	0.0048828125	-0.3193359375	-0.0234375	-0.161376953125	0.212890625	0.21337890625	5.5078125	0.6544189453125	-0.16656494140625	-0.14056396484375	0.7239990234375
3658233	49986	0	0	4.4609375	-0.0576171875	-8.9580078125	0.2919921875	0.0986328125	-0.0205078125	0.0078125	-0.33203125	-0.029296875	-0.164794921875	0.202880859375	0.22216796875	5.484375	0.654541015625	-0.1656494140625	-0.13970947265625	0.7242431640625
3666270	49987	0	0	4.4560546875	-0.052734375	-8.9462890625	0.310546875	0.1025390625	0.0029296875	0.0126953125	-0.3486328125	-0.037109375	-0.161865234375	0.208984375	0.21435546875	5.4765625	0.65460205078125	-0.1646728515625	-0.1387939453125	0.724609375
3674463	49988	0	0	4.4150390625	-0.0625	-8.96484375	0.2939453125	0.0927734375	-0.00390625	0.015625	-0.3642578125	-0.0439453125	-0.1630859375	0.20361328125	0.227294921875	5.484375	0.65472412109375	-0.16363525390625	-0.1378173828125	0.72491455078125
3682409	49989	0	0	4.404296875	-0.083984375	-9.0146484375	0.3095703125	0.0712890625	-0.0419921875	0.0205078125	-0.376953125	-0.046875	-0.1591796875	0.20703125	0.216552734375	5.5078125	0.65478515625	-0.16259765625	-0.1368408203125	0.72528076171875
3690185	49990	0	0	4.3759765625	-0.10546875	-9.009765625	0.3076171875	0.0498046875	-0.0244140625	0.0234375	-0.3896484375	-0.048828125	-0.163330078125	0.203125	0.2294921875	5.5	0.65478515625	-0.16156005859375	-0.13580322265625	0.7257080078125
3698376	49991	0	0	4.37890625	-0.1591796875	-9.046875	0.337890625	-0.0048828125	-0.048828125	0.0234375	-0.404296875	-0.05078125	-0.157470703125	0.20556640625	0.216552734375	5.5	0.65484619140625	-0.160400390625	-0.13470458984375	0.72607421875
3706419	49992	0	0	4.375	-0.193359375	-9.0234375	0.3623046875	-0.0380859375	-0.0126953125	0.0244140625	-0.4208984375	-0.05078125	-0.158935546875	0.200439453125	0.229736328125	5.484375	0.6549072265625	-0.15924072265625	-0.13360595703125	0.72650146484375
3714288	49993	0	0	4.396484375	-0.2548828125	-9.0537109375	0.4140625	-0.099609375	-0.029296875	0.021484375	-0.4423828125	-0.05078125	-0.15673828125	0.204833984375	0.220703125	5.5078125	0.65496826171875	-0.1580810546875	-0.1324462890625	0.7269287109375
3722233	49994	0	0	4.4384765625	-0.29296875	-9.1240234375	0.4873046875	-0.138671875	-0.0849609375	0.015625	-0.4658203125	-0.0498046875	-0.15869140625	0.20849609375	0.2255859375	5.5078125	0.65509033203125	-0.15673828125	-0.1312255859375	0.72735595703125
3730394	49995	0	0	4.4208984375	-0.2861328125	-9.1572265625	0.50390625	-0.1318359375	-0.1025390625	0.0078125	-0.494140625	-0.046875	-0.15576171875	0.20166015625	0.22705078125	5.53125	0.65521240234375	-0.1553955078125	-0.12994384765625	0.727783203125
3738420	49996	0	0	4.36328125	-0.291015625	-9.16796875	0.4814453125	-0.138671875	-0.0986328125	-0.0009765625	-0.5224609375	-0.044921875	-0.156005859375	0.207275390625	0.2255859375	5.5078125	0.65533447265625	-0.15386962890625	-0.128662109375	0.72821044921875
3746327	49997	0	0	4.2587890625	-0.2431640625	-9.1298828125	0.4150390625	-0.091796875	-0.04296875	-0.01171875	-0.55078125	-0.044921875	-0.156494140625	0.202880859375	0.228759765625	5.5	0.65545654296875	-0.15228271484375	-0.1273193359375	0.7286376953125
3754408	49998	0	0	4.087890625	-0.1240234375	-9.1220703125	0.2841796875	0.0244140625	-0.0185546875	-0.0205078125	-0.5693359375	-0.046875	-0.1533203125	0.212158203125	0.221923828125	5.5	0.6556396484375	-0.15057373046875	-0.12591552734375	0.72906494140625
3762393	49999	0	0	3.95703125	-0.02734375	-9.037109375	0.193359375	0.1181640625	0.0830078125	-0.021484375	-0.5771484375	-0.0537109375	-0.155517578125	0.19970703125	0.235107421875	5.4921875	0.65576171875	-0.14886474609375	-0.12451171875	0.72955322265625
3770398	50000	0	0	3.8740234375	0.009765625	-8.9990234375	0.1513671875	0.1513671875	0.138671875	-0.0166015625	-0.576171875	-0.0634765625	-0.151123046875	0.209228515625	0.228271484375	5.484375	0.6558837890625	-0.1470947265625	-0.123046875	0.73004150390625
3778369	50001	0	0	3.8095703125	0.0185546875	-9.005859375	0.1279296875	0.1572265625	0.1494140625	-0.0078125	-0.576171875	-0.07421875	-0.1533203125	0.195556640625	0.23974609375	5.46875	0.65594482421875	-0.14532470703125	-0.12164306640625	0.7305908203125
3786376	50002	0	0	3.7685546875	-0.0126953125	-9.041015625	0.1279296875	0.1240234375	0.130859375	0.0009765625	-0.5732421875	-0.0849609375	-0.150146484375	0.201416015625	0.232177734375	5.5	0.656005859375	-0.14361572265625	-0.12017822265625	0.73114013671875
3794315	50003	0	0	3.751953125	-0.04296875	-9.0576171875	0.15234375	0.0908203125	0.1298828125	0.0087890625	-0.5703125	-0.0908203125	-0.152587890625	0.196044921875	0.245361328125	5.484375	0.656005859375	-0.14190673828125	-0.11871337890625	0.731689453125
3802253	50004	0	0	3.771484375	-0.103515625	-9.140625	0.2138671875	0.0283203125	0.0634765625	0.0126953125	-0.57421875	-0.09375	-0.14697265625	0.20458984375	0.22900390625	5.484375	0.65594482421875	-0.1402587890625	-0.1171875	0.7322998046875
3810300	50005	0	0	3.822265625	-0.138671875	-9.1513671875	0.3056640625	-0.0078125	0.0693359375	0.0146484375	-0.5849609375	-0.0966796875	-0.14599609375	0.205810546875	0.232421875	5.46875	0.65594482421875	-0.1385498046875	-0.11572265625	0.73284912109375
3818211	50006	0	0	3.87109375	-0.1826171875	-9.2080078125	0.3974609375	-0.0537109375	0.029296875	0.0146484375	-0.6025390625	-0.095703125	-0.149169921875	0.1943359375	0.2470703125	5.5	0.6558837890625	-0.13677978515625	-0.1141357421875	0.73345947265625
3826497	50007	0	0	3.810546875	-0.1748046875	-9.2802734375	0.3798828125	-0.0478515625	-0.0263671875	0.01171875	-0.6279296875	-0.095703125	-0.14501953125	0.2021484375	0.24072265625	5.484375	0.6558837890625	-0.135009765625	-0.112548828125	0.73406982421875
3834185	50008	0	0	3.7373046875	-0.171875	-9.24609375	0.353515625	-0.0458984375	0.025390625	0.005859375	-0.6552734375	-0.0947265625	-0.145751953125	0.205078125	0.241943359375	5.5	0.6558837890625	-0.13311767578125	-0.11090087890625	0.73468017578125
3842377	50009	0	0	3.6162109375	-0.1201171875	-9.2646484375	0.28125	0.0029296875	0.025390625	0.0029296875	-0.677734375	-0.09375	-0.145751953125	0.197021484375	0.24609375	5.5	0.6558837890625	-0.131103515625	-0.10919189453125	0.73529052734375
3850236	50010	0	0	3.48046875	-0.1005859375	-9.2568359375	0.1953125	0.01953125	0.05078125	0.0029296875	-0.693359375	-0.091796875	-0.143798828125	0.197509765625	0.24560546875	5.4765625	0.6558837890625	-0.12908935546875	-0.107421875	0.73590087890625
3858448	50011	0	0	3.431640625	-0.091796875	-9.30078125	0.197265625	0.02734375	0.0244140625	0.00390625	-0.7041015625	-0.0888671875	-0.1435546875	0.199462890625	0.2451171875	5.4921875	0.6558837890625	-0.12701416015625	-0.1055908203125	0.73651123046875
3866241	50012	0	0	3.34375	-0.1279296875	-9.29296875	0.1611328125	-0.01171875	0.05078125	0.005859375	-0.712890625	-0.0859375	-0.139892578125	0.193115234375	0.251953125	5.4921875	0.6558837890625	-0.1248779296875	-0.103759765625	0.73712158203125
3874361	50013	0	0	3.2822265625	-0.2001953125	-9.291015625	0.15234375	-0.0849609375	0.0703125	0.0068359375	-0.71875	-0.0830078125	-0.139404296875	0.203857421875	0.245361328125	5.515625	0.65594482421875	-0.12274169921875	-0.1019287109375	0.73773193359375
3882248	50014	0	0	3.3037109375	-0.228515625	-9.33984375	0.2265625	-0.115234375	0.0400390625	0.0009765625	-0.7265625	-0.0849609375	-0.140625	0.19482421875	0.251708984375	5.46875	0.65594482421875	-0.12060546875	-0.10003662109375	0.73834228515625
3890489	50015	0	0	3.2607421875	-0.2451171875	-9.33203125	0.2373046875	-0.134765625	0.0654296875	-0.005859375	-0.73828125	-0.08984375	-0.135009765625	0.19970703125	0.243896484375	5.5078125	0.65594482421875	-0.118408203125	-0.09814453125	0.7388916015625
3898189	50016	0	0	3.23828125	-0.18359375	-9.3544921875	0.26953125	-0.0751953125	0.060546875	-0.0107421875	-0.75390625	-0.0927734375	-0.136962890625	0.19677734375	0.254638671875	5.5	0.65594482421875	-0.11614990234375	-0.09625244140625	0.739501953125
3906442	50017	0	0	3.197265625	-0.1787109375	-9.373046875	0.28515625	-0.07421875	0.060546875	-0.0166015625	-0.7705078125	-0.0927734375	-0.13427734375	0.19482421875	0.256591796875	5.5078125	0.656005859375	-0.11383056640625	-0.0943603515625	0.7401123046875
3914454	50018	0	0	3.1435546875	-0.158203125	-9.3876953125	0.2900390625	-0.056640625	0.0634765625	-0.017578125	-0.7880859375	-0.0908203125	-0.134521484375	0.200927734375	0.2529296875	5.5	0.656005859375	-0.1114501953125	-0.0924072265625	0.74072265625
3922411	50019	0	0	3.1484375	-0.1123046875	-9.3896484375	0.353515625	-0.0146484375	0.0791015625	-0.01953125	-0.8056640625	-0.083984375	-0.133544921875	0.1884765625	0.261962890625	5.5078125	0.656005859375	-0.1090087890625	-0.09039306640625	0.74127197265625
3930758	50020	0	0	3.072265625	-0.1376953125	-9.3935546875	0.337890625	-0.0419921875	0.09375	-0.0205078125	-0.8271484375	-0.076171875	-0.131103515625	0.198974609375	0.257080078125	5.4921875	0.65606689453125	-0.10650634765625	-0.08831787109375	0.74188232421875
3938427	50021	0	0	3.0302734375	-0.123046875	-9.42578125	0.3583984375	-0.03125	0.0791015625	-0.0205078125	-0.8486328125	-0.0673828125	-0.131103515625	0.1923828125	0.2626953125	5.4921875	0.6561279296875	-0.10394287109375	-0.08624267578125	0.742431640625
3946275	50022	0	0	2.943359375	-0.1298828125	-9.49609375	0.3359375	-0.041015625	0.02734375	-0.021484375	-0.87109375	-0.0576171875	-0.128173828125	0.1982421875	0.2548828125	5.5078125	0.65625	-0.101318359375	-0.08404541015625	0.742919921875
3954284	50023	0	0	2.8623046875	-0.1572265625	-9.4931640625	0.3212890625	-0.0712890625	0.048828125	-0.025390625	-0.8935546875	-0.05078125	-0.126953125	0.201171875	0.2578125	5.5390625	0.6563720703125	-0.0986328125	-0.08184814453125	0.74346923828125
3962291	50024	0	0	2.755859375	-0.1669921875	-9.5654296875	0.2822265625	-0.083984375	-0.005859375	-0.0322265625	-0.9111328125	-0.048828125	-0.124267578125	0.19873046875	0.25634765625	5.515625	0.656494140625	-0.0958251953125	-0.07958984375	0.74395751953125
3970274	50025	0	0	2.6181640625	-0.0947265625	-9.5947265625	0.2138671875	-0.015625	-0.017578125	-0.037109375	-0.9267578125	-0.048828125	-0.125244140625	0.1884765625	0.2685546875	5.5	0.6566162109375	-0.093017578125	-0.0772705078125	0.744384765625
3978350	50026	0	0	2.51171875	-0.0595703125	-9.5068359375	0.1787109375	0.015625	0.0888671875	-0.041015625	-0.93359375	-0.0498046875	-0.120849609375	0.197998046875	0.26171875	5.5	0.65673828125	-0.09014892578125	-0.074951171875	0.744873046875
3986212	50027	0	0	2.3955078125	-0.0224609375	-9.4853515625	0.1318359375	0.0478515625	0.126953125	-0.041015625	-0.9365234375	-0.0537109375	-0.119140625	0.197998046875	0.263427734375	5.5	0.6568603515625	-0.08721923828125	-0.0726318359375	0.745361328125
3994370	50028	0	0	2.3291015625	-0.0078125	-9.443359375	0.13671875	0.0595703125	0.185546875	-0.0390625	-0.935546875	-0.0595703125	-0.1181640625	0.19189453125	0.266845703125	5.5234375	0.656982421875	-0.0843505859375	-0.0703125	0.745849609375
4002166	50029	0	0	2.248046875	-0.02734375	-9.458984375	0.126953125	0.0361328125	0.1865234375	-0.0361328125	-0.9345703125	-0.06640625	-0.11572265625	0.191162109375	0.2724609375	5.5	0.65704345703125	-0.0814208984375	-0.0679931640625	0.74627685546875
4010356	50030	0	0	2.2197265625	0.0146484375	-9.4248046875	0.1689453125	0.07421875	0.236328125	-0.033203125	-0.93359375	-0.0712890625	-0.112548828125	0.197021484375	0.2646484375	5.5234375	0.6571044921875	-0.07855224609375	-0.065673828125	0.74676513671875
4018185	50031	0	0	2.1787109375	-0.0283203125	-9.443359375	0.2001953125	0.02734375	0.232421875	-0.0283203125	-0.93359375	-0.0712890625	-0.113525390625	0.186767578125	0.277099609375	5.53125	0.6571044921875	-0.07562255859375	-0.06329345703125	0.74725341796875
4026279	50032	0	0	2.142578125	-0.0498046875	-9.4833984375	0.2353515625	0.0029296875	0.20703125	-0.025390625	-0.94140625	-0.0703125	-0.108154296875	0.197265625	0.267822265625	5.5	0.6571044921875	-0.07275390625	-0.06097412109375	0.74774169921875
4034154	50033	0	0	2.146484375	-0.091796875	-9.5556640625	0.3115234375	-0.0419921875	0.1484375	-0.02734375	-0.953125	-0.068359375	-0.1103515625	0.191650390625	0.281005859375	5.5	0.6571044921875	-0.06982421875	-0.05853271484375	0.74822998046875
4042321	50034	0	0	2.09375	-0.146484375	-9.5771484375	0.3330078125	-0.1005859375	0.140625	-0.0322265625	-0.970703125	-0.068359375	-0.10791015625	0.19091796875	0.271484375	5.5	0.6571044921875	-0.06689453125	-0.05615234375	0.7486572265625
4050180	50035	0	0	2.0625	-0.1279296875	-9.5908203125	0.3759765625	-0.0849609375	0.140625	-0.041015625	-0.9921875	-0.072265625	-0.107666015625	0.1904296875	0.281005859375	5.484375	0.6571044921875	-0.0638427734375	-0.0537109375	0.74908447265625
4058507	50036	0	0	1.9833984375	-0.09765625	-9.5986328125	0.3740234375	-0.0595703125	0.146484375	-0.052734375	-1.015625	-0.08203125	-0.102294921875	0.19140625	0.2744140625	5.484375	0.6571044921875	-0.0606689453125	-0.05120849609375	0.74957275390625
4066337	50037	0	0	1.82421875	-0.0087890625	-9.6201171875	0.2939453125	0.0234375	0.1376953125	-0.05859375	-1.0390625	-0.0966796875	-0.102783203125	0.191162109375	0.2822265625	5.484375	0.65704345703125	-0.05743408203125	-0.0487060546875	0.75006103515625
4074394	50038	0	0	1.68359375	-0.0107421875	-9.599609375	0.234375	0.015625	0.1708984375	-0.0595703125	-1.0537109375	-0.1083984375	-0.10107421875	0.188720703125	0.27880859375	5.515625	0.65692138671875	-0.05413818359375	-0.046142578125	0.75054931640625
4082605	50039	0	0	1.58203125	0.0478515625	-9.6103515625	0.21484375	0.068359375	0.171875	-0.056640625	-1.0654296875	-0.1181640625	-0.098876953125	0.192138671875	0.281494140625	5.5078125	0.65673828125	-0.05078125	-0.0435791015625	0.7510986328125
4090421	50040	0	0	1.4375	0.0693359375	-9.58203125	0.15234375	0.083984375	0.2119140625	-0.052734375	-1.07421875	-0.123046875	-0.095703125	0.187255859375	0.282470703125	5.4921875	0.65655517578125	-0.04742431640625	-0.04095458984375	0.7515869140625
4098278	50041	0	0	1.361328125	0.0205078125	-9.57421875	0.16015625	0.0302734375	0.23046875	-0.0439453125	-1.08203125	-0.119140625	-0.095458984375	0.18994140625	0.285400390625	5.46875	0.6563720703125	-0.04400634765625	-0.03826904296875	0.75213623046875
4106295	50042	0	0	1.2451171875	-0.0458984375	-9.5615234375	0.1279296875	-0.0400390625	0.2529296875	-0.0400390625	-1.0869140625	-0.111328125	-0.09228515625	0.187744140625	0.289306640625	5.5078125	0.65618896484375	-0.0406494140625	-0.03558349609375	0.75262451171875
4114254	50043	0	0	1.1728515625	-0.015625	-9.5771484375	0.140625	-0.013671875	0.2470703125	-0.0419921875	-1.0927734375	-0.1025390625	-0.090576171875	0.1923828125	0.2861328125	5.484375	0.656005859375	-0.0372314453125	-0.0328369140625	0.75311279296875
4122416	50044	0	0	1.1142578125	-0.0234375	-9.5595703125	0.1669921875	-0.025390625	0.2734375	-0.0419921875	-1.099609375	-0.0927734375	-0.088623046875	0.181640625	0.29638671875	5.4921875	0.65582275390625	-0.0338134765625	-0.03009033203125	0.75347900390625
4130339	50045	0	0	0.994140625	-0.0078125	-9.5732421875	0.1328125	-0.0146484375	0.2666015625	-0.04296875	-1.1103515625	-0.0810546875	-0.086181640625	0.190673828125	0.289794921875	5.5234375	0.6556396484375	-0.03033447265625	-0.02734375	0.75390625
4138276	50046	0	0	0.876953125	0.0048828125	-9.587890625	0.1015625	-0.0048828125	0.259765625	-0.04296875	-1.12109375	-0.068359375	-0.083984375	0.18701171875	0.29248046875	5.484375	0.655517578125	-0.02685546875	-0.0245361328125	0.75421142578125
4146181	50047	0	0	0.7470703125	0.015625	-9.6337890625	0.0595703125	0.001953125	0.220703125	-0.04296875	-1.130859375	-0.0556640625	-0.080078125	0.191162109375	0.28515625	5.453125	0.65545654296875	-0.02337646484375	-0.021728515625	0.7545166015625
4154247	50048	0	0	0.5322265625	0.0390625	-9.6123046875	-0.06640625	0.021484375	0.2470703125	-0.0439453125	-1.13671875	-0.044921875	-0.080078125	0.18115234375	0.29736328125	5.4765625	0.6553955078125	-0.01983642578125	-0.0189208984375	0.7547607421875
4162160	50049	0	0	0.3369140625	0.0517578125	-9.6806640625	-0.1728515625	0.0302734375	0.18359375	-0.046875	-1.1357421875	-0.03515625	-0.074951171875	0.188232421875	0.287109375	5.4921875	0.65533447265625	-0.01629638671875	-0.01605224609375	0.75494384765625
4170440	50050	0	0	0.1748046875	0.111328125	-9.626953125	-0.24609375	0.0859375	0.2421875	-0.048828125	-1.126953125	-0.029296875	-0.0771484375	0.181884765625	0.296630859375	5.515625	0.6552734375	-0.01275634765625	-0.01324462890625	0.755126953125
4178361	50051	0	0	0.0234375	0.099609375	-9.59375	-0.310546875	0.0703125	0.2783203125	-0.05078125	-1.1162109375	-0.0283203125	-0.072265625	0.1865234375	0.2890625	5.5	0.65521240234375	-0.00921630859375	-0.01043701171875	0.7552490234375
4186326	50052	0	0	-0.095703125	0.13671875	-9.6435546875	-0.3427734375	0.103515625	0.2314453125	-0.0537109375	-1.0986328125	-0.0302734375	-0.072021484375	0.185791015625	0.298828125	5.5	0.6551513671875	-0.0057373046875	-0.00775146484375	0.75537109375
4194333	50053	0	0	-0.177734375	0.1220703125	-9.697265625	-0.33984375	0.083984375	0.1787109375	-0.0546875	-1.08203125	-0.03515625	-0.065185546875	0.189453125	0.289306640625	5.5	0.65509033203125	-0.0023193359375	-0.0050048828125	0.7554931640625
4202288	50054	0	0	-0.2333984375	0.123046875	-9.6513671875	-0.3115234375	0.0810546875	0.2265625	-0.0576171875	-1.0654296875	-0.041015625	-0.06884765625	0.1884765625	0.297607421875	5.5234375	0.65496826171875	0.0010986328125	-0.00238037109375	0.755615234375
4210240	50055	0	0	-0.2783203125	0.1416015625	-9.62890625	-0.2734375	0.0947265625	0.2490234375	-0.05859375	-1.05078125	-0.0478515625	-0.0615234375	0.183837890625	0.294189453125	5.5234375	0.65478515625	0.00439453125	0.00018310546875	0.7557373046875
4218227	50056	0	0	-0.3466796875	0.18359375	-9.6337890625	-0.259765625	0.1318359375	0.2431640625	-0.05859375	-1.0400390625	-0.0517578125	-0.064208984375	0.185791015625	0.2978515625	5.5078125	0.65460205078125	0.00775146484375	0.00274658203125	0.755859375
4226239	50057	0	0	-0.4150390625	0.2197265625	-9.58203125	-0.2470703125	0.1640625	0.2939453125	-0.052734375	-1.0322265625	-0.052734375	-0.060791015625	0.182861328125	0.298095703125	5.5	0.6544189453125	0.010986328125	0.00531005859375	0.7559814453125
4234220	50058	0	0	-0.4951171875	0.26953125	-9.6298828125	-0.2470703125	0.2099609375	0.244140625	-0.0439453125	-1.0244140625	-0.0517578125	-0.058349609375	0.188720703125	0.29833984375	5.4921875	0.65423583984375	0.01422119140625	0.00787353515625	0.75604248046875
4242438	50059	0	0	-0.5732421875	0.244140625	-9.619140625	-0.2451171875	0.181640625	0.251953125	-0.0322265625	-1.0166015625	-0.046875	-0.057861328125	0.177001953125	0.30322265625	5.5234375	0.65399169921875	0.01739501953125	0.01043701171875	0.75616455078125
4250209	50060	0	0	-0.6474609375	0.2724609375	-9.6220703125	-0.240234375	0.20703125	0.24609375	-0.021484375	-1.0107421875	-0.0390625	-0.053466796875	0.1884765625	0.2958984375	5.515625	0.65380859375	0.02056884765625	0.01300048828125	0.7562255859375
4258357	50061	0	0	-0.6943359375	0.26953125	-9.6552734375	-0.20703125	0.2041015625	0.208984375	-0.0087890625	-1.005859375	-0.0283203125	-0.054443359375	0.182861328125	0.30322265625	5.5078125	0.65362548828125	0.02362060546875	0.01556396484375	0.7562255859375
4266253	50062	0	0	-0.7919921875	0.25	-9.66796875	-0.2265625	0.18359375	0.19140625	0	-0.9990234375	-0.0166015625	-0.0498046875	0.18603515625	0.294189453125	5.4921875	0.65350341796875	0.02667236328125	0.0181884765625	0.75616455078125
4274424	50063	0	0	-0.8837890625	0.171875	-9.646484375	-0.240234375	0.1064453125	0.2080078125	0.0068359375	-0.9931640625	-0.0029296875	-0.051025390625	0.180908203125	0.30712890625	5.484375	0.65338134765625	0.0296630859375	0.02081298828125	0.756103515625
4282266	50064	0	0	-0.9365234375	0.1533203125	-9.681640625	-0.2158203125	0.0869140625	0.16796875	0.009765625	-0.990234375	0.0087890625	-0.042236328125	0.186767578125	0.296630859375	5.4765625	0.65325927734375	0.03265380859375	0.0234375	0.7559814453125
4290356	50065	0	0	-1.1005859375	0.12890625	-9.6650390625	-0.302734375	0.0634765625	0.177734375	0.005859375	-0.9853515625	0.0185546875	-0.04638671875	0.18017578125	0.306640625	5.4765625	0.6531982421875	0.03558349609375	0.0260009765625	0.755859375
4298187	50066	0	0	-1.203125	0.1416015625	-9.6533203125	-0.328125	0.0771484375	0.1826171875	0.00390625	-0.9775390625	0.0263671875	-0.04052734375	0.190185546875	0.291748046875	5.53125	0.65313720703125	0.03857421875	0.02862548828125	0.755615234375
4306356	50067	0	0	-1.3251953125	0.154296875	-9.64453125	-0.3740234375	0.08984375	0.1845703125	0.00390625	-0.9619140625	0.03125	-0.04248046875	0.18115234375	0.305908203125	5.5234375	0.65313720703125	0.04150390625	0.0311279296875	0.75543212890625
4314236	50068	0	0	-1.37109375	0.2021484375	-9.6640625	-0.345703125	0.13671875	0.1572265625	0.00390625	-0.9423828125	0.0302734375	-0.03515625	0.187744140625	0.291748046875	5.515625	0.653076171875	0.04437255859375	0.03363037109375	0.75518798828125
4322415	50069	0	0	-1.4267578125	0.2509765625	-9.66015625	-0.3291015625	0.1865234375	0.1533203125	0.0078125	-0.923828125	0.02734375	-0.034912109375	0.185302734375	0.302001953125	5.515625	0.65301513671875	0.04718017578125	0.03607177734375	0.75494384765625
4330303	50070	0	0	-1.4306640625	0.28125	-9.59765625	-0.2607421875	0.216796875	0.20703125	0.015625	-0.9033203125	0.0244140625	-0.0322265625	0.18798828125	0.293212890625	5.515625	0.6529541015625	0.04986572265625	0.03851318359375	0.7547607421875
4338284	50071	0	0	-1.466796875	0.251953125	-9.556640625	-0.228515625	0.1884765625	0.2392578125	0.0263671875	-0.884765625	0.021484375	-0.0341796875	0.18359375	0.30224609375	5.515625	0.65283203125	0.05255126953125	0.0408935546875	0.7545166015625
4346270	50072	0	0	-1.462890625	0.2236328125	-9.57421875	-0.1552734375	0.162109375	0.212890625	0.03515625	-0.8740234375	0.017578125	-0.027099609375	0.184326171875	0.29736328125	5.515625	0.65277099609375	0.05511474609375	0.04327392578125	0.7542724609375
4354272	50073	0	0	-1.4658203125	0.2333984375	-9.5908203125	-0.08984375	0.1748046875	0.1865234375	0.04296875	-0.869140625	0.0166015625	-0.026611328125	0.188232421875	0.29638671875	5.5	0.65264892578125	0.0576171875	0.045654296875	0.7540283203125
4362399	50074	0	0	-1.4501953125	0.1923828125	-9.58203125	-0.0078125	0.1376953125	0.1845703125	0.048828125	-0.8671875	0.0146484375	-0.0244140625	0.1845703125	0.299072265625	5.5078125	0.65252685546875	0.06011962890625	0.04803466796875	0.7537841796875
4370204	50075	0	0	-1.43359375	0.150390625	-9.59765625	0.0771484375	0.0986328125	0.1591796875	0.056640625	-0.8779296875	0.0126953125	-0.025634765625	0.189697265625	0.297607421875	5.5	0.65240478515625	0.0626220703125	0.05047607421875	0.7535400390625
4378452	50076	0	0	-1.4287109375	0.1240234375	-9.615234375	0.150390625	0.0771484375	0.130859375	0.0615234375	-0.8935546875	0.01171875	-0.0224609375	0.186279296875	0.300048828125	5.515625	0.65228271484375	0.06512451171875	0.052978515625	0.75323486328125
4386227	50077	0	0	-1.4970703125	0.0703125	-9.5859375	0.15234375	0.0283203125	0.1474609375	0.064453125	-0.916015625	0.0087890625	-0.01904296875	0.19287109375	0.290283203125	5.4765625	0.652099609375	0.067626953125	0.05548095703125	0.75299072265625
4394316	50078	0	0	-1.630859375	0.02734375	-9.5205078125	0.0908203125	-0.0107421875	0.2001953125	0.064453125	-0.9375	0.005859375	-0.0205078125	0.184814453125	0.30029296875	5.4921875	0.6519775390625	0.07025146484375	0.05810546875	0.752685546875
4402328	50079	0	0	-1.73046875	-0.009765625	-9.498046875	0.064453125	-0.04296875	0.208984375	0.05859375	-0.955078125	0.001953125	-0.014404296875	0.19140625	0.286376953125	5.5234375	0.65179443359375	0.07293701171875	0.06072998046875	0.75238037109375
4410295	50080	0	0	-1.8359375	-0.021484375	-9.4560546875	0.0322265625	-0.05078125	0.236328125	0.052734375	-0.96484375	-0.0029296875	-0.01416015625	0.190185546875	0.298095703125	5.5	0.65155029296875	0.07568359375	0.06341552734375	0.7520751953125
4418249	50081	0	0	-1.9306640625	0.033203125	-9.4892578125	0.0126953125	0.0078125	0.1884765625	0.046875	-0.9736328125	-0.0068359375	-0.00830078125	0.194091796875	0.286865234375	5.5	0.65130615234375	0.07843017578125	0.0660400390625	0.75177001953125
4426220	50082	0	0	-1.9873046875	0.0390625	-9.46484375	0.0302734375	0.017578125	0.197265625	0.0458984375	-0.9794921875	-0.0087890625	-0.01220703125	0.190673828125	0.297607421875	5.484375	0.6510009765625	0.08123779296875	0.0687255859375	0.75146484375
4434236	50083	0	0	-2.02734375	0.09375	-9.4892578125	0.0673828125	0.0751953125	0.1572265625	0.0458984375	-0.9873046875	-0.0126953125	-0.00537109375	0.19482421875	0.2861328125	5.4921875	0.6507568359375	0.08404541015625	0.0714111328125	0.75115966796875
4442228	50084	0	0	-2.12109375	0.1328125	-9.4990234375	0.048828125	0.1181640625	0.1298828125	0.048828125	-0.994140625	-0.0166015625	-0.0078125	0.192626953125	0.292724609375	5.484375	0.65045166015625	0.0869140625	0.07415771484375	0.7508544921875
4450172	50085	0	0	-2.1748046875	0.1005859375	-9.4580078125	0.072265625	0.0908203125	0.15234375	0.05078125	-1.001953125	-0.0224609375	-0.000732421875	0.193603515625	0.287841796875	5.5	0.65008544921875	0.0897216796875	0.076904296875	0.75054931640625
4458425	50086	0	0	-2.2392578125	0.1171875	-9.4609375	0.083984375	0.1103515625	0.130859375	0.056640625	-1.009765625	-0.0283203125	0.000732421875	0.198974609375	0.2880859375	5.515625	0.64971923828125	0.09259033203125	0.07965087890625	0.750244140625
4466197	50087	0	0	-2.267578125	0.0673828125	-9.3857421875	0.1328125	0.06640625	0.1865234375	0.0615234375	-1.01953125	-0.0322265625	0.00341796875	0.189697265625	0.292236328125	5.5078125	0.6492919921875	0.095458984375	0.08245849609375	0.74993896484375
4474307	50088	0	0	-2.2744140625	0.05078125	-9.369140625	0.2041015625	0.0546875	0.1826171875	0.0654296875	-1.029296875	-0.033203125	0.004638671875	0.198486328125	0.285888671875	5.515625	0.64892578125	0.09832763671875	0.0853271484375	0.74957275390625
4482296	50089	0	0	-2.3505859375	0.0234375	-9.384765625	0.20703125	0.033203125	0.1455078125	0.068359375	-1.046875	-0.0341796875	0.004638671875	0.19189453125	0.29150390625	5.53125	0.64849853515625	0.10125732421875	0.0882568359375	0.74920654296875
4490453	50090	0	0	-2.3662109375	0.015625	-9.3447265625	0.271484375	0.03125	0.1640625	0.0693359375	-1.0654296875	-0.03515625	0.01123046875	0.203125	0.280029296875	5.5234375	0.64801025390625	0.10418701171875	0.0911865234375	0.74884033203125
4498205	50091	0	0	-2.451171875	0.001953125	-9.3076171875	0.267578125	0.0234375	0.177734375	0.068359375	-1.0859375	-0.0390625	0.0107421875	0.1953125	0.289794921875	5.484375	0.64752197265625	0.10723876953125	0.09417724609375	0.74847412109375
4506571	50092	0	0	-2.6376953125	0.001953125	-9.2998046875	0.1640625	0.029296875	0.1611328125	0.06640625	-1.1083984375	-0.046875	0.01513671875	0.2041015625	0.279296875	5.515625	0.64703369140625	0.11029052734375	0.09722900390625	0.74810791015625
4514407	50093	0	0	-2.8232421875	0.0087890625	-9.2705078125	0.0625	0.0419921875	0.1650390625	0.0615234375	-1.1240234375	-0.0546875	0.015869140625	0.200927734375	0.278076171875	5.5	0.646484375	0.1134033203125	0.100341796875	0.7476806640625
4522380	50094	0	0	-3.0166015625	0.0146484375	-9.158203125	-0.0458984375	0.0537109375	0.2509765625	0.0576171875	-1.1298828125	-0.0625	0.01806640625	0.197998046875	0.284423828125	5.4921875	0.6458740234375	0.11663818359375	0.10345458984375	0.747314453125
4530413	50095	0	0	-3.2060546875	-0.021484375	-9.138671875	-0.15234375	0.0224609375	0.2421875	0.052734375	-1.126953125	-0.07421875	0.0205078125	0.200927734375	0.28125	5.5078125	0.64520263671875	0.11981201171875	0.10650634765625	0.7469482421875
4538295	50096	0	0	-3.35546875	-0.01953125	-9.08203125	-0.2177734375	0.0302734375	0.271484375	0.05078125	-1.11328125	-0.0830078125	0.02197265625	0.20361328125	0.278564453125	5.5078125	0.64453125	0.12298583984375	0.109619140625	0.74658203125
4546162	50097	0	0	-3.4423828125	-0.0322265625	-9.1162109375	-0.2216796875	0.0234375	0.2080078125	0.0458984375	-1.0947265625	-0.087890625	0.024169921875	0.199951171875	0.281005859375	5.484375	0.643798828125	0.1260986328125	0.11260986328125	0.7462158203125
4554233	50098	0	0	-3.509765625	-0.009765625	-9.052734375	-0.2099609375	0.0517578125	0.2431640625	0.0458984375	-1.076171875	-0.0888671875	0.03173828125	0.204833984375	0.275146484375	5.515625	0.64306640625	0.129150390625	0.1156005859375	0.745849609375
4562244	50099	0	0	-3.5380859375	-0.005859375	-9.0361328125	-0.1591796875	0.0615234375	0.2314453125	0.0478515625	-1.0576171875	-0.087890625	0.0322265625	0.19970703125	0.2744140625	5.5	0.642333984375	0.13214111328125	0.1185302734375	0.74554443359375
4570250	50100	0	0	-3.5693359375	-0.015625	-9.033203125	-0.1123046875	0.056640625	0.205078125	0.05078125	-1.0458984375	-0.0830078125	0.033447265625	0.203369140625	0.275390625	5.5234375	0.6416015625	0.1351318359375	0.12139892578125	0.74517822265625
4578256	50101	0	0	-3.5947265625	-0.01171875	-8.9775390625	-0.0615234375	0.06640625	0.23046875	0.0546875	-1.0380859375	-0.0771484375	0.034912109375	0.20458984375	0.27099609375	5.5078125	0.640869140625	0.13800048828125	0.124267578125	0.7447509765625
4586237	50102	0	0	-3.6640625	-0.05859375	-8.9345703125	-0.0556640625	0.0263671875	0.2431640625	0.0556640625	-1.033203125	-0.0703125	0.03759765625	0.204833984375	0.2724609375	5.5390625	0.64019775390625	0.14093017578125	0.1270751953125	0.74432373046875
4594197	50103	0	0	-3.7861328125	-0.1328125	-8.8701171875	-0.1015625	-0.0419921875	0.2783203125	0.0537109375	-1.0283203125	-0.0625	0.039794921875	0.21044921875	0.264892578125	5.53125	0.63946533203125	0.143798828125	0.12994384765625	0.743896484375
4602349	50104	0	0	-3.9453125	-0.1845703125	-8.8662109375	-0.1865234375	-0.0888671875	0.2509765625	0.0498046875	-1.01953125	-0.0498046875	0.0419921875	0.20751953125	0.271240234375	5.5078125	0.6387939453125	0.14666748046875	0.13275146484375	0.743408203125
4610378	50105	0	0	-4.064453125	-0.16015625	-8.8330078125	-0.232421875	-0.060546875	0.2529296875	0.04296875	-1.0087890625	-0.0400390625	0.04345703125	0.208251953125	0.26318359375	5.5078125	0.63818359375	0.1495361328125	0.13543701171875	0.742919921875
4618386	50106	0	0	-4.1796875	-0.201171875	-8.78125	-0.2744140625	-0.0966796875	0.2724609375	0.03515625	-0.994140625	-0.03125	0.043701171875	0.206787109375	0.269287109375	5.5078125	0.6375732421875	0.15234375	0.13812255859375	0.74237060546875
4626338	50107	0	0	-4.275390625	-0.166015625	-8.7861328125	-0.2998046875	-0.0595703125	0.236328125	0.02734375	-0.978515625	-0.0244140625	0.048583984375	0.2099609375	0.26025390625	5.5	0.636962890625	0.1551513671875	0.1407470703125	0.7418212890625
4634402	50108	0	0	-4.3564453125	-0.146484375	-8.7724609375	-0.3115234375	-0.037109375	0.21875	0.01953125	-0.9619140625	-0.01953125	0.048583984375	0.211181640625	0.26171875	5.484375	0.6363525390625	0.157958984375	0.143310546875	0.74127197265625
4642385	50109	0	0	-4.4111328125	-0.1181640625	-8.748046875	-0.2978515625	-0.0078125	0.2119140625	0.0166015625	-0.9462890625	-0.01953125	0.0546875	0.2119140625	0.257080078125	5.5234375	0.6357421875	0.16070556640625	0.14581298828125	0.74072265625
4650359	50110	0	0	-4.4970703125	-0.0673828125	-8.728515625	-0.3173828125	0.044921875	0.19921875	0.015625	-0.9287109375	-0.01953125	0.052734375	0.212890625	0.2587890625	5.515625	0.6351318359375	0.1634521484375	0.148193359375	0.7401123046875
4658397	50111	0	0	-4.5517578125	-0.0595703125	-8.689453125	-0.3056640625	0.0556640625	0.20703125	0.017578125	-0.908203125	-0.021484375	0.056396484375	0.204345703125	0.2607421875	5.4921875	0.63458251953125	0.16607666015625	0.15057373046875	0.73956298828125
4666248	50112	0	0	-4.619140625	-0.08203125	-8.6337890625	-0.3095703125	0.0341796875	0.2314453125	0.021484375	-0.8876953125	-0.0224609375	0.05712890625	0.21630859375	0.255615234375	5.5390625	0.63397216796875	0.16864013671875	0.1529541015625	0.739013671875
4674322	50113	0	0	-4.6611328125	-0.0849609375	-8.6787109375	-0.2890625	0.0341796875	0.15625	0.0224609375	-0.8662109375	-0.025390625	0.062255859375	0.215087890625	0.24951171875	5.5234375	0.63336181640625	0.171142578125	0.15521240234375	0.73846435546875
4682341	50114	0	0	-4.6572265625	-0.080078125	-8.6337890625	-0.2255859375	0.041015625	0.1708984375	0.0244140625	-0.84765625	-0.02734375	0.06201171875	0.22119140625	0.245849609375	5.546875	0.6328125	0.173583984375	0.157470703125	0.7379150390625
4690304	50115	0	0	-4.66796875	-0.1240234375	-8.60546875	-0.177734375	0	0.16796875	0.0244140625	-0.833984375	-0.0283203125	0.067138671875	0.215087890625	0.2470703125	5.515625	0.6322021484375	0.17596435546875	0.15966796875	0.7374267578125
4698223	50116	0	0	-4.6494140625	-0.1025390625	-8.6171875	-0.1005859375	0.0244140625	0.1259765625	0.0263671875	-0.822265625	-0.0263671875	0.06396484375	0.215087890625	0.251220703125	5.5078125	0.631591796875	0.1783447265625	0.161865234375	0.73687744140625
4706455	50117	0	0	-4.6181640625	-0.1044921875	-8.5869140625	-0.01171875	0.0244140625	0.1259765625	0.0263671875	-0.818359375	-0.0234375	0.06591796875	0.215576171875	0.250732421875	5.515625	0.63104248046875	0.1806640625	0.16400146484375	0.736328125
4714177	50118	0	0	-4.5830078125	-0.1171875	-8.53515625	0.080078125	0.0146484375	0.146484375	0.0244140625	-0.822265625	-0.0224609375	0.06884765625	0.21630859375	0.250244140625	5.5078125	0.63043212890625	0.1829833984375	0.16619873046875	0.73577880859375
4722318	50119	0	0	-4.6201171875	-0.123046875	-8.4970703125	0.099609375	0.01171875	0.1533203125	0.0234375	-0.833984375	-0.0234375	0.06884765625	0.21630859375	0.250244140625	5.5	0.62982177734375	0.18536376953125	0.1683349609375	0.7352294921875
4730338	50120	0	0	-4.689453125	-0.1259765625	-8.484375	0.0888671875	0.009765625	0.1337890625	0.017578125	-0.8466796875	-0.0263671875	0.070068359375	0.217041015625	0.248046875	5.484375	0.62921142578125	0.187744140625	0.1705322265625	0.734619140625
4738294	50121	0	0	-4.7890625	-0.091796875	-8.451171875	0.046875	0.0458984375	0.1337890625	0.0146484375	-0.859375	-0.0302734375	0.075927734375	0.220947265625	0.236572265625	5.5	0.6285400390625	0.190185546875	0.1727294921875	0.73406982421875
4746388	50122	0	0	-4.826171875	-0.095703125	-8.390625	0.0693359375	0.044921875	0.16015625	0.0126953125	-0.8681640625	-0.0361328125	0.072509765625	0.2138671875	0.24853515625	5.5078125	0.62786865234375	0.192626953125	0.1749267578125	0.73345947265625
4754213	50123	0	0	-4.97265625	-0.1123046875	-8.3623046875	-0.0185546875	0.0302734375	0.1533203125	0.0126953125	-0.875	-0.0419921875	0.080078125	0.221923828125	0.23583984375	5.5078125	0.62713623046875	0.19512939453125	0.17718505859375	0.73284912109375
4762188	50124	0	0	-5.068359375	-0.1044921875	-8.3583984375	-0.0546875	0.041015625	0.1220703125	0.013671875	-0.875	-0.048828125	0.079345703125	0.22021484375	0.2421875	5.5078125	0.62640380859375	0.19757080078125	0.179443359375	0.7322998046875
4770343	50125	0	0	-5.126953125	-0.10546875	-8.3095703125	-0.0537109375	0.04296875	0.134765625	0.015625	-0.87109375	-0.056640625	0.083740234375	0.2197265625	0.234130859375	5.5390625	0.62567138671875	0.2000732421875	0.18170166015625	0.73175048828125
4778176	50126	0	0	-5.1787109375	-0.123046875	-8.2783203125	-0.046875	0.0283203125	0.130859375	0.01953125	-0.865234375	-0.0615234375	0.083740234375	0.222412109375	0.2373046875	5.53125	0.6248779296875	0.2025146484375	0.1839599609375	0.73114013671875
4786382	50127	0	0	-5.1650390625	-0.1435546875	-8.21484375	0.0244140625	0.0126953125	0.158203125	0.021484375	-0.8603515625	-0.060546875	0.0869140625	0.22216796875	0.233154296875	5.5	0.62408447265625	0.20489501953125	0.18621826171875	0.7305908203125
4794181	50128	0	0	-5.1357421875	-0.162109375	-8.2041015625	0.1103515625	-0.0029296875	0.1328125	0.0244140625	-0.861328125	-0.0615234375	0.086669921875	0.22021484375	0.233642578125	5.4921875	0.623291015625	0.20733642578125	0.1884765625	0.73004150390625
4802429	50129	0	0	-5.1201171875	-0.18359375	-8.1455078125	0.18359375	-0.0205078125	0.154296875	0.02734375	-0.8671875	-0.0576171875	0.09033203125	0.22412109375	0.228271484375	5.5078125	0.6224365234375	0.209716796875	0.19073486328125	0.72943115234375
4810165	50130	0	0	-5.126953125	-0.1748046875	-8.123046875	0.234375	-0.0078125	0.138671875	0.029296875	-0.8779296875	-0.0517578125	0.090576171875	0.2265625	0.225830078125	5.515625	0.62164306640625	0.212158203125	0.19305419921875	0.72882080078125
4818360	50131	0	0	-5.1748046875	-0.23828125	-8.0498046875	0.2451171875	-0.0673828125	0.1728515625	0.0283203125	-0.892578125	-0.04296875	0.095458984375	0.226318359375	0.223388671875	5.5	0.620849609375	0.214599609375	0.1953125	0.7281494140625
4826153	50132	0	0	-5.3544921875	-0.2529296875	-8.009765625	0.123046875	-0.078125	0.173828125	0.0234375	-0.9091796875	-0.041015625	0.095458984375	0.22509765625	0.2216796875	5.515625	0.62005615234375	0.21710205078125	0.19769287109375	0.72747802734375
4834411	50133	0	0	-5.5556640625	-0.306640625	-7.9716796875	-0.0185546875	-0.12890625	0.1708984375	0.013671875	-0.916015625	-0.04296875	0.09765625	0.22607421875	0.21923828125	5.5078125	0.6192626953125	0.21966552734375	0.20001220703125	0.72674560546875
4842351	50134	0	0	-5.6845703125	-0.298828125	-7.9306640625	-0.0869140625	-0.119140625	0.1708984375	0.0048828125	-0.9140625	-0.048828125	0.096435546875	0.22998046875	0.216552734375	5.5390625	0.618408203125	0.22222900390625	0.20233154296875	0.72607421875
4850480	50135	0	0	-5.7861328125	-0.287109375	-7.8916015625	-0.130859375	-0.1044921875	0.1689453125	-0.00390625	-0.9091796875	-0.0576171875	0.1044921875	0.226318359375	0.216552734375	5.5078125	0.61749267578125	0.224853515625	0.20465087890625	0.72540283203125
4858393	50136	0	0	-5.806640625	-0.2373046875	-7.8349609375	-0.09375	-0.052734375	0.18359375	-0.0078125	-0.90234375	-0.0654296875	0.100830078125	0.227294921875	0.216552734375	5.5234375	0.6165771484375	0.2274169921875	0.2069091796875	0.7247314453125
4866344	50137	0	0	-5.8515625	-0.2314453125	-7.7890625	-0.0810546875	-0.0439453125	0.1875	-0.0107421875	-0.8955078125	-0.072265625	0.1064453125	0.230224609375	0.20947265625	5.5078125	0.6156005859375	0.22998046875	0.2091064453125	0.72406005859375
4874401	50138	0	0	-5.8408203125	-0.201171875	-7.7509765625	-0.013671875	-0.0107421875	0.1845703125	-0.009765625	-0.8935546875	-0.080078125	0.106201171875	0.2294921875	0.211669921875	5.5	0.6146240234375	0.23248291015625	0.21136474609375	0.72344970703125
4880454	50139	0	0	-5.837890625	-0.1923828125	-7.7197265625	0.044921875	0.0009765625	0.1728515625	-0.0068359375	-0.892578125	-0.0830078125	0.109130859375	0.22900390625	0.20947265625	5.5234375	0.6136474609375	0.23504638671875	0.213623046875	0.72283935546875
4888367	50140	0	0	-5.8720703125	-0.1962890625	-7.6337890625	0.0673828125	0.0009765625	0.2158203125	-0.0048828125	-0.8935546875	-0.08203125	0.109130859375	0.235595703125	0.203857421875	5.5	0.61260986328125	0.237548828125	0.2158203125	0.72216796875
4896413	50141	0	0	-5.9384765625	-0.2041015625	-7.61328125	0.056640625	-0.00390625	0.193359375	-0.001953125	-0.89453125	-0.0810546875	0.109130859375	0.22900390625	0.20947265625	5.5	0.61163330078125	0.24005126953125	0.21807861328125	0.7215576171875
4904279	50142	0	0	-6.048828125	-0.2373046875	-7.572265625	0.0009765625	-0.033203125	0.19140625	0.0009765625	-0.89453125	-0.080078125	0.11181640625	0.239013671875	0.19873046875	5.5	0.610595703125	0.2425537109375	0.2203369140625	0.72088623046875
4912244	50143	0	0	-6.1689453125	-0.287109375	-7.513671875	-0.0634765625	-0.0791015625	0.205078125	-0.001953125	-0.888671875	-0.0791015625	0.114990234375	0.2275390625	0.205322265625	5.5078125	0.609619140625	0.24505615234375	0.22259521484375	0.72021484375
4920258	50144	0	0	-6.2734375	-0.2958984375	-7.5166015625	-0.1142578125	-0.083984375	0.158203125	-0.0048828125	-0.8828125	-0.0791015625	0.11572265625	0.238525390625	0.196533203125	5.5	0.60858154296875	0.24749755859375	0.22479248046875	0.71954345703125
4928470	50145	0	0	-6.3701171875	-0.30078125	-7.4609375	-0.1572265625	-0.0849609375	0.1708984375	-0.01171875	-0.875	-0.078125	0.119140625	0.234375	0.1953125	5.5078125	0.6075439453125	0.25	0.22698974609375	0.7188720703125
4936172	50146	0	0	-6.51953125	-0.291015625	-7.384765625	-0.2529296875	-0.0732421875	0.203125	-0.017578125	-0.865234375	-0.078125	0.12060546875	0.238525390625	0.194091796875	5.453125	0.60650634765625	0.25244140625	0.2291259765625	0.71820068359375
4944340	50147	0	0	-6.583984375	-0.28515625	-7.3857421875	-0.2666015625	-0.064453125	0.158203125	-0.0224609375	-0.8505859375	-0.0810546875	0.119873046875	0.232666015625	0.19580078125	5.4765625	0.60546875	0.2548828125	0.231201171875	0.717529296875
4952184	50148	0	0	-6.603515625	-0.291015625	-7.3359375	-0.236328125	-0.0673828125	0.1650390625	-0.02734375	-0.837890625	-0.0859375	0.123291015625	0.242431640625	0.18701171875	5.515625	0.60443115234375	0.25726318359375	0.2332763671875	0.7169189453125
4960422	50149	0	0	-6.6630859375	-0.275390625	-7.287109375	-0.2451171875	-0.0498046875	0.1708984375	-0.03125	-0.82421875	-0.0908203125	0.121826171875	0.23046875	0.1923828125	5.53125	0.6033935546875	0.25958251953125	0.2352294921875	0.71630859375
4968169	50150	0	0	-6.716796875	-0.24609375	-7.2333984375	-0.2509765625	-0.017578125	0.1826171875	-0.03125	-0.8095703125	-0.095703125	0.128173828125	0.24560546875	0.177978515625	5.484375	0.60235595703125	0.26190185546875	0.23724365234375	0.7156982421875
4976446	50151	0	0	-6.7138671875	-0.2412109375	-7.220703125	-0.201171875	-0.0087890625	0.15234375	-0.0302734375	-0.794921875	-0.1044921875	0.124267578125	0.2333984375	0.189208984375	5.484375	0.60125732421875	0.26422119140625	0.2391357421875	0.715087890625
4984171	50152	0	0	-6.7587890625	-0.23046875	-7.1728515625	-0.19921875	0.0048828125	0.1591796875	-0.029296875	-0.7822265625	-0.111328125	0.128662109375	0.24072265625	0.17724609375	5.5078125	0.60015869140625	0.26641845703125	0.2410888671875	0.71453857421875
4992231	50153	0	0	-6.75	-0.236328125	-7.123046875	-0.146484375	0.00390625	0.1669921875	-0.0263671875	-0.771484375	-0.11328125	0.12890625	0.2373046875	0.183837890625	5.5078125	0.59906005859375	0.2685546875	0.24298095703125	0.71405029296875
5000211	50154	0	0	-6.7451171875	-0.2294921875	-7.09375	-0.0966796875	0.015625	0.154296875	-0.0244140625	-0.7626953125	-0.111328125	0.133544921875	0.24853515625	0.170654296875	5.515625	0.59796142578125	0.27069091796875	0.24481201171875	0.7135009765625
5008450	50155	0	0	-6.736328125	-0.2275390625	-7.037109375	-0.0439453125	0.021484375	0.1708984375	-0.01953125	-0.7587890625	-0.109375	0.1328125	0.2373046875	0.179443359375	5.4921875	0.596923828125	0.2728271484375	0.2467041015625	0.71295166015625
5016173	50156	0	0	-6.71875	-0.240234375	-6.990234375	0.017578125	0.013671875	0.1767578125	-0.015625	-0.7587890625	-0.10546875	0.13623046875	0.24462890625	0.167724609375	5.5	0.5958251953125	0.27490234375	0.24859619140625	0.71240234375
5024456	50157	0	0	-6.7431640625	-0.2841796875	-6.9619140625	0.03515625	-0.025390625	0.1630859375	-0.01171875	-0.7607421875	-0.1015625	0.13525390625	0.240478515625	0.176513671875	5.515625	0.59478759765625	0.2769775390625	0.25042724609375	0.71185302734375
5032264	50158	0	0	-6.8564453125	-0.359375	-6.935546875	-0.03515625	-0.095703125	0.1474609375	-0.0126953125	-0.763671875	-0.09765625	0.1396484375	0.246337890625	0.162841796875	5.5234375	0.59368896484375	0.279052734375	0.2523193359375	0.71124267578125
5040273	50159	0	0	-6.94140625	-0.3994140625	-6.90625	-0.0771484375	-0.130859375	0.134765625	-0.01953125	-0.7626953125	-0.0927734375	0.13916015625	0.238525390625	0.172607421875	5.5078125	0.5926513671875	0.28118896484375	0.25421142578125	0.71063232421875
5048332	50160	0	0	-7.0244140625	-0.400390625	-6.8837890625	-0.1171875	-0.12890625	0.115234375	-0.025390625	-0.7578125	-0.0849609375	0.1435546875	0.245849609375	0.16064453125	5.5	0.59161376953125	0.28326416015625	0.2559814453125	0.71002197265625
5056344	50161	0	0	-7.068359375	-0.3828125	-6.83984375	-0.1201171875	-0.1083984375	0.1171875	-0.0302734375	-0.75	-0.0751953125	0.141357421875	0.246337890625	0.16455078125	5.5078125	0.590576171875	0.285400390625	0.2578125	0.7093505859375
5064395	50162	0	0	-7.076171875	-0.3642578125	-6.822265625	-0.0859375	-0.0869140625	0.091796875	-0.0341796875	-0.744140625	-0.06640625	0.1455078125	0.251708984375	0.153076171875	5.484375	0.58953857421875	0.28753662109375	0.259521484375	0.708740234375
5072350	50163	0	0	-7.0791015625	-0.3603515625	-6.75390625	-0.048828125	-0.08203125	0.119140625	-0.0390625	-0.7373046875	-0.05859375	0.144287109375	0.2451171875	0.16455078125	5.515625	0.58856201171875	0.28961181640625	0.26123046875	0.70806884765625
5080267	50164	0	0	-7.0546875	-0.3203125	-6.693359375	0.0166015625	-0.041015625	0.13671875	-0.0439453125	-0.734375	-0.0546875	0.14892578125	0.2548828125	0.14990234375	5.5390625	0.58758544921875	0.291748046875	0.262939453125	0.7073974609375
5088357	50165	0	0	-7.0390625	-0.3154296875	-6.6630859375	0.0712890625	-0.0361328125	0.1259765625	-0.046875	-0.732421875	-0.052734375	0.144775390625	0.24658203125	0.158447265625	5.4921875	0.58660888671875	0.2938232421875	0.26458740234375	0.7066650390625
5096238	50166	0	0	-7.0126953125	-0.251953125	-6.6123046875	0.1376953125	0.02734375	0.1337890625	-0.0498046875	-0.7373046875	-0.048828125	0.15185546875	0.2529296875	0.146484375	5.5234375	0.58563232421875	0.29595947265625	0.26617431640625	0.70599365234375
5104223	50167	0	0	-7.0458984375	-0.2314453125	-6.5732421875	0.14453125	0.0478515625	0.1298828125	-0.0498046875	-0.7451171875	-0.0458984375	0.150146484375	0.2490234375	0.1533203125	5.53125	0.58465576171875	0.29815673828125	0.267822265625	0.70526123046875
5112412	50168	0	0	-7.0283203125	-0.1962890625	-6.5205078125	0.2021484375	0.0830078125	0.138671875	-0.046875	-0.755859375	-0.04296875	0.15576171875	0.2509765625	0.142578125	5.5234375	0.58367919921875	0.30029296875	0.26947021484375	0.70452880859375
5120221	50169	0	0	-6.9990234375	-0.1767578125	-6.505859375	0.2705078125	0.1025390625	0.1083984375	-0.0400390625	-0.767578125	-0.0380859375	0.150634765625	0.24462890625	0.150634765625	5.5234375	0.58270263671875	0.302490234375	0.27117919921875	0.7037353515625
5128201	50170	0	0	-7.0634765625	-0.1796875	-6.400390625	0.2470703125	0.1005859375	0.1689453125	-0.029296875	-0.787109375	-0.0283203125	0.15673828125	0.249755859375	0.140869140625	5.484375	0.58172607421875	0.3046875	0.27294921875	0.70294189453125
5136392	50171	0	0	-7.099609375	-0.17578125	-6.3837890625	0.2529296875	0.1044921875	0.138671875	-0.0244140625	-0.8125	-0.021484375	0.1552734375	0.253173828125	0.14013671875	5.515625	0.58074951171875	0.3070068359375	0.27471923828125	0.7020263671875
5144412	50172	0	0	-7.1884765625	-0.1748046875	-6.3291015625	0.2060546875	0.1044921875	0.1435546875	-0.017578125	-0.826171875	-0.0205078125	0.159912109375	0.25634765625	0.131103515625	5.5078125	0.57977294921875	0.309326171875	0.276611328125	0.70111083984375
5152357	50173	0	0	-7.3291015625	-0.3427734375	-6.5068359375	0.1083984375	-0.0634765625	-0.0830078125	-0.017578125	-0.83203125	-0.017578125	0.159423828125	0.254638671875	0.13720703125	5.5	0.57879638671875	0.3116455078125	0.27850341796875	0.70013427734375
5160336	50174	0	0	-7.4072265625	-0.0703125	-6.2119140625	0.0712890625	0.2109375	0.1630859375	-0.005859375	-0.7734375	-0.046875	0.161865234375	0.255615234375	0.129150390625	5.53125	0.57781982421875	0.31390380859375	0.28033447265625	0.69921875
5168399	50175	0	0	-7.412109375	-0.177734375	-6.17578125	0.1044921875	0.1083984375	0.1533203125	0	-0.7490234375	-0.1044921875	0.16015625	0.253662109375	0.135498046875	5.5078125	0.57672119140625	0.31591796875	0.28216552734375	0.69842529296875
5176409	50176	0	0	-7.61328125	-0.205078125	-6.1279296875	-0.0595703125	0.0869140625	0.1552734375	0.0078125	-0.75390625	-0.07421875	0.16552734375	0.25927734375	0.1240234375	5.515625	0.57562255859375	0.31787109375	0.2840576171875	0.69769287109375
5184347	50177	0	0	-7.6494140625	-0.1650390625	-6.138671875	-0.05859375	0.130859375	0.0986328125	0.0107421875	-0.7548828125	-0.0400390625	0.165283203125	0.260009765625	0.12744140625	5.53125	0.57464599609375	0.31988525390625	0.285888671875	0.69683837890625
5192358	50178	0	0	-7.740234375	-0.294921875	-6.0947265625	-0.111328125	0.001953125	0.095703125	0.0078125	-0.7666015625	-0.0166015625	0.16845703125	0.260498046875	0.121337890625	5.53125	0.57373046875	0.32196044921875	0.28765869140625	0.6959228515625
5200242	50179	0	0	-7.8388671875	-0.337890625	-6.029296875	-0.171875	-0.0390625	0.11328125	0.0029296875	-0.7587890625	-0.0009765625	0.167236328125	0.25830078125	0.1220703125	5.5078125	0.57281494140625	0.32403564453125	0.2894287109375	0.6949462890625
5208294	50180	0	0	-7.953125	-0.2734375	-5.9931640625	-0.25	0.025390625	0.103515625	-0.001953125	-0.7333984375	0.001953125	0.17041015625	0.25830078125	0.117919921875	5.4765625	0.57196044921875	0.32611083984375	0.2911376953125	0.69403076171875
5216315	50181	0	0	-8.015625	-0.2216796875	-5.9794921875	-0.27734375	0.076171875	0.072265625	-0.0029296875	-0.705078125	-0.0068359375	0.1669921875	0.25439453125	0.123046875	5.4921875	0.57110595703125	0.328125	0.29278564453125	0.69305419921875
5224328	50182	0	0	-8.072265625	-0.1962890625	-5.9443359375	-0.30078125	0.1015625	0.0634765625	0	-0.6884765625	-0.009765625	0.173095703125	0.26025390625	0.111328125	5.5	0.57025146484375	0.33001708984375	0.29437255859375	0.69219970703125
5232368	50183	0	0	-8.1318359375	-0.2177734375	-5.865234375	-0.328125	0.0810546875	0.099609375	0.00390625	-0.67578125	-0.0087890625	0.1708984375	0.25537109375	0.122314453125	5.5234375	0.5694580078125	0.3319091796875	0.2958984375	0.6912841796875
5240313	50184	0	0	-8.1611328125	-0.1728515625	-5.8642578125	-0.326171875	0.126953125	0.05859375	0.0107421875	-0.658203125	-0.001953125	0.17578125	0.264404296875	0.104248046875	5.53125	0.56866455078125	0.33367919921875	0.2974853515625	0.6904296875
5248349	50185	0	0	-8.1787109375	-0.1787109375	-5.7998046875	-0.3134765625	0.12109375	0.08203125	0.0166015625	-0.6376953125	0.0029296875	0.172607421875	0.257080078125	0.1103515625	5.515625	0.56793212890625	0.33544921875	0.2989501953125	0.68951416015625
5256284	50186	0	0	-8.0986328125	-0.2041015625	-5.763671875	-0.2041015625	0.0966796875	0.078125	0.0234375	-0.6171875	0.0068359375	0.17529296875	0.261474609375	0.10888671875	5.4921875	0.56719970703125	0.337158203125	0.3004150390625	0.68865966796875
5264590	50187	0	0	-8.0546875	-0.23046875	-5.724609375	-0.130859375	0.0703125	0.078125	0.0283203125	-0.6005859375	0.009765625	0.1767578125	0.2646484375	0.10400390625	5.484375	0.5665283203125	0.3387451171875	0.3018798828125	0.68780517578125
5272441	50188	0	0	-7.9755859375	-0.2373046875	-5.6875	-0.0234375	0.064453125	0.0771484375	0.0302734375	-0.5947265625	0.0146484375	0.1767578125	0.257080078125	0.10595703125	5.5	0.56591796875	0.34033203125	0.30328369140625	0.6868896484375
5280424	50189	0	0	-7.87890625	-0.2060546875	-5.6171875	0.1005859375	0.095703125	0.1083984375	0.03515625	-0.59375	0.0146484375	0.1796875	0.268798828125	0.0966796875	5.5	0.56524658203125	0.3419189453125	0.3046875	0.68603515625
5288405	50190	0	0	-7.916015625	-0.251953125	-5.59375	0.08984375	0.05078125	0.09375	0.0380859375	-0.5947265625	0.0087890625	0.1806640625	0.262939453125	0.10009765625	5.4921875	0.56463623046875	0.34344482421875	0.30609130859375	0.68511962890625
5296364	50191	0	0	-7.9306640625	-0.26171875	-5.615234375	0.1025390625	0.04296875	0.033203125	0.037109375	-0.59765625	0.0048828125	0.1826171875	0.2685546875	0.092529296875	5.515625	0.56396484375	0.34503173828125	0.30755615234375	0.68426513671875
5304403	50192	0	0	-7.951171875	-0.2294921875	-5.556640625	0.109375	0.076171875	0.052734375	0.037109375	-0.609375	-0.0087890625	0.181640625	0.269775390625	0.09423828125	5.5234375	0.56329345703125	0.3465576171875	0.3089599609375	0.68341064453125
5312351	50193	0	0	-8.0234375	-0.228515625	-5.5009765625	0.0634765625	0.0791015625	0.068359375	0.0380859375	-0.62109375	-0.017578125	0.18603515625	0.263671875	0.093505859375	5.5234375	0.56256103515625	0.34814453125	0.31048583984375	0.6824951171875
5320270	50194	0	0	-8.1064453125	-0.19921875	-5.47265625	0.0078125	0.1123046875	0.0546875	0.0390625	-0.626953125	-0.021484375	0.183837890625	0.269287109375	0.09033203125	5.5078125	0.561767578125	0.3497314453125	0.31201171875	0.681640625
5328288	50195	0	0	-8.1923828125	-0.2314453125	-5.4697265625	-0.0498046875	0.0830078125	0.0166015625	0.0439453125	-0.6298828125	-0.017578125	0.188232421875	0.265380859375	0.089111328125	5.53125	0.56097412109375	0.351318359375	0.31353759765625	0.68072509765625
5336269	50196	0	0	-8.2265625	-0.240234375	-5.41015625	-0.056640625	0.0771484375	0.03515625	0.046875	-0.6240234375	-0.015625	0.1875	0.271728515625	0.08349609375	5.5390625	0.56024169921875	0.3529052734375	0.31512451171875	0.67987060546875
5344258	50197	0	0	-8.2412109375	-0.2060546875	-5.3115234375	-0.044921875	0.1142578125	0.0927734375	0.0498046875	-0.611328125	-0.013671875	0.188232421875	0.269287109375	0.080322265625	5.5390625	0.5594482421875	0.35443115234375	0.316650390625	0.678955078125
5352331	50198	0	0	-8.2578125	-0.25390625	-5.3125	-0.03515625	0.0693359375	0.0517578125	0.0537109375	-0.603515625	-0.0078125	0.18896484375	0.275146484375	0.07861328125	5.515625	0.55877685546875	0.35595703125	0.31817626953125	0.67803955078125
5360157	50199	0	0	-8.2822265625	-0.2763671875	-5.271484375	-0.03515625	0.0498046875	0.0517578125	0.056640625	-0.59375	-0.0078125	0.18896484375	0.268310546875	0.084228515625	5.5078125	0.55804443359375	0.357421875	0.31964111328125	0.6771240234375
5368515	50200	0	0	-8.32421875	-0.2919921875	-5.2119140625	-0.05078125	0.037109375	0.072265625	0.0576171875	-0.5888671875	-0.0078125	0.1943359375	0.27587890625	0.072021484375	5.4765625	0.557373046875	0.35888671875	0.32110595703125	0.67620849609375
5376290	50201	0	0	-8.3828125	-0.314453125	-5.17578125	-0.0849609375	0.0166015625	0.0693359375	0.0556640625	-0.5849609375	-0.0107421875	0.196044921875	0.273193359375	0.07080078125	5.484375	0.55670166015625	0.3603515625	0.32257080078125	0.67535400390625
5384308	50202	0	0	-8.4541015625	-0.318359375	-5.158203125	-0.1318359375	0.0166015625	0.046875	0.0546875	-0.5849609375	-0.0205078125	0.19287109375	0.271728515625	0.073486328125	5.46875	0.55596923828125	0.36175537109375	0.32403564453125	0.6744384765625
5392291	50203	0	0	-8.501953125	-0.302734375	-5.0712890625	-0.15625	0.03515625	0.0947265625	0.0546875	-0.5869140625	-0.02734375	0.196044921875	0.2783203125	0.063720703125	5.4765625	0.55523681640625	0.36322021484375	0.3255615234375	0.673583984375
5400292	50204	0	0	-8.56640625	-0.3037109375	-5.080078125	-0.1962890625	0.0380859375	0.0458984375	0.0537109375	-0.583984375	-0.0341796875	0.193359375	0.275634765625	0.072265625	5.5	0.554443359375	0.3646240234375	0.3270263671875	0.6727294921875
5408210	50205	0	0	-8.59765625	-0.2890625	-4.9814453125	-0.2041015625	0.0576171875	0.10546875	0.0537109375	-0.578125	-0.0400390625	0.19921875	0.2783203125	0.059326171875	5.5078125	0.5537109375	0.36602783203125	0.3284912109375	0.671875
5416260	50206	0	0	-8.6142578125	-0.2685546875	-4.9521484375	-0.197265625	0.083984375	0.095703125	0.0546875	-0.56640625	-0.0458984375	0.19677734375	0.2841796875	0.06201171875	5.484375	0.55291748046875	0.36737060546875	0.3299560546875	0.67108154296875
5424395	50207	0	0	-8.6240234375	-0.2470703125	-4.9423828125	-0.1845703125	0.1103515625	0.0673828125	0.05859375	-0.5537109375	-0.048828125	0.19970703125	0.28125	0.0546875	5.5	0.5521240234375	0.36865234375	0.3314208984375	0.6702880859375
5432302	50208	0	0	-8.5341796875	-0.2685546875	-4.8798828125	-0.0732421875	0.0947265625	0.091796875	0.0634765625	-0.5439453125	-0.048828125	0.196533203125	0.274658203125	0.064453125	5.5078125	0.55133056640625	0.36993408203125	0.3328857421875	0.66949462890625
5440355	50209	0	0	-8.5185546875	-0.2763671875	-4.828125	-0.0361328125	0.0927734375	0.1064453125	0.0693359375	-0.53515625	-0.0498046875	0.203369140625	0.28515625	0.049560546875	5.5078125	0.55059814453125	0.37115478515625	0.33428955078125	0.668701171875
5448187	50210	0	0	-8.5107421875	-0.3310546875	-4.8291015625	-0.0078125	0.0439453125	0.068359375	0.07421875	-0.5341796875	-0.044921875	0.2001953125	0.277099609375	0.0576171875	5.4921875	0.54986572265625	0.37237548828125	0.33575439453125	0.66796875
5456358	50211	0	0	-8.623046875	-0.349609375	-4.763671875	-0.099609375	0.0302734375	0.0966796875	0.076171875	-0.5400390625	-0.0361328125	0.20458984375	0.284423828125	0.045654296875	5.4921875	0.54913330078125	0.37359619140625	0.337158203125	0.6671142578125
5464241	50212	0	0	-8.703125	-0.341796875	-4.70703125	-0.158203125	0.04296875	0.115234375	0.0791015625	-0.5458984375	-0.0263671875	0.200439453125	0.2783203125	0.0537109375	5.53125	0.5484619140625	0.37481689453125	0.338623046875	0.666259765625
5481563	50213	0	0	-8.7900390625	-0.3369140625	-4.6337890625	-0.224609375	0.0517578125	0.150390625	0.08203125	-0.548828125	-0.013671875	0.207275390625	0.289794921875	0.0400390625	5.515625	0.54779052734375	0.37603759765625	0.34002685546875	0.6654052734375
5482209	50214	0	0	-8.87890625	-0.3564453125	-4.662109375	-0.2919921875	0.0361328125	0.083984375	0.0859375	-0.548828125	0.0009765625	0.2021484375	0.282958984375	0.05029296875	5.484375	0.54718017578125	0.3773193359375	0.34149169921875	0.66448974609375
5488161	50215	0	0	-8.978515625	-0.416015625	-4.5732421875	-0.37109375	-0.021484375	0.134765625	0.0869140625	-0.54296875	0.0126953125	0.20751953125	0.29052734375	0.0380859375	5.5078125	0.54656982421875	0.37860107421875	0.3428955078125	0.66351318359375
5496517	50216	0	0	-9.072265625	-0.4775390625	-4.5224609375	-0.4443359375	-0.0810546875	0.1474609375	0.083984375	-0.533203125	0.01953125	0.208984375	0.287841796875	0.042236328125	5.484375	0.5460205078125	0.3798828125	0.34423828125	0.66253662109375
5504353	50217	0	0	-9.13671875	-0.513671875	-4.560546875	-0.490234375	-0.115234375	0.0732421875	0.076171875	-0.5087890625	0.015625	0.209716796875	0.290771484375	0.031982421875	5.5078125	0.54547119140625	0.381103515625	0.3455810546875	0.66162109375
5512353	50218	0	0	-9.25	-0.5693359375	-4.421875	-0.5849609375	-0.1689453125	0.1767578125	0.0625	-0.4775390625	0.0048828125	0.20751953125	0.28369140625	0.043701171875	5.5078125	0.544921875	0.38226318359375	0.3468017578125	0.66070556640625
5520339	50219	0	0	-9.3310546875	-0.5361328125	-4.5126953125	-0.6484375	-0.1337890625	0.0537109375	0.052734375	-0.439453125	-0.0078125	0.211669921875	0.2958984375	0.026611328125	5.484375	0.54437255859375	0.38336181640625	0.34796142578125	0.659912109375
5528416	50220	0	0	-9.359375	-0.50390625	-4.4501953125	-0.6611328125	-0.0986328125	0.0869140625	0.041015625	-0.4091796875	-0.0166015625	0.208740234375	0.28515625	0.039306640625	5.5078125	0.5438232421875	0.38433837890625	0.3489990234375	0.65924072265625
5536282	50221	0	0	-9.3984375	-0.5224609375	-4.392578125	-0.685546875	-0.1142578125	0.1162109375	0.03515625	-0.37109375	-0.0302734375	0.214111328125	0.2900390625	0.02392578125	5.5234375	0.54327392578125	0.38525390625	0.3499755859375	0.65863037109375
5544304	50222	0	0	-9.412109375	-0.44921875	-4.3525390625	-0.6875	-0.037109375	0.130859375	0.03125	-0.3271484375	-0.0478515625	0.208251953125	0.285888671875	0.035400390625	5.53125	0.542724609375	0.38604736328125	0.35089111328125	0.65814208984375
5552248	50223	0	0	-9.3759765625	-0.5107421875	-4.349609375	-0.6396484375	-0.0947265625	0.1123046875	0.029296875	-0.2919921875	-0.048828125	0.215087890625	0.290283203125	0.02392578125	5.5	0.542236328125	0.38671875	0.35174560546875	0.65771484375
5560372	50224	0	0	-9.361328125	-0.5224609375	-4.34765625	-0.6142578125	-0.1015625	0.09375	0.0283203125	-0.26171875	-0.04296875	0.212890625	0.284423828125	0.03125	5.484375	0.541748046875	0.3873291015625	0.35247802734375	0.6573486328125
5568173	50225	0	0	-9.3447265625	-0.4990234375	-4.32421875	-0.5888671875	-0.0751953125	0.099609375	0.025390625	-0.236328125	-0.033203125	0.21533203125	0.290771484375	0.021728515625	5.484375	0.5413818359375	0.38787841796875	0.3531494140625	0.65704345703125
5576450	50226	0	0	-9.34765625	-0.5322265625	-4.28125	-0.583984375	-0.10546875	0.1259765625	0.0224609375	-0.2109375	-0.0263671875	0.21435546875	0.293212890625	0.02490234375	5.484375	0.541015625	0.38836669921875	0.35369873046875	0.65667724609375
5584218	50227	0	0	-9.384765625	-0.5126953125	-4.3427734375	-0.6142578125	-0.083984375	0.05078125	0.0185546875	-0.1826171875	-0.017578125	0.214599609375	0.29296875	0.019287109375	5.5	0.54071044921875	0.3887939453125	0.354248046875	0.65643310546875
5592319	50228	0	0	-9.4150390625	-0.4716796875	-4.255859375	-0.63671875	-0.0419921875	0.125	0.0146484375	-0.1591796875	-0.0068359375	0.211181640625	0.29052734375	0.026123046875	5.515625	0.54046630859375	0.38916015625	0.35467529296875	0.6561279296875
5600380	50229	0	0	-9.296875	-0.544921875	-4.3779296875	-0.513671875	-0.1142578125	-0.0068359375	0.0087890625	-0.119140625	0.0087890625	0.21337890625	0.290771484375	0.02001953125	5.53125	0.540283203125	0.3895263671875	0.35498046875	0.65594482421875
5608368	50230	0	0	-9.2265625	-0.48828125	-4.263671875	-0.4384765625	-0.05859375	0.0986328125	0.0048828125	-0.1083984375	0.015625	0.21240234375	0.294189453125	0.02685546875	5.515625	0.5401611328125	0.38983154296875	0.355224609375	0.65570068359375
5616242	50231	0	0	-9.123046875	-0.4296875	-4.314453125	-0.3310546875	0	0.041015625	0.00390625	-0.08203125	0.005859375	0.215087890625	0.29150390625	0.025390625	5.484375	0.54010009765625	0.39007568359375	0.35540771484375	0.655517578125
5624273	50232	0	0	-9.126953125	-0.4130859375	-4.283203125	-0.33203125	0.015625	0.06640625	0.0048828125	-0.0673828125	0.0029296875	0.211669921875	0.293212890625	0.0234375	5.4921875	0.53997802734375	0.3902587890625	0.3555908203125	0.6553955078125
5632368	50233	0	0	-9.11328125	-0.38671875	-4.28515625	-0.3154296875	0.0419921875	0.0595703125	0.009765625	-0.0517578125	0.0009765625	0.21533203125	0.287353515625	0.0283203125	5.5	0.5399169921875	0.390380859375	0.355712890625	0.6552734375
5640278	50234	0	0	-9.1162109375	-0.3916015625	-4.3134765625	-0.31640625	0.0380859375	0.02734375	0.013671875	-0.0390625	0.0009765625	0.21435546875	0.293212890625	0.02490234375	5.515625	0.5399169921875	0.3905029296875	0.3558349609375	0.65521240234375
5648289	50235	0	0	-9.103515625	-0.44140625	-4.3125	-0.302734375	-0.0107421875	0.0263671875	0.0146484375	-0.029296875	-0.0048828125	0.2138671875	0.2880859375	0.024658203125	5.4921875	0.53985595703125	0.39056396484375	0.35595703125	0.6551513671875
5656350	50236	0	0	-9.095703125	-0.4345703125	-4.279296875	-0.29296875	-0.0029296875	0.0576171875	0.015625	-0.01953125	-0.0087890625	0.21337890625	0.2998046875	0.01953125	5.5078125	0.53985595703125	0.39056396484375	0.3560791015625	0.65509033203125
5664124	50237	0	0	-9.0732421875	-0.4560546875	-4.2607421875	-0.26953125	-0.0234375	0.07421875	0.015625	-0.0087890625	-0.009765625	0.216552734375	0.29296875	0.02099609375	5.515625	0.539794921875	0.39056396484375	0.35614013671875	0.655029296875
5672455	50238	0	0	-9.0712890625	-0.439453125	-4.2529296875	-0.2666015625	-0.005859375	0.0810546875	0.0185546875	0.00390625	-0.005859375	0.21044921875	0.29296875	0.023681640625	5.515625	0.53985595703125	0.3905029296875	0.356201171875	0.655029296875
5680426	50239	0	0	-9.0537109375	-0.4736328125	-4.3330078125	-0.2490234375	-0.0390625	0.001953125	0.01953125	0.015625	-0.0009765625	0.21435546875	0.2919921875	0.0234375	5.4921875	0.53985595703125	0.39044189453125	0.35626220703125	0.655029296875
5688407	50240	0	0	-9.01953125	-0.470703125	-4.3095703125	-0.21484375	-0.0361328125	0.0263671875	0.0185546875	0.0244140625	0.001953125	0.2138671875	0.296142578125	0.0205078125	5.46875	0.5399169921875	0.390380859375	0.35626220703125	0.655029296875
5696405	50241	0	0	-9.009765625	-0.4658203125	-4.294921875	-0.2060546875	-0.03125	0.0419921875	0.0166015625	0.0341796875	0.00390625	0.214111328125	0.291259765625	0.025634765625	5.515625	0.5400390625	0.3902587890625	0.356201171875	0.655029296875
5704403	50242	0	0	-8.9853515625	-0.46875	-4.2841796875	-0.1826171875	-0.033203125	0.0556640625	0.0146484375	0.0439453125	0.0068359375	0.215087890625	0.296875	0.018310546875	5.53125	0.54010009765625	0.39013671875	0.35614013671875	0.65509033203125
5712251	50243	0	0	-8.9052734375	-0.46484375	-4.30859375	-0.1025390625	-0.0302734375	0.0341796875	0.013671875	0.052734375	0.0107421875	0.21484375	0.28955078125	0.02587890625	5.515625	0.54022216796875	0.38995361328125	0.3560791015625	0.65509033203125
5720312	50244	0	0	-8.8798828125	-0.478515625	-4.3427734375	-0.078125	-0.0439453125	0.0029296875	0.01171875	0.056640625	0.01171875	0.21337890625	0.292236328125	0.021484375	5.546875	0.54034423828125	0.38983154296875	0.35595703125	0.6551513671875
5728273	50245	0	0	-8.8271484375	-0.48046875	-4.341796875	-0.02734375	-0.0458984375	0.0087890625	0.009765625	0.0625	0.0107421875	0.2138671875	0.289306640625	0.026123046875	5.5234375	0.54046630859375	0.3896484375	0.3558349609375	0.65521240234375
5736235	50246	0	0	-8.8896484375	-0.42578125	-4.3369140625	-0.0908203125	0.0078125	0.0166015625	0.0068359375	0.05859375	0.013671875	0.21337890625	0.292236328125	0.021484375	5.5078125	0.5406494140625	0.3895263671875	0.355712890625	0.6552734375
5744245	50247	0	0	-8.9169921875	-0.4111328125	-4.3837890625	-0.1201171875	0.021484375	-0.0263671875	0.0078125	0.0634765625	0.009765625	0.212646484375	0.287353515625	0.02685546875	5.484375	0.540771484375	0.38934326171875	0.3555908203125	0.6552734375
5752245	50248	0	0	-8.9501953125	-0.42578125	-4.3935546875	-0.1552734375	0.0068359375	-0.03125	0.009765625	0.072265625	0.0048828125	0.212890625	0.2958984375	0.020751953125	5.5	0.5408935546875	0.38916015625	0.35546875	0.6553955078125
5760269	50249	0	0	-8.9716796875	-0.4521484375	-4.3984375	-0.1787109375	-0.01953125	-0.0302734375	0.0087890625	0.083984375	0.00390625	0.21240234375	0.28662109375	0.02880859375	5.515625	0.541015625	0.388916015625	0.35528564453125	0.65545654296875
5768445	50250	0	0	-8.9296875	-0.486328125	-4.44921875	-0.138671875	-0.0546875	-0.076171875	0.0087890625	0.09375	0.0048828125	0.213623046875	0.294921875	0.024658203125	5.546875	0.54119873046875	0.388671875	0.3551025390625	0.65557861328125
5776348	50251	0	0	-8.931640625	-0.4443359375	-4.4150390625	-0.14453125	-0.01171875	-0.03515625	0.005859375	0.1025390625	0.0087890625	0.2119140625	0.290283203125	0.028076171875	5.53125	0.5413818359375	0.388427734375	0.35491943359375	0.65570068359375
5784335	50252	0	0	-8.9208984375	-0.453125	-4.453125	-0.1357421875	-0.021484375	-0.06640625	0.0048828125	0.1103515625	0.0146484375	0.213623046875	0.293701171875	0.023193359375	5.5390625	0.54156494140625	0.38818359375	0.35467529296875	0.65582275390625
5792418	50253	0	0	-8.8701171875	-0.498046875	-4.4619140625	-0.0888671875	-0.0673828125	-0.0673828125	0.0029296875	0.1201171875	0.0205078125	0.212646484375	0.2900390625	0.02978515625	5.5	0.541748046875	0.38787841796875	0.35443115234375	0.65594482421875
5800412	50254	0	0	-8.8671875	-0.5029296875	-4.4384765625	-0.08984375	-0.07421875	-0.03515625	0.0009765625	0.1259765625	0.0244140625	0.212646484375	0.294677734375	0.02490234375	5.5	0.5419921875	0.3875732421875	0.3541259765625	0.6561279296875
5808297	50255	0	0	-8.8603515625	-0.48828125	-4.4384765625	-0.0869140625	-0.0615234375	-0.0263671875	-0.0009765625	0.12890625	0.0244140625	0.20947265625	0.287353515625	0.031005859375	5.5	0.542236328125	0.38726806640625	0.35382080078125	0.65625
5816317	50256	0	0	-8.90625	-0.4482421875	-4.470703125	-0.13671875	-0.0224609375	-0.0498046875	-0.0048828125	0.1337890625	0.01953125	0.214599609375	0.29443359375	0.020751953125	5.5078125	0.54248046875	0.386962890625	0.35345458984375	0.65643310546875
5824356	50257	0	0	-8.982421875	-0.4443359375	-4.4501953125	-0.216796875	-0.0205078125	-0.01953125	-0.0078125	0.1416015625	0.01171875	0.21142578125	0.287353515625	0.03271484375	5.5078125	0.542724609375	0.38665771484375	0.3531494140625	0.6566162109375
5832331	50258	0	0	-9.0986328125	-0.4169921875	-4.4853515625	-0.337890625	0.0068359375	-0.044921875	-0.0087890625	0.15625	0.0009765625	0.217041015625	0.2919921875	0.02490234375	5.4765625	0.54296875	0.38629150390625	0.352783203125	0.65679931640625
5840289	50259	0	0	-9.1533203125	-0.3818359375	-4.4677734375	-0.3974609375	0.041015625	-0.015625	-0.0087890625	0.177734375	-0.0087890625	0.2099609375	0.291259765625	0.02978515625	5.484375	0.54315185546875	0.3858642578125	0.3524169921875	0.6571044921875
5848302	50260	0	0	-9.1396484375	-0.376953125	-4.47265625	-0.3896484375	0.046875	-0.0068359375	-0.0107421875	0.203125	-0.017578125	0.21240234375	0.29150390625	0.02392578125	5.5234375	0.54339599609375	0.3853759765625	0.35198974609375	0.65740966796875
5856282	50261	0	0	-9.060546875	-0.4072265625	-4.4931640625	-0.318359375	0.0185546875	-0.0126953125	-0.009765625	0.2265625	-0.025390625	0.209228515625	0.2861328125	0.03515625	5.5234375	0.54364013671875	0.38482666015625	0.35150146484375	0.6578369140625
5864355	50262	0	0	-9.0126953125	-0.3798828125	-4.4912109375	-0.2783203125	0.046875	0.0048828125	-0.0107421875	0.2451171875	-0.03125	0.21240234375	0.294189453125	0.02685546875	5.5	0.54388427734375	0.3841552734375	0.35101318359375	0.65826416015625
5872275	50263	0	0	-8.990234375	-0.3837890625	-4.5322265625	-0.2646484375	0.044921875	-0.017578125	-0.0087890625	0.2607421875	-0.0380859375	0.209228515625	0.2890625	0.0380859375	5.4765625	0.54412841796875	0.38348388671875	0.35052490234375	0.65869140625
5880325	50264	0	0	-9.025390625	-0.375	-4.5244140625	-0.3095703125	0.056640625	0.0087890625	-0.0068359375	0.275390625	-0.0419921875	0.210693359375	0.28955078125	0.0302734375	5.484375	0.54437255859375	0.38275146484375	0.3499755859375	0.65924072265625
5888320	50265	0	0	-9.0234375	-0.4013671875	-4.52734375	-0.31640625	0.033203125	0.025390625	-0.005859375	0.291015625	-0.04296875	0.208740234375	0.291259765625	0.03564453125	5.515625	0.544677734375	0.3819580078125	0.349365234375	0.65972900390625
5896176	50266	0	0	-9.037109375	-0.3828125	-4.5166015625	-0.3408203125	0.0546875	0.0556640625	-0.001953125	0.3046875	-0.041015625	0.21044921875	0.288330078125	0.034423828125	5.53125	0.54498291015625	0.381103515625	0.34881591796875	0.6602783203125
5904200	50267	0	0	-9.1103515625	-0.40625	-4.5751953125	-0.4248046875	0.033203125	0.0185546875	0.001953125	0.322265625	-0.0361328125	0.206787109375	0.290771484375	0.0361328125	5.546875	0.5452880859375	0.3802490234375	0.34820556640625	0.660888671875
5912462	50268	0	0	-9.1298828125	-0.3798828125	-4.5791015625	-0.4560546875	0.0615234375	0.037109375	0.0048828125	0.3427734375	-0.0341796875	0.20703125	0.28662109375	0.0390625	5.5	0.545654296875	0.3792724609375	0.3475341796875	0.66143798828125
5920320	50269	0	0	-9.1513671875	-0.39453125	-4.591796875	-0.490234375	0.0498046875	0.0498046875	0.0087890625	0.3642578125	-0.029296875	0.204345703125	0.282470703125	0.046142578125	5.5	0.54608154296875	0.3782958984375	0.3468017578125	0.66204833984375
5928378	50270	0	0	-9.1455078125	-0.41015625	-4.6796875	-0.498046875	0.037109375	-0.0126953125	0.0146484375	0.38671875	-0.0224609375	0.208251953125	0.288818359375	0.038330078125	5.53125	0.54656982421875	0.37725830078125	0.3460693359375	0.66265869140625
5936259	50271	0	0	-9.1572265625	-0.412109375	-4.6748046875	-0.5234375	0.0361328125	0.01953125	0.01953125	0.4111328125	-0.0205078125	0.205322265625	0.28271484375	0.046142578125	5.53125	0.54705810546875	0.3760986328125	0.34527587890625	0.66326904296875
5944256	50272	0	0	-9.1083984375	-0.4189453125	-4.70703125	-0.4892578125	0.0322265625	0.0166015625	0.0244140625	0.435546875	-0.0185546875	0.20751953125	0.293212890625	0.041015625	5.5078125	0.54766845703125	0.37493896484375	0.34442138671875	0.66387939453125
5952193	50273	0	0	-9.0673828125	-0.427734375	-4.6953125	-0.46484375	0.025390625	0.05859375	0.02734375	0.4599609375	-0.013671875	0.2021484375	0.282958984375	0.05029296875	5.515625	0.54827880859375	0.3736572265625	0.343505859375	0.66455078125
5960220	50274	0	0	-9.044921875	-0.3837890625	-4.7216796875	-0.458984375	0.0703125	0.064453125	0.03125	0.4853515625	-0.0126953125	0.205322265625	0.28955078125	0.04052734375	5.5078125	0.5489501953125	0.372314453125	0.34259033203125	0.66522216796875
5968412	50275	0	0	-9.025390625	-0.388671875	-4.7314453125	-0.458984375	0.068359375	0.0888671875	0.03515625	0.5087890625	-0.009765625	0.201416015625	0.285888671875	0.05126953125	5.5078125	0.54962158203125	0.37091064453125	0.34161376953125	0.66595458984375
5976188	50276	0	0	-8.9169921875	-0.375	-4.7685546875	-0.369140625	0.083984375	0.0869140625	0.041015625	0.529296875	-0.00390625	0.202392578125	0.284912109375	0.049560546875	5.515625	0.55035400390625	0.36944580078125	0.340576171875	0.66668701171875
5984383	50277	0	0	-8.822265625	-0.37109375	-4.7958984375	-0.294921875	0.08984375	0.095703125	0.046875	0.5458984375	0.001953125	0.198974609375	0.284423828125	0.055908203125	5.5078125	0.5511474609375	0.367919921875	0.33953857421875	0.66741943359375
5992147	50278	0	0	-8.810546875	-0.396484375	-4.830078125	-0.3037109375	0.0654296875	0.0986328125	0.0546875	0.5595703125	0.009765625	0.20263671875	0.2880859375	0.050537109375	5.515625	0.552001953125	0.3663330078125	0.33843994140625	0.66815185546875
6000282	50279	0	0	-8.7939453125	-0.3828125	-4.9130859375	-0.30859375	0.080078125	0.0537109375	0.060546875	0.57421875	0.015625	0.1982421875	0.2861328125	0.055419921875	5.515625	0.55291748046875	0.36474609375	0.3372802734375	0.66888427734375
6008165	50280	0	0	-8.791015625	-0.3896484375	-4.92578125	-0.328125	0.07421875	0.0810546875	0.06640625	0.58984375	0.0224609375	0.19873046875	0.283203125	0.06005859375	5.5234375	0.5538330078125	0.363037109375	0.336181640625	0.6695556640625
6016422	50281	0	0	-8.787109375	-0.3916015625	-4.958984375	-0.34765625	0.07421875	0.087890625	0.0712890625	0.6083984375	0.025390625	0.197509765625	0.287841796875	0.05517578125	5.53125	0.5548095703125	0.361328125	0.3349609375	0.6702880859375
6024191	50282	0	0	-8.7373046875	-0.388671875	-4.96875	-0.3212890625	0.078125	0.1181640625	0.076171875	0.625	0.02734375	0.193115234375	0.280517578125	0.067138671875	5.5	0.5557861328125	0.35955810546875	0.33380126953125	0.6710205078125
6032275	50283	0	0	-8.6884765625	-0.3681640625	-5.021484375	-0.2978515625	0.099609375	0.1083984375	0.080078125	0.6435546875	0.0322265625	0.195068359375	0.279541015625	0.0654296875	5.5078125	0.55682373046875	0.35772705078125	0.33251953125	0.6717529296875
6040252	50284	0	0	-8.64453125	-0.3837890625	-5.0703125	-0.279296875	0.0849609375	0.1025390625	0.0849609375	0.6630859375	0.0302734375	0.192138671875	0.282470703125	0.072509765625	5.5	0.55792236328125	0.3558349609375	0.33123779296875	0.6724853515625
6048211	50285	0	0	-8.61328125	-0.375	-5.1611328125	-0.275390625	0.095703125	0.056640625	0.0908203125	0.6845703125	0.02734375	0.1953125	0.281494140625	0.064697265625	5.5	0.55902099609375	0.3538818359375	0.3299560546875	0.67327880859375
6056156	50286	0	0	-8.5537109375	-0.427734375	-5.203125	-0.244140625	0.044921875	0.0595703125	0.09375	0.7001953125	0.025390625	0.1923828125	0.284912109375	0.06982421875	5.5078125	0.56011962890625	0.351806640625	0.32861328125	0.674072265625
6064193	50287	0	0	-8.5322265625	-0.4443359375	-5.228515625	-0.251953125	0.0302734375	0.08203125	0.0947265625	0.716796875	0.0244140625	0.191162109375	0.2822265625	0.07275390625	5.5	0.561279296875	0.3497314453125	0.3272705078125	0.67486572265625
6072328	50288	0	0	-8.51953125	-0.4453125	-5.2734375	-0.2685546875	0.03125	0.083984375	0.095703125	0.7353515625	0.0234375	0.19189453125	0.280517578125	0.072998046875	5.5078125	0.5623779296875	0.34759521484375	0.3258056640625	0.67572021484375
6080462	50289	0	0	-8.4990234375	-0.4404296875	-5.3095703125	-0.2783203125	0.0400390625	0.0966796875	0.095703125	0.7509765625	0.0244140625	0.189697265625	0.2861328125	0.06982421875	5.5078125	0.56353759765625	0.34539794921875	0.32440185546875	0.67657470703125
6088368	50290	0	0	-8.4140625	-0.4453125	-5.3603515625	-0.2255859375	0.037109375	0.0947265625	0.0966796875	0.76953125	0.0263671875	0.18310546875	0.2763671875	0.082763671875	5.5078125	0.56475830078125	0.34320068359375	0.3228759765625	0.67742919921875
6096380	50291	0	0	-8.3359375	-0.466796875	-5.4248046875	-0.181640625	0.0166015625	0.0810546875	0.0986328125	0.783203125	0.033203125	0.184814453125	0.281005859375	0.07958984375	5.5078125	0.56597900390625	0.34088134765625	0.32135009765625	0.67828369140625
6104284	50292	0	0	-8.2626953125	-0.4638671875	-5.4423828125	-0.1416015625	0.0224609375	0.1142578125	0.099609375	0.794921875	0.041015625	0.18310546875	0.277099609375	0.08642578125	5.5	0.56719970703125	0.33856201171875	0.31982421875	0.67913818359375
6112294	50293	0	0	-8.240234375	-0.4912109375	-5.498046875	-0.1533203125	-0.0029296875	0.1103515625	0.099609375	0.8076171875	0.0439453125	0.184814453125	0.282470703125	0.0810546875	5.5	0.5684814453125	0.33624267578125	0.31817626953125	0.67999267578125
6120295	50294	0	0	-8.2646484375	-0.498046875	-5.5400390625	-0.2138671875	-0.0087890625	0.119140625	0.1005859375	0.822265625	0.0419921875	0.17919921875	0.274169921875	0.09521484375	5.5	0.56976318359375	0.3338623046875	0.31658935546875	0.68084716796875
6128208	50295	0	0	-8.1865234375	-0.5322265625	-5.599609375	-0.1728515625	-0.0400390625	0.11328125	0.1025390625	0.8369140625	0.0400390625	0.178466796875	0.274658203125	0.093505859375	5.5078125	0.571044921875	0.3314208984375	0.31488037109375	0.6817626953125
6136381	50296	0	0	-8.0947265625	-0.537109375	-5.650390625	-0.1181640625	-0.0439453125	0.115234375	0.1015625	0.84765625	0.0380859375	0.17578125	0.27197265625	0.10205078125	5.4921875	0.5723876953125	0.32891845703125	0.31317138671875	0.6826171875
6144195	50297	0	0	-8.001953125	-0.546875	-5.685546875	-0.064453125	-0.0517578125	0.1337890625	0.0966796875	0.8544921875	0.0341796875	0.179443359375	0.27490234375	0.09326171875	5.5	0.57366943359375	0.326416015625	0.31146240234375	0.68353271484375
6152567	50298	0	0	-7.9228515625	-0.5830078125	-5.7568359375	-0.0234375	-0.0849609375	0.1162109375	0.0947265625	0.8583984375	0.0322265625	0.171875	0.273681640625	0.10595703125	5.5	0.574951171875	0.32391357421875	0.30975341796875	0.6844482421875
6160163	50299	0	0	-7.8876953125	-0.5966796875	-5.814453125	-0.0283203125	-0.095703125	0.1123046875	0.0927734375	0.86328125	0.0322265625	0.17578125	0.278564453125	0.096435546875	5.484375	0.57623291015625	0.3214111328125	0.3079833984375	0.68536376953125
6168447	50300	0	0	-7.8076171875	-0.587890625	-5.861328125	0.01171875	-0.0849609375	0.1201171875	0.087890625	0.8671875	0.0322265625	0.1728515625	0.275390625	0.107177734375	5.5	0.5775146484375	0.31884765625	0.30621337890625	0.686279296875
6176152	50301	0	0	-7.806640625	-0.5888671875	-5.896484375	-0.0283203125	-0.0849609375	0.1376953125	0.0859375	0.873046875	0.0283203125	0.17236328125	0.271484375	0.1083984375	5.515625	0.5787353515625	0.3162841796875	0.30438232421875	0.68719482421875
6184392	50302	0	0	-7.728515625	-0.587890625	-5.9267578125	0.0087890625	-0.0810546875	0.162109375	0.083984375	0.880859375	0.0263671875	0.1689453125	0.277099609375	0.111083984375	5.4921875	0.58001708984375	0.313720703125	0.30255126953125	0.6881103515625
6192375	50303	0	0	-7.685546875	-0.6396484375	-6.056640625	0.009765625	-0.130859375	0.0859375	0.080078125	0.884765625	0.025390625	0.16845703125	0.274169921875	0.11572265625	5.5	0.58123779296875	0.3111572265625	0.30072021484375	0.6890869140625
6200572	50304	0	0	-7.642578125	-0.6533203125	-6.0673828125	0.009765625	-0.1416015625	0.1298828125	0.0732421875	0.8876953125	0.0224609375	0.167236328125	0.280029296875	0.1123046875	5.5078125	0.58245849609375	0.30859375	0.298828125	0.69000244140625
6208384	50305	0	0	-7.5361328125	-0.65625	-6.12890625	0.072265625	-0.142578125	0.1220703125	0.064453125	0.8896484375	0.0185546875	0.165283203125	0.27294921875	0.118408203125	5.53125	0.58367919921875	0.30596923828125	0.29693603515625	0.69097900390625
6216250	50306	0	0	-7.517578125	-0.6162109375	-6.220703125	0.046875	-0.1005859375	0.0830078125	0.05859375	0.8935546875	0.0126953125	0.1640625	0.278076171875	0.1171875	5.515625	0.5848388671875	0.30340576171875	0.29498291015625	0.69195556640625
6224296	50307	0	0	-7.5185546875	-0.5869140625	-6.2607421875	0.0009765625	-0.0693359375	0.0966796875	0.052734375	0.89453125	0.0078125	0.160888671875	0.270751953125	0.123291015625	5.5	0.58599853515625	0.30084228515625	0.29302978515625	0.69293212890625
6232414	50308	0	0	-7.451171875	-0.5283203125	-6.3251953125	0.0234375	-0.0078125	0.0859375	0.052734375	0.8974609375	0.001953125	0.16064453125	0.27490234375	0.120361328125	5.4921875	0.58709716796875	0.2982177734375	0.29107666015625	0.69390869140625
6240309	50309	0	0	-7.369140625	-0.5478515625	-6.380859375	0.060546875	-0.0244140625	0.0830078125	0.0537109375	0.9033203125	-0.00390625	0.15576171875	0.26513671875	0.135009765625	5.5078125	0.58819580078125	0.29559326171875	0.28912353515625	0.6949462890625
6248249	50310	0	0	-7.3505859375	-0.580078125	-6.4462890625	0.0322265625	-0.0537109375	0.0712890625	0.0556640625	0.9072265625	-0.0068359375	0.16015625	0.2734375	0.12646484375	5.515625	0.58929443359375	0.29296875	0.28717041015625	0.6959228515625
6256300	50311	0	0	-7.322265625	-0.6083984375	-6.4736328125	0.013671875	-0.078125	0.09765625	0.0546875	0.9130859375	-0.0068359375	0.15478515625	0.267578125	0.13818359375	5.515625	0.59039306640625	0.290283203125	0.28515625	0.69696044921875
6264357	50312	0	0	-7.2861328125	-0.5947265625	-6.54296875	0.001953125	-0.0615234375	0.0810546875	0.0556640625	0.921875	-0.0078125	0.155517578125	0.269287109375	0.1318359375	5.5234375	0.59149169921875	0.28759765625	0.28314208984375	0.69793701171875
6272291	50313	0	0	-7.232421875	-0.607421875	-6.580078125	0.0078125	-0.0712890625	0.0986328125	0.0537109375	0.9306640625	-0.0068359375	0.1513671875	0.265380859375	0.14501953125	5.5234375	0.59259033203125	0.284912109375	0.2811279296875	0.698974609375
6280470	50314	0	0	-7.1943359375	-0.64453125	-6.607421875	-0.00390625	-0.10546875	0.1240234375	0.0517578125	0.9384765625	-0.0029296875	0.151611328125	0.266357421875	0.140869140625	5.515625	0.5936279296875	0.28216552734375	0.279052734375	0.699951171875
6288411	50315	0	0	-7.0908203125	-0.654296875	-6.70703125	0.048828125	-0.111328125	0.0791015625	0.0478515625	0.947265625	-0.0009765625	0.147705078125	0.266357421875	0.145263671875	5.5078125	0.5947265625	0.2794189453125	0.2769775390625	0.70098876953125
6294333	50316	0	0	-6.9892578125	-0.6591796875	-6.724609375	0.099609375	-0.1142578125	0.1142578125	0.0439453125	0.953125	0.00390625	0.144775390625	0.260986328125	0.15087890625	5.5078125	0.59588623046875	0.276611328125	0.27484130859375	0.70196533203125
6302371	50317	0	0	-6.8095703125	-0.6748046875	-6.81640625	0.2275390625	-0.1279296875	0.076171875	0.041015625	0.955078125	0.0078125	0.144775390625	0.26708984375	0.147216796875	5.5	0.59698486328125	0.27386474609375	0.272705078125	0.70294189453125
6310440	50318	0	0	-6.626953125	-0.6484375	-6.8779296875	0.357421875	-0.099609375	0.0673828125	0.0361328125	0.9501953125	0.0107421875	0.14208984375	0.25830078125	0.159423828125	5.4921875	0.59808349609375	0.2711181640625	0.2705078125	0.70391845703125
6318240	50319	0	0	-6.568359375	-0.65625	-6.91015625	0.3642578125	-0.1064453125	0.087890625	0.033203125	0.94140625	0.013671875	0.14111328125	0.2646484375	0.154052734375	5.5	0.59918212890625	0.26837158203125	0.26837158203125	0.70489501953125
6326288	50320	0	0	-6.5	-0.6923828125	-6.9716796875	0.380859375	-0.1416015625	0.078125	0.03125	0.9306640625	0.015625	0.136474609375	0.260009765625	0.16162109375	5.4765625	0.6002197265625	0.26568603515625	0.26617431640625	0.705810546875
6334264	50321	0	0	-6.4716796875	-0.7177734375	-7.01953125	0.3564453125	-0.166015625	0.080078125	0.0263671875	0.9208984375	0.0126953125	0.138671875	0.260986328125	0.1591796875	5.484375	0.601318359375	0.26300048828125	0.2640380859375	0.70672607421875
6342367	50322	0	0	-6.4736328125	-0.6923828125	-7.0927734375	0.302734375	-0.1396484375	0.056640625	0.0205078125	0.9150390625	0.009765625	0.13427734375	0.26171875	0.1669921875	5.5	0.602294921875	0.2603759765625	0.26190185546875	0.7076416015625
6350210	50323	0	0	-6.470703125	-0.7431640625	-7.08984375	0.25390625	-0.189453125	0.109375	0.01171875	0.912109375	0.0029296875	0.1357421875	0.257080078125	0.166259765625	5.5078125	0.60333251953125	0.2578125	0.25970458984375	0.70849609375
6358349	50324	0	0	-6.46484375	-0.7705078125	-7.1376953125	0.2080078125	-0.216796875	0.1103515625	0.001953125	0.908203125	0.0009765625	0.12890625	0.258056640625	0.170654296875	5.5	0.604248046875	0.25518798828125	0.257568359375	0.70941162109375
6366520	50325	0	0	-6.4453125	-0.68359375	-7.203125	0.1748046875	-0.1298828125	0.0927734375	-0.005859375	0.9111328125	0.0029296875	0.12939453125	0.259765625	0.164306640625	5.546875	0.605224609375	0.25262451171875	0.25537109375	0.7103271484375
6374419	50326	0	0	-6.337890625	-0.6552734375	-7.275390625	0.2294921875	-0.1015625	0.068359375	-0.01171875	0.9140625	0.0068359375	0.1279296875	0.25390625	0.179443359375	5.515625	0.60614013671875	0.25006103515625	0.25311279296875	0.71124267578125
6382552	50327	0	0	-6.26171875	-0.6357421875	-7.359375	0.251953125	-0.083984375	0.0322265625	-0.013671875	0.9140625	0.0107421875	0.12939453125	0.261962890625	0.16943359375	5.515625	0.6070556640625	0.24749755859375	0.2508544921875	0.712158203125
6390398	50328	0	0	-6.21875	-0.642578125	-7.38671875	0.2412109375	-0.091796875	0.052734375	-0.0146484375	0.91015625	0.0126953125	0.12255859375	0.25634765625	0.179443359375	5.5078125	0.60797119140625	0.2449951171875	0.24859619140625	0.7130126953125
6398399	50329	0	0	-6.150390625	-0.6201171875	-7.416015625	0.255859375	-0.0703125	0.0703125	-0.0146484375	0.9091796875	0.01171875	0.124755859375	0.258056640625	0.175048828125	5.484375	0.60888671875	0.242431640625	0.246337890625	0.71392822265625
6406385	50330	0	0	-6.005859375	-0.5732421875	-7.517578125	0.3466796875	-0.025390625	0.015625	-0.015625	0.91015625	0.0087890625	0.11767578125	0.251953125	0.18701171875	5.484375	0.60980224609375	0.2398681640625	0.24407958984375	0.71478271484375
6414379	50331	0	0	-5.8876953125	-0.5595703125	-7.5732421875	0.4091796875	-0.0126953125	0.0048828125	-0.015625	0.904296875	0.0087890625	0.12109375	0.259033203125	0.175048828125	5.5078125	0.6107177734375	0.23736572265625	0.2418212890625	0.71563720703125
6422420	50332	0	0	-5.7900390625	-0.619140625	-7.6025390625	0.453125	-0.07421875	0.0205078125	-0.013671875	0.89453125	0.0107421875	0.115478515625	0.2509765625	0.189453125	5.5078125	0.611572265625	0.23480224609375	0.23956298828125	0.7164306640625
6430499	50333	0	0	-5.7080078125	-0.626953125	-7.6943359375	0.48046875	-0.08203125	-0.02734375	-0.0146484375	0.87890625	0.01171875	0.11669921875	0.25830078125	0.181640625	5.484375	0.6124267578125	0.23236083984375	0.23736572265625	0.71728515625
6438268	50334	0	0	-5.75	-0.6123046875	-7.736328125	0.3857421875	-0.0693359375	-0.0263671875	-0.015625	0.861328125	0.013671875	0.111328125	0.250244140625	0.19580078125	5.5	0.61328125	0.22991943359375	0.23516845703125	0.71807861328125
6446261	50335	0	0	-5.8046875	-0.6220703125	-7.76171875	0.27734375	-0.0810546875	-0.009765625	-0.021484375	0.84765625	0.0126953125	0.110107421875	0.251953125	0.18798828125	5.515625	0.6141357421875	0.2275390625	0.2330322265625	0.71881103515625
6454294	50336	0	0	-5.8408203125	-0.6767578125	-7.771484375	0.1904296875	-0.1376953125	0.021484375	-0.02734375	0.8388671875	0.0126953125	0.109130859375	0.247802734375	0.19677734375	5.5078125	0.61492919921875	0.22515869140625	0.2308349609375	0.71954345703125
6462426	50337	0	0	-5.8447265625	-0.65234375	-7.8212890625	0.1337890625	-0.1162109375	0.0126953125	-0.0341796875	0.837890625	0.0126953125	0.109619140625	0.257568359375	0.1865234375	5.484375	0.61572265625	0.22283935546875	0.22869873046875	0.7203369140625
6470243	50338	0	0	-5.8330078125	-0.642578125	-7.826171875	0.0927734375	-0.1083984375	0.0478515625	-0.0400390625	0.8447265625	0.0107421875	0.108642578125	0.245361328125	0.199462890625	5.5	0.616455078125	0.22052001953125	0.22650146484375	0.7210693359375
6478458	50339	0	0	-5.6923828125	-0.59375	-7.8203125	0.1796875	-0.0625	0.09375	-0.046875	0.857421875	0.0068359375	0.107666015625	0.253173828125	0.195556640625	5.46875	0.6171875	0.21820068359375	0.22430419921875	0.7218017578125
6486282	50340	0	0	-5.57421875	-0.5810546875	-7.955078125	0.244140625	-0.052734375	-0.0009765625	-0.0498046875	0.8623046875	0.00390625	0.1015625	0.244384765625	0.204345703125	5.484375	0.61798095703125	0.21588134765625	0.2220458984375	0.72259521484375
6494339	50341	0	0	-5.4404296875	-0.5009765625	-7.94140625	0.322265625	0.0244140625	0.052734375	-0.0478515625	0.8603515625	0.001953125	0.102294921875	0.248779296875	0.201171875	5.484375	0.61871337890625	0.2135009765625	0.21978759765625	0.72332763671875
6502330	50342	0	0	-5.29296875	-0.51953125	-7.9560546875	0.4150390625	0.001953125	0.0771484375	-0.0439453125	0.8544921875	0.0009765625	0.097900390625	0.241455078125	0.213134765625	5.5	0.619384765625	0.21112060546875	0.217529296875	0.72412109375
6510313	50343	0	0	-5.193359375	-0.53515625	-8.0029296875	0.4599609375	-0.015625	0.0693359375	-0.0400390625	0.8427734375	0.0009765625	0.09814453125	0.250244140625	0.20703125	5.5	0.6201171875	0.20880126953125	0.21527099609375	0.724853515625
6518222	50344	0	0	-5.1298828125	-0.541015625	-8.033203125	0.4697265625	-0.0234375	0.0771484375	-0.0380859375	0.828125	0.00390625	0.094482421875	0.24365234375	0.209228515625	5.515625	0.62078857421875	0.20648193359375	0.213134765625	0.7255859375
6526211	50345	0	0	-5.158203125	-0.60546875	-8.0478515625	0.3876953125	-0.0908203125	0.0986328125	-0.0390625	0.81640625	0.0068359375	0.093994140625	0.247314453125	0.208251953125	5.484375	0.6214599609375	0.2042236328125	0.2109375	0.72625732421875
6534339	50346	0	0	-5.23046875	-0.6357421875	-8.1279296875	0.26171875	-0.1240234375	0.0546875	-0.0419921875	0.810546875	0.01171875	0.092529296875	0.238525390625	0.214599609375	5.5078125	0.62213134765625	0.20196533203125	0.20880126953125	0.7269287109375
6542226	50347	0	0	-5.1591796875	-0.6337890625	-8.224609375	0.2802734375	-0.125	-0.0068359375	-0.0478515625	0.810546875	0.017578125	0.092041015625	0.24951171875	0.211669921875	5.5234375	0.62286376953125	0.19970703125	0.2066650390625	0.72760009765625
6550165	50348	0	0	-5.0498046875	-0.607421875	-8.2470703125	0.3359375	-0.103515625	0.005859375	-0.056640625	0.810546875	0.0185546875	0.08935546875	0.238037109375	0.220947265625	5.5234375	0.62353515625	0.197509765625	0.2044677734375	0.72821044921875
6558339	50349	0	0	-4.8916015625	-0.57421875	-8.27734375	0.44140625	-0.0751953125	0.0107421875	-0.0625	0.80078125	0.0205078125	0.088134765625	0.243896484375	0.217529296875	5.5	0.62420654296875	0.19537353515625	0.20233154296875	0.72882080078125
6566220	50350	0	0	-4.697265625	-0.5517578125	-8.3349609375	0.5830078125	-0.0576171875	-0.013671875	-0.0673828125	0.78515625	0.01953125	0.087646484375	0.239501953125	0.220703125	5.5078125	0.62481689453125	0.1932373046875	0.20013427734375	0.72943115234375
6574387	50351	0	0	-4.55078125	-0.4931640625	-8.3671875	0.677734375	-0.00390625	-0.0126953125	-0.0712890625	0.76171875	0.015625	0.085205078125	0.245849609375	0.22119140625	5.5	0.62542724609375	0.191162109375	0.197998046875	0.73004150390625
6582337	50352	0	0	-4.3935546875	-0.46875	-8.3857421875	0.7841796875	0.0146484375	0	-0.072265625	0.734375	0.0107421875	0.084716796875	0.240234375	0.222900390625	5.515625	0.62603759765625	0.18914794921875	0.1959228515625	0.73065185546875
6590376	50353	0	0	-4.3017578125	-0.4501953125	-8.4375	0.8271484375	0.0283203125	-0.021484375	-0.0732421875	0.7041015625	0.00390625	0.07958984375	0.240234375	0.225341796875	5.5078125	0.62652587890625	0.187255859375	0.19390869140625	0.731201171875
6598233	50354	0	0	-4.291015625	-0.412109375	-8.4677734375	0.791015625	0.0625	-0.0234375	-0.0751953125	0.6708984375	-0.0029296875	0.080322265625	0.2373046875	0.22412109375	5.4921875	0.62701416015625	0.1854248046875	0.19195556640625	0.73175048828125
6606551	50355	0	0	-4.263671875	-0.396484375	-8.5029296875	0.7744140625	0.0732421875	-0.0322265625	-0.0732421875	0.6416015625	-0.01171875	0.075439453125	0.23828125	0.230224609375	5.5078125	0.62744140625	0.1837158203125	0.19012451171875	0.73236083984375
6614463	50356	0	0	-4.2265625	-0.357421875	-8.529296875	0.767578125	0.107421875	-0.033203125	-0.072265625	0.61328125	-0.017578125	0.079345703125	0.23779296875	0.227783203125	5.5078125	0.6278076171875	0.18206787109375	0.18829345703125	0.73291015625
6622488	50357	0	0	-4.251953125	-0.3212890625	-8.578125	0.701171875	0.1396484375	-0.0576171875	-0.0673828125	0.5888671875	-0.021484375	0.0732421875	0.238525390625	0.234130859375	5.4921875	0.628173828125	0.18048095703125	0.1866455078125	0.7333984375
6630443	50358	0	0	-4.244140625	-0.28515625	-8.623046875	0.6689453125	0.1728515625	-0.080078125	-0.0615234375	0.5673828125	-0.0224609375	0.07177734375	0.227783203125	0.240966796875	5.5	0.62847900390625	0.17889404296875	0.18499755859375	0.73394775390625
6638408	50359	0	0	-4.1630859375	-0.2626953125	-8.6025390625	0.7119140625	0.1923828125	-0.037109375	-0.0546875	0.544921875	-0.025390625	0.07275390625	0.228759765625	0.23876953125	5.515625	0.6287841796875	0.17742919921875	0.1834716796875	0.73443603515625
6646260	50360	0	0	-4.08203125	-0.2470703125	-8.6298828125	0.7548828125	0.2060546875	-0.0439453125	-0.044921875	0.521484375	-0.0283203125	0.072998046875	0.2353515625	0.233154296875	5.5078125	0.62908935546875	0.17596435546875	0.1820068359375	0.73492431640625
6654297	50361	0	0	-4	-0.2119140625	-8.6845703125	0.80078125	0.2392578125	-0.0791015625	-0.033203125	0.498046875	-0.0263671875	0.07080078125	0.2275390625	0.2412109375	5.484375	0.62933349609375	0.174560546875	0.18060302734375	0.7353515625
6662286	50362	0	0	-3.8916015625	-0.20703125	-8.7431640625	0.875	0.2431640625	-0.119140625	-0.0205078125	0.4716796875	-0.0244140625	0.068115234375	0.22802734375	0.237548828125	5.5	0.62957763671875	0.17315673828125	0.17938232421875	0.73577880859375
6670254	50363	0	0	-3.7890625	-0.2373046875	-8.759765625	0.9453125	0.2138671875	-0.1181640625	-0.009765625	0.439453125	-0.0234375	0.06640625	0.237060546875	0.2353515625	5.5234375	0.62982177734375	0.171875	0.17816162109375	0.73614501953125
6678358	50364	0	0	-3.720703125	-0.2734375	-8.8212890625	0.9833984375	0.177734375	-0.1640625	-0.001953125	0.4033203125	-0.021484375	0.066650390625	0.2275390625	0.24560546875	5.5	0.63006591796875	0.17059326171875	0.1771240234375	0.73651123046875
6686175	50365	0	0	-3.6826171875	-0.2900390625	-8.798828125	0.9951171875	0.162109375	-0.126953125	0.0048828125	0.3662109375	-0.0205078125	0.064208984375	0.229736328125	0.241455078125	5.5	0.6302490234375	0.16949462890625	0.17620849609375	0.73681640625
6694508	50366	0	0	-3.69921875	-0.3232421875	-8.8203125	0.953125	0.1298828125	-0.1357421875	0.0087890625	0.3271484375	-0.01953125	0.06591796875	0.23583984375	0.239501953125	5.5078125	0.63043212890625	0.16845703125	0.17535400390625	0.737060546875
6702381	50367	0	0	-3.783203125	-0.3232421875	-8.8427734375	0.8466796875	0.130859375	-0.146484375	0.01171875	0.2890625	-0.017578125	0.06396484375	0.234619140625	0.236328125	5.53125	0.630615234375	0.16748046875	0.17462158203125	0.7373046875
6710379	50368	0	0	-3.8017578125	-0.3359375	-8.8330078125	0.80859375	0.1201171875	-0.126953125	0.0126953125	0.255859375	-0.0146484375	0.063720703125	0.228759765625	0.24560546875	5.5	0.63079833984375	0.1666259765625	0.1739501953125	0.737548828125
6718409	50369	0	0	-3.77734375	-0.349609375	-8.8291015625	0.814453125	0.107421875	-0.1142578125	0.017578125	0.2255859375	-0.013671875	0.0634765625	0.225341796875	0.24462890625	5.5	0.63092041015625	0.1658935546875	0.17340087890625	0.73773193359375
6726423	50370	0	0	-3.74609375	-0.3876953125	-8.8447265625	0.830078125	0.072265625	-0.1220703125	0.0234375	0.1982421875	-0.0087890625	0.06396484375	0.241943359375	0.234375	5.515625	0.63104248046875	0.16522216796875	0.1729736328125	0.73785400390625
6734282	50371	0	0	-3.6962890625	-0.3994140625	-8.931640625	0.8671875	0.0615234375	-0.2021484375	0.0263671875	0.166015625	-0.001953125	0.063232421875	0.232421875	0.24462890625	5.515625	0.63116455078125	0.16461181640625	0.172607421875	0.73797607421875
6742273	50372	0	0	-3.677734375	-0.419921875	-8.876953125	0.873046875	0.0439453125	-0.142578125	0.0302734375	0.1357421875	0.00390625	0.06396484375	0.23388671875	0.238525390625	5.46875	0.63128662109375	0.16412353515625	0.17230224609375	0.738037109375
6750385	50373	0	0	-3.65625	-0.447265625	-8.8974609375	0.884765625	0.017578125	-0.158203125	0.0302734375	0.1044921875	0.0068359375	0.061279296875	0.2265625	0.252197265625	5.484375	0.63140869140625	0.1636962890625	0.17205810546875	0.73809814453125
6758308	50374	0	0	-3.6748046875	-0.4482421875	-8.8564453125	0.859375	0.0185546875	-0.1142578125	0.0283203125	0.0703125	0.0048828125	0.066162109375	0.235107421875	0.236083984375	5.4921875	0.63153076171875	0.163330078125	0.17193603515625	0.73809814453125
6766349	50375	0	0	-3.7607421875	-0.494140625	-8.88671875	0.7685546875	-0.025390625	-0.142578125	0.0244140625	0.0380859375	0.0048828125	0.06201171875	0.230224609375	0.245361328125	5.4921875	0.631591796875	0.16314697265625	0.171875	0.7381591796875
6774281	50376	0	0	-3.8505859375	-0.5048828125	-8.8642578125	0.67578125	-0.03515625	-0.119140625	0.01953125	0.0087890625	0.005859375	0.062744140625	0.232421875	0.237060546875	5.5078125	0.63165283203125	0.16302490234375	0.171875	0.73809814453125
6782425	50377	0	0	-3.912109375	-0.4921875	-8.8369140625	0.61328125	-0.021484375	-0.091796875	0.013671875	-0.015625	0.0068359375	0.063232421875	0.23095703125	0.2431640625	5.5	0.63165283203125	0.1629638671875	0.17193603515625	0.73809814453125
6790432	50378	0	0	-3.9775390625	-0.501953125	-8.87890625	0.548828125	-0.0302734375	-0.134765625	0.009765625	-0.0380859375	0.009765625	0.063720703125	0.228759765625	0.24560546875	5.5078125	0.63165283203125	0.16302490234375	0.17205810546875	0.738037109375
6798393	50379	0	0	-4.0556640625	-0.498046875	-8.865234375	0.4716796875	-0.0263671875	-0.123046875	0.005859375	-0.0556640625	0.0107421875	0.060791015625	0.22802734375	0.24609375	5.5078125	0.6317138671875	0.16314697265625	0.17218017578125	0.73797607421875
6806367	50380	0	0	-4.158203125	-0.4853515625	-8.853515625	0.373046875	-0.013671875	-0.1142578125	0.0029296875	-0.0693359375	0.0126953125	0.064697265625	0.240478515625	0.234619140625	5.5	0.63165283203125	0.163330078125	0.17236328125	0.7379150390625
6814416	50381	0	0	-4.212890625	-0.486328125	-8.8173828125	0.322265625	-0.015625	-0.080078125	0	-0.078125	0.0146484375	0.063232421875	0.236328125	0.236083984375	5.5078125	0.63165283203125	0.16357421875	0.17254638671875	0.73779296875
6822245	50382	0	0	-4.27734375	-0.50390625	-8.84765625	0.26171875	-0.033203125	-0.11328125	-0.001953125	-0.0830078125	0.0146484375	0.0634765625	0.237548828125	0.237548828125	5.5078125	0.63165283203125	0.163818359375	0.1727294921875	0.73773193359375
6830280	50383	0	0	-4.3017578125	-0.5009765625	-8.8564453125	0.2431640625	-0.0322265625	-0.125	-0.0068359375	-0.0859375	0.0126953125	0.062255859375	0.232177734375	0.244873046875	5.5	0.63165283203125	0.16412353515625	0.17291259765625	0.73760986328125
6845092	50384	0	0	-4.3125	-0.5498046875	-8.8193359375	0.2373046875	-0.0810546875	-0.0908203125	-0.009765625	-0.0869140625	0.0087890625	0.06494140625	0.2333984375	0.234619140625	5.5	0.631591796875	0.16436767578125	0.173095703125	0.737548828125
6846173	50385	0	0	-4.3564453125	-0.4873046875	-8.7578125	0.197265625	-0.01953125	-0.0322265625	-0.013671875	-0.087890625	0.0078125	0.06298828125	0.23046875	0.2451171875	5.5078125	0.631591796875	0.1646728515625	0.17327880859375	0.73748779296875
6854222	50386	0	0	-4.390625	-0.47265625	-8.7646484375	0.16796875	-0.0068359375	-0.0419921875	-0.0185546875	-0.087890625	0.00390625	0.06640625	0.23828125	0.237060546875	5.46875	0.63153076171875	0.16497802734375	0.1734619140625	0.7374267578125
6862372	50387	0	0	-4.40234375	-0.5107421875	-8.76953125	0.162109375	-0.046875	-0.0498046875	-0.0224609375	-0.0869140625	0	0.06201171875	0.228759765625	0.243896484375	5.484375	0.6314697265625	0.165283203125	0.173583984375	0.73736572265625
6870182	50388	0	0	-4.46875	-0.498046875	-8.7685546875	0.099609375	-0.03515625	-0.0517578125	-0.025390625	-0.0859375	-0.001953125	0.067626953125	0.23291015625	0.23828125	5.4765625	0.63134765625	0.16558837890625	0.17376708984375	0.7373046875
6878411	50389	0	0	-4.5400390625	-0.505859375	-8.7578125	0.033203125	-0.044921875	-0.0439453125	-0.029296875	-0.08203125	-0.0048828125	0.064453125	0.233154296875	0.242431640625	5.515625	0.63128662109375	0.1658935546875	0.17388916015625	0.7373046875
6886392	50390	0	0	-4.5595703125	-0.470703125	-8.7568359375	0.017578125	-0.0107421875	-0.0458984375	-0.03125	-0.0751953125	-0.005859375	0.06689453125	0.23388671875	0.234375	5.484375	0.6312255859375	0.16619873046875	0.17401123046875	0.7373046875
6894360	50391	0	0	-4.5537109375	-0.4228515625	-8.767578125	0.02734375	0.03515625	-0.0595703125	-0.0322265625	-0.0703125	-0.0068359375	0.06298828125	0.23046875	0.2451171875	5.515625	0.631103515625	0.16650390625	0.174072265625	0.73724365234375
6902369	50392	0	0	-4.5458984375	-0.451171875	-8.75390625	0.0390625	0.00390625	-0.0478515625	-0.03125	-0.06640625	-0.0068359375	0.065185546875	0.2353515625	0.234130859375	5.5078125	0.63104248046875	0.166748046875	0.1741943359375	0.73724365234375
6910411	50393	0	0	-4.517578125	-0.4267578125	-8.75390625	0.0712890625	0.0263671875	-0.0498046875	-0.029296875	-0.064453125	-0.005859375	0.06494140625	0.235595703125	0.23974609375	5.5078125	0.63092041015625	0.16705322265625	0.17425537109375	0.73724365234375
6918335	50394	0	0	-4.4775390625	-0.4443359375	-8.7080078125	0.11328125	0.0078125	-0.005859375	-0.0283203125	-0.064453125	-0.005859375	0.065673828125	0.23779296875	0.2314453125	5.484375	0.630859375	0.16729736328125	0.17431640625	0.73724365234375
6926377	50395	0	0	-4.4404296875	-0.4072265625	-8.705078125	0.1552734375	0.0419921875	-0.005859375	-0.0263671875	-0.0654296875	-0.005859375	0.06494140625	0.230224609375	0.246826171875	5.5	0.63079833984375	0.16754150390625	0.1744384765625	0.73724365234375
6934334	50396	0	0	-4.4228515625	-0.4208984375	-8.7724609375	0.17578125	0.02734375	-0.0751953125	-0.0224609375	-0.0693359375	-0.005859375	0.068115234375	0.235595703125	0.235595703125	5.5078125	0.6307373046875	0.16778564453125	0.17449951171875	0.7371826171875
6942302	50397	0	0	-4.44921875	-0.4365234375	-8.71484375	0.1533203125	0.0107421875	-0.0205078125	-0.0224609375	-0.0751953125	-0.005859375	0.0634765625	0.23291015625	0.24267578125	5.5	0.630615234375	0.16802978515625	0.17462158203125	0.7371826171875
6950219	50398	0	0	-4.4736328125	-0.451171875	-8.71484375	0.1337890625	-0.0048828125	-0.0224609375	-0.0205078125	-0.0810546875	-0.0048828125	0.069091796875	0.23583984375	0.2353515625	5.515625	0.63055419921875	0.1683349609375	0.17474365234375	0.7371826171875
6958270	50399	0	0	-4.501953125	-0.4443359375	-8.7021484375	0.109375	0	-0.0126953125	-0.0185546875	-0.0849609375	-0.0009765625	0.065185546875	0.237548828125	0.2392578125	5.515625	0.6304931640625	0.16864013671875	0.1749267578125	0.73712158203125
6966293	50400	0	0	-4.5283203125	-0.4560546875	-8.73046875	0.087890625	-0.0126953125	-0.0439453125	-0.0185546875	-0.08984375	0.005859375	0.06591796875	0.233154296875	0.236572265625	5.5	0.63043212890625	0.1689453125	0.175048828125	0.737060546875
6974417	50401	0	0	-4.591796875	-0.443359375	-8.6748046875	0.0302734375	-0.001953125	0.0087890625	-0.015625	-0.0927734375	0.01171875	0.065673828125	0.2353515625	0.24169921875	5.5234375	0.63037109375	0.16925048828125	0.17523193359375	0.73699951171875
6982286	50402	0	0	-4.591796875	-0.4501953125	-8.6845703125	0.03515625	-0.0107421875	-0.0048828125	-0.013671875	-0.091796875	0.015625	0.068115234375	0.2294921875	0.2392578125	5.5	0.63031005859375	0.1695556640625	0.1754150390625	0.7369384765625
6990420	50403	0	0	-4.6181640625	-0.43359375	-8.6884765625	0.0146484375	0.0048828125	-0.01171875	-0.0107421875	-0.091796875	0.0224609375	0.0693359375	0.23779296875	0.23486328125	5.484375	0.63031005859375	0.16986083984375	0.17559814453125	0.73681640625
6998346	50404	0	0	-4.6220703125	-0.439453125	-8.6552734375	0.015625	-0.001953125	0.0185546875	-0.009765625	-0.0908203125	0.025390625	0.066650390625	0.22802734375	0.243408203125	5.4765625	0.63031005859375	0.170166015625	0.17578125	0.7366943359375
7006304	50405	0	0	-4.626953125	-0.4111328125	-8.6494140625	0.015625	0.0244140625	0.0205078125	-0.0087890625	-0.0888671875	0.0263671875	0.065185546875	0.23681640625	0.235595703125	5.46875	0.63031005859375	0.17047119140625	0.17596435546875	0.736572265625
7014341	50406	0	0	-4.623046875	-0.41015625	-8.6708984375	0.025390625	0.0234375	-0.00390625	-0.0078125	-0.0869140625	0.0244140625	0.06689453125	0.228515625	0.241455078125	5.4765625	0.63037109375	0.1707763671875	0.1761474609375	0.7364501953125
7022308	50407	0	0	-4.5849609375	-0.4169921875	-8.6962890625	0.068359375	0.015625	-0.03125	-0.0068359375	-0.0849609375	0.021484375	0.06982421875	0.233154296875	0.232177734375	5.4765625	0.63037109375	0.1710205078125	0.17633056640625	0.736328125
7030217	50408	0	0	-4.6328125	-0.4033203125	-8.6640625	0.0263671875	0.02734375	-0.0029296875	-0.005859375	-0.083984375	0.0166015625	0.066162109375	0.230224609375	0.240966796875	5.515625	0.63037109375	0.17132568359375	0.176513671875	0.73626708984375
7038197	50409	0	0	-4.64453125	-0.3896484375	-8.6494140625	0.01953125	0.041015625	0.0087890625	-0.005859375	-0.08203125	0.0107421875	0.068359375	0.237548828125	0.235107421875	5.5	0.63031005859375	0.17156982421875	0.17669677734375	0.73614501953125
7046395	50410	0	0	-4.6533203125	-0.3779296875	-8.634765625	0.0146484375	0.0517578125	0.0205078125	-0.0048828125	-0.08203125	0.0048828125	0.06689453125	0.228515625	0.241455078125	5.4765625	0.63031005859375	0.17181396484375	0.17681884765625	0.736083984375
7054193	50411	0	0	-4.7041015625	-0.416015625	-8.66796875	-0.03125	0.0126953125	-0.015625	-0.005859375	-0.0810546875	0	0.06884765625	0.23388671875	0.236083984375	5.5	0.6302490234375	0.17205810546875	0.177001953125	0.73602294921875
7062277	50412	0	0	-4.701171875	-0.4306640625	-8.6533203125	-0.0234375	-0.001953125	-0.00390625	-0.0068359375	-0.0751953125	-0.00390625	0.06884765625	0.22900390625	0.240966796875	5.5	0.63018798828125	0.17230224609375	0.17718505859375	0.7359619140625
7070161	50413	0	0	-4.7587890625	-0.421875	-8.6435546875	-0.0771484375	0.0068359375	0.00390625	-0.005859375	-0.0703125	-0.0048828125	0.0703125	0.236572265625	0.233154296875	5.515625	0.630126953125	0.17254638671875	0.1773681640625	0.7359619140625
7078436	50414	0	0	-4.736328125	-0.4384765625	-8.646484375	-0.0517578125	-0.009765625	-0.001953125	-0.005859375	-0.0654296875	-0.0048828125	0.066650390625	0.2275390625	0.24560546875	5.5078125	0.63006591796875	0.1727294921875	0.177490234375	0.73590087890625
7086168	50415	0	0	-4.7109375	-0.421875	-8.63671875	-0.021484375	0.0068359375	0.005859375	-0.0068359375	-0.060546875	-0.005859375	0.0732421875	0.23583984375	0.231201171875	5.53125	0.6300048828125	0.17291259765625	0.17767333984375	0.73590087890625
7094429	50416	0	0	-4.7216796875	-0.38671875	-8.6025390625	-0.0302734375	0.041015625	0.0380859375	-0.005859375	-0.0556640625	-0.0048828125	0.066162109375	0.230224609375	0.240966796875	5.5390625	0.62994384765625	0.173095703125	0.17779541015625	0.73590087890625
7102124	50417	0	0	-4.705078125	-0.404296875	-8.6865234375	-0.009765625	0.0234375	-0.0478515625	-0.0048828125	-0.0517578125	-0.00390625	0.072509765625	0.239501953125	0.230224609375	5.4765625	0.6298828125	0.1732177734375	0.17791748046875	0.73583984375
7110145	50418	0	0	-4.6484375	-0.416015625	-8.6474609375	0.048828125	0.01171875	-0.0107421875	-0.0048828125	-0.0478515625	-0.00390625	0.067138671875	0.23193359375	0.242431640625	5.484375	0.62982177734375	0.17340087890625	0.177978515625	0.73583984375
7118095	50419	0	0	-4.6572265625	-0.3779296875	-8.669921875	0.04296875	0.0498046875	-0.03515625	-0.00390625	-0.0478515625	-0.0048828125	0.070556640625	0.237548828125	0.22900390625	5.5234375	0.6297607421875	0.17352294921875	0.1781005859375	0.73583984375
7126248	50420	0	0	-4.6201171875	-0.3828125	-8.6396484375	0.08203125	0.044921875	-0.0068359375	-0.001953125	-0.0498046875	-0.0048828125	0.065673828125	0.232666015625	0.238525390625	5.484375	0.6297607421875	0.17364501953125	0.17822265625	0.73577880859375
7134170	50421	0	0	-4.6767578125	-0.3955078125	-8.6181640625	0.0283203125	0.0322265625	0.013671875	-0.001953125	-0.0537109375	-0.0068359375	0.072265625	0.235595703125	0.231201171875	5.4921875	0.62969970703125	0.173828125	0.1783447265625	0.73577880859375
7142243	50422	0	0	-4.6806640625	-0.375	-8.671875	0.02734375	0.0517578125	-0.04296875	-0.001953125	-0.0537109375	-0.01171875	0.06884765625	0.22900390625	0.240966796875	5.5078125	0.629638671875	0.1739501953125	0.178466796875	0.73577880859375
7150183	50423	0	0	-4.71875	-0.3759765625	-8.673828125	-0.0078125	0.0517578125	-0.0458984375	-0.0029296875	-0.0517578125	-0.0166015625	0.072021484375	0.235107421875	0.2333984375	5.4921875	0.6295166015625	0.174072265625	0.1785888671875	0.73577880859375
7158397	50424	0	0	-4.7490234375	-0.4169921875	-8.6357421875	-0.03515625	0.01171875	-0.0107421875	-0.0009765625	-0.0517578125	-0.021484375	0.069580078125	0.23486328125	0.239501953125	5.46875	0.62945556640625	0.17425537109375	0.1787109375	0.73577880859375
7166241	50425	0	0	-4.755859375	-0.376953125	-8.6142578125	-0.0390625	0.0517578125	0.009765625	0	-0.0478515625	-0.0244140625	0.07080078125	0.2333984375	0.23193359375	5.5	0.62933349609375	0.17437744140625	0.1788330078125	0.73583984375
7174447	50426	0	0	-4.7666015625	-0.388671875	-8.654296875	-0.0478515625	0.0419921875	-0.0322265625	0.001953125	-0.0419921875	-0.0263671875	0.06640625	0.233642578125	0.241943359375	5.46875	0.6292724609375	0.1744384765625	0.17901611328125	0.73583984375
7182251	50427	0	0	-4.7216796875	-0.39453125	-8.68359375	-0.0009765625	0.037109375	-0.0625	0.0048828125	-0.0390625	-0.0263671875	0.072265625	0.237060546875	0.23291015625	5.4609375	0.629150390625	0.174560546875	0.17913818359375	0.73590087890625
7190408	50428	0	0	-4.72265625	-0.388671875	-8.6435546875	-0.0009765625	0.044921875	-0.0234375	0.009765625	-0.03515625	-0.0234375	0.06640625	0.233642578125	0.241943359375	5.46875	0.6290283203125	0.17462158203125	0.17926025390625	0.73590087890625
7198192	50429	0	0	-4.716796875	-0.3798828125	-8.5693359375	0.0068359375	0.0546875	0.048828125	0.0126953125	-0.0322265625	-0.0185546875	0.0703125	0.23046875	0.23681640625	5.484375	0.62896728515625	0.17462158203125	0.17938232421875	0.7359619140625
7206340	50430	0	0	-4.720703125	-0.4189453125	-8.6845703125	0.00390625	0.017578125	-0.06640625	0.015625	-0.03125	-0.0107421875	0.069091796875	0.23095703125	0.240478515625	5.5	0.62890625	0.1746826171875	0.17950439453125	0.7359619140625
7214127	50431	0	0	-4.71875	-0.404296875	-8.6669921875	0.0078125	0.033203125	-0.05078125	0.0185546875	-0.0302734375	-0.00390625	0.072265625	0.237060546875	0.23291015625	5.4765625	0.62890625	0.1746826171875	0.17962646484375	0.7359619140625
7222347	50432	0	0	-4.6748046875	-0.3994140625	-8.6279296875	0.0537109375	0.0390625	-0.0126953125	0.01953125	-0.03125	0.001953125	0.06787109375	0.232177734375	0.234619140625	5.515625	0.62890625	0.17474365234375	0.17974853515625	0.73590087890625
7230174	50433	0	0	-4.7080078125	-0.41015625	-8.6318359375	0.021484375	0.0302734375	-0.017578125	0.0234375	-0.03125	0.0048828125	0.07275390625	0.22802734375	0.240966796875	5.5234375	0.62890625	0.17474365234375	0.17987060546875	0.73583984375
7238410	50434	0	0	-4.6943359375	-0.423828125	-8.658203125	0.037109375	0.0185546875	-0.0458984375	0.0244140625	-0.0322265625	0.0048828125	0.07421875	0.236083984375	0.23095703125	5.5	0.62890625	0.1748046875	0.17999267578125	0.73577880859375
7246286	50435	0	0	-4.744140625	-0.43359375	-8.6416015625	-0.0107421875	0.0087890625	-0.029296875	0.0244140625	-0.0322265625	0.005859375	0.07080078125	0.2275390625	0.2412109375	5.4765625	0.62890625	0.1748046875	0.18011474609375	0.73577880859375
7254361	50436	0	0	-4.759765625	-0.4345703125	-8.6123046875	-0.025390625	0.009765625	-0.001953125	0.0263671875	-0.03125	0.0078125	0.06982421875	0.241455078125	0.23388671875	5.484375	0.62896728515625	0.17486572265625	0.1802978515625	0.7357177734375
7262221	50437	0	0	-4.7958984375	-0.44921875	-8.6220703125	-0.0595703125	-0.0029296875	-0.0126953125	0.02734375	-0.02734375	0.0087890625	0.0703125	0.231689453125	0.23828125	5.515625	0.62896728515625	0.17486572265625	0.180419921875	0.73565673828125
7270221	50438	0	0	-4.8046875	-0.4521484375	-8.6025390625	-0.068359375	-0.00390625	0.005859375	0.02734375	-0.021484375	0.009765625	0.070068359375	0.236083984375	0.2353515625	5.5390625	0.6290283203125	0.17486572265625	0.1805419921875	0.735595703125
7278229	50439	0	0	-4.8017578125	-0.4580078125	-8.6650390625	-0.0634765625	-0.0087890625	-0.056640625	0.029296875	-0.015625	0.01171875	0.0703125	0.231689453125	0.23828125	5.5078125	0.6290283203125	0.17486572265625	0.1806640625	0.73553466796875
7286210	50440	0	0	-4.748046875	-0.4794921875	-8.6416015625	-0.009765625	-0.0283203125	-0.03515625	0.029296875	-0.0078125	0.0107421875	0.07275390625	0.241455078125	0.229736328125	5.5	0.62908935546875	0.1748046875	0.18072509765625	0.7354736328125
7294238	50441	0	0	-4.7158203125	-0.4814453125	-8.5947265625	0.021484375	-0.029296875	0.01171875	0.0302734375	-0.00390625	0.0107421875	0.068115234375	0.2294921875	0.2392578125	5.515625	0.629150390625	0.17474365234375	0.18084716796875	0.73541259765625
7302225	50442	0	0	-4.71875	-0.49609375	-8.6025390625	0.0185546875	-0.0419921875	0.0048828125	0.029296875	-0.0009765625	0.0087890625	0.072265625	0.237548828125	0.230712890625	5.5078125	0.62921142578125	0.1746826171875	0.180908203125	0.7353515625
7310259	50443	0	0	-4.6689453125	-0.5048828125	-8.6298828125	0.068359375	-0.048828125	-0.0224609375	0.0283203125	0	0.0087890625	0.069580078125	0.2333984375	0.23779296875	5.5	0.6292724609375	0.174560546875	0.18096923828125	0.7353515625
7318157	50444	0	0	-4.68359375	-0.4931640625	-8.6318359375	0.052734375	-0.0361328125	-0.0244140625	0.0283203125	-0.0009765625	0.0087890625	0.072509765625	0.238037109375	0.228759765625	5.4921875	0.62933349609375	0.17449951171875	0.1810302734375	0.73529052734375
7327528	50445	0	0	-4.6689453125	-0.5166015625	-8.6416015625	0.0673828125	-0.0576171875	-0.03515625	0.02734375	-0.0029296875	0.0087890625	0.069091796875	0.23095703125	0.240478515625	5.5078125	0.62933349609375	0.1744384765625	0.18109130859375	0.7352294921875
7334177	50446	0	0	-4.625	-0.55859375	-8.607421875	0.111328125	-0.099609375	-0.0009765625	0.0234375	-0.0068359375	0.009765625	0.0703125	0.231689453125	0.23828125	5.5	0.62939453125	0.17437744140625	0.18121337890625	0.73516845703125
7342220	50447	0	0	-4.66796875	-0.5546875	-8.6015625	0.068359375	-0.09375	0.0048828125	0.0185546875	-0.0087890625	0.01171875	0.072998046875	0.2353515625	0.233154296875	5.4921875	0.62945556640625	0.17437744140625	0.1812744140625	0.73516845703125
7350182	50448	0	0	-4.669921875	-0.544921875	-8.6181640625	0.0654296875	-0.083984375	-0.0126953125	0.0126953125	-0.009765625	0.0107421875	0.071533203125	0.23876953125	0.232421875	5.4921875	0.62945556640625	0.17431640625	0.18133544921875	0.735107421875
7358128	50449	0	0	-4.7138671875	-0.5048828125	-8.6240234375	0.0224609375	-0.04296875	-0.0185546875	0.0078125	-0.0087890625	0.009765625	0.071044921875	0.23486328125	0.233642578125	5.484375	0.6295166015625	0.17431640625	0.18133544921875	0.73504638671875
7366204	50450	0	0	-4.6669921875	-0.4873046875	-8.63671875	0.0693359375	-0.025390625	-0.0302734375	0.00390625	-0.005859375	0.009765625	0.07177734375	0.232421875	0.230224609375	5.5078125	0.62957763671875	0.17431640625	0.18133544921875	0.73504638671875
7374240	50451	0	0	-4.6767578125	-0.43359375	-8.630859375	0.0595703125	0.0283203125	-0.0244140625	0.0029296875	-0.0048828125	0.0087890625	0.06787109375	0.23486328125	0.23779296875	5.484375	0.62957763671875	0.17431640625	0.181396484375	0.7349853515625
7382450	50452	0	0	-4.6728515625	-0.4326171875	-8.6689453125	0.0625	0.029296875	-0.0634765625	0.001953125	-0.00390625	0.0068359375	0.069580078125	0.234375	0.241455078125	5.484375	0.62957763671875	0.17431640625	0.181396484375	0.7349853515625
7390152	50453	0	0	-4.6572265625	-0.41796875	-8.685546875	0.0791015625	0.0439453125	-0.080078125	0.00390625	-0.00390625	0.005859375	0.070068359375	0.2373046875	0.23681640625	5.5	0.629638671875	0.17431640625	0.181396484375	0.7349853515625
7398299	50454	0	0	-4.630859375	-0.41015625	-8.6787109375	0.1044921875	0.0517578125	-0.0732421875	0.0078125	-0.0048828125	0.001953125	0.068359375	0.2314453125	0.238525390625	5.5078125	0.629638671875	0.17431640625	0.181396484375	0.73492431640625
7406159	50455	0	0	-4.611328125	-0.4130859375	-8.6767578125	0.1240234375	0.0498046875	-0.0712890625	0.0107421875	-0.005859375	-0.001953125	0.0732421875	0.236328125	0.22900390625	5.5	0.629638671875	0.17431640625	0.18145751953125	0.73492431640625
7414106	50456	0	0	-4.595703125	-0.4775390625	-8.6494140625	0.1396484375	-0.013671875	-0.0439453125	0.013671875	-0.0107421875	-0.005859375	0.06787109375	0.228759765625	0.2412109375	5.4921875	0.629638671875	0.17425537109375	0.18145751953125	0.73492431640625
7422301	50457	0	0	-4.615234375	-0.51953125	-8.6904296875	0.1201171875	-0.0546875	-0.0859375	0.0126953125	-0.0166015625	-0.009765625	0.071044921875	0.2353515625	0.2314453125	5.4765625	0.629638671875	0.17425537109375	0.1815185546875	0.73492431640625
7430141	50458	0	0	-4.59765625	-0.505859375	-8.6328125	0.138671875	-0.0400390625	-0.029296875	0.0087890625	-0.021484375	-0.0107421875	0.070068359375	0.234619140625	0.233642578125	5.484375	0.62957763671875	0.17425537109375	0.181640625	0.73492431640625
7438274	50459	0	0	-4.611328125	-0.5322265625	-8.6376953125	0.1259765625	-0.0654296875	-0.03515625	0.0048828125	-0.02734375	-0.0126953125	0.071044921875	0.2353515625	0.2314453125	5.484375	0.62957763671875	0.17431640625	0.18170166015625	0.7349853515625
7446155	50460	0	0	-4.693359375	-0.5087890625	-8.6552734375	0.0458984375	-0.0419921875	-0.0537109375	0.001953125	-0.0302734375	-0.013671875	0.06982421875	0.2353515625	0.2373046875	5.453125	0.6295166015625	0.17437744140625	0.1817626953125	0.7349853515625
7454177	50461	0	0	-4.6884765625	-0.4765625	-8.62890625	0.0517578125	-0.0078125	-0.02734375	-0.001953125	-0.0302734375	-0.0146484375	0.072265625	0.232177734375	0.23779296875	5.4765625	0.62945556640625	0.1744384765625	0.181884765625	0.7349853515625
7462145	50462	0	0	-4.716796875	-0.498046875	-8.6376953125	0.025390625	-0.029296875	-0.0380859375	-0.0048828125	-0.0302734375	-0.015625	0.069091796875	0.234375	0.23388671875	5.46875	0.62939453125	0.17449951171875	0.18194580078125	0.7349853515625
7470206	50463	0	0	-4.701171875	-0.466796875	-8.65234375	0.0419921875	0.001953125	-0.052734375	-0.0048828125	-0.0263671875	-0.017578125	0.071044921875	0.230224609375	0.238525390625	5.4765625	0.62933349609375	0.174560546875	0.1820068359375	0.73504638671875
7478154	50464	0	0	-4.7158203125	-0.474609375	-8.587890625	0.0283203125	-0.005859375	0.0107421875	-0.0048828125	-0.0263671875	-0.017578125	0.072509765625	0.239501953125	0.230224609375	5.484375	0.62921142578125	0.17462158203125	0.18206787109375	0.73504638671875
7486242	50465	0	0	-4.708984375	-0.4765625	-8.619140625	0.0361328125	-0.0068359375	-0.021484375	-0.00390625	-0.0234375	-0.0166015625	0.074462890625	0.238037109375	0.23046875	5.515625	0.629150390625	0.1746826171875	0.18206787109375	0.735107421875
7494252	50466	0	0	-4.6708984375	-0.4765625	-8.6240234375	0.0751953125	-0.005859375	-0.02734375	-0.00390625	-0.0224609375	-0.017578125	0.072265625	0.237548828125	0.230712890625	5.5	0.62908935546875	0.17474365234375	0.18212890625	0.735107421875
7502185	50467	0	0	-4.619140625	-0.4541015625	-8.60546875	0.12890625	0.0166015625	-0.009765625	-0.00390625	-0.021484375	-0.017578125	0.0732421875	0.236328125	0.22900390625	5.5	0.6290283203125	0.1748046875	0.18218994140625	0.73516845703125
7510330	50468	0	0	-4.625	-0.4853515625	-8.591796875	0.123046875	-0.0146484375	0.00390625	-0.00390625	-0.0244140625	-0.017578125	0.070556640625	0.233642578125	0.23779296875	5.5	0.62896728515625	0.1748046875	0.1822509765625	0.73516845703125
7518146	50469	0	0	-4.5986328125	-0.4873046875	-8.5830078125	0.1513671875	-0.0166015625	0.01171875	-0.0029296875	-0.029296875	-0.0185546875	0.0703125	0.238037109375	0.234619140625	5.484375	0.62890625	0.17486572265625	0.18231201171875	0.7352294921875
7526304	50470	0	0	-4.6357421875	-0.482421875	-8.6220703125	0.1162109375	-0.0107421875	-0.029296875	-0.0029296875	-0.0322265625	-0.017578125	0.072021484375	0.24169921875	0.227783203125	5.4921875	0.62884521484375	0.17498779296875	0.182373046875	0.7352294921875
7534295	50471	0	0	-4.62890625	-0.470703125	-8.6416015625	0.1240234375	0.001953125	-0.048828125	-0.00390625	-0.03515625	-0.013671875	0.072021484375	0.235107421875	0.2333984375	5.4921875	0.6287841796875	0.175048828125	0.18243408203125	0.73529052734375
7542186	50472	0	0	-4.650390625	-0.4541015625	-8.6474609375	0.1044921875	0.0185546875	-0.056640625	-0.0029296875	-0.0390625	-0.005859375	0.070556640625	0.239013671875	0.23046875	5.5	0.62872314453125	0.1751708984375	0.1824951171875	0.73529052734375
7550213	50473	0	0	-4.62890625	-0.4443359375	-8.6123046875	0.12890625	0.02734375	-0.0224609375	-0.001953125	-0.0419921875	0.001953125	0.072265625	0.237548828125	0.230712890625	5.4921875	0.628662109375	0.17523193359375	0.1826171875	0.7352294921875
7558163	50474	0	0	-4.673828125	-0.4404296875	-8.609375	0.0859375	0.03125	-0.021484375	0	-0.0478515625	0.0107421875	0.071044921875	0.242919921875	0.2294921875	5.4921875	0.628662109375	0.17535400390625	0.18267822265625	0.7352294921875
7566204	50475	0	0	-4.7099609375	-0.4384765625	-8.623046875	0.052734375	0.033203125	-0.0361328125	0.0009765625	-0.05078125	0.015625	0.071044921875	0.230224609375	0.238525390625	5.5078125	0.628662109375	0.175537109375	0.18280029296875	0.73516845703125
7574349	50476	0	0	-4.751953125	-0.4326171875	-8.595703125	0.013671875	0.0390625	-0.01171875	0.00390625	-0.0478515625	0.0205078125	0.070556640625	0.239013671875	0.23046875	5.5078125	0.62872314453125	0.1756591796875	0.18292236328125	0.73504638671875
7582250	50477	0	0	-4.7705078125	-0.4287109375	-8.5625	-0.001953125	0.0419921875	0.0205078125	0.005859375	-0.044921875	0.021484375	0.070556640625	0.232421875	0.236083984375	5.5078125	0.62872314453125	0.17578125	0.18304443359375	0.7349853515625
7590252	50478	0	0	-4.7880859375	-0.4541015625	-8.6005859375	-0.0166015625	0.0166015625	-0.01953125	0.005859375	-0.041015625	0.01953125	0.072265625	0.237060546875	0.23291015625	5.484375	0.6287841796875	0.1759033203125	0.18310546875	0.73492431640625
7598382	50479	0	0	-4.8125	-0.4375	-8.630859375	-0.0390625	0.033203125	-0.05078125	0.0068359375	-0.037109375	0.0146484375	0.0712890625	0.23193359375	0.238037109375	5.46875	0.6287841796875	0.176025390625	0.1832275390625	0.73480224609375
7606154	50480	0	0	-4.791015625	-0.4326171875	-8.630859375	-0.015625	0.0380859375	-0.0517578125	0.0078125	-0.0322265625	0.0078125	0.076171875	0.24462890625	0.2265625	5.484375	0.6287841796875	0.17608642578125	0.18328857421875	0.73480224609375
7614214	50481	0	0	-4.7431640625	-0.439453125	-8.6083984375	0.0341796875	0.03125	-0.0302734375	0.0068359375	-0.0302734375	0.0009765625	0.07470703125	0.237548828125	0.239990234375	5.46875	0.6287841796875	0.1761474609375	0.18341064453125	0.7347412109375
7622225	50482	0	0	-4.767578125	-0.431640625	-8.6220703125	0.01171875	0.0390625	-0.044921875	0.0068359375	-0.0302734375	-0.0068359375	0.073486328125	0.23779296875	0.23046875	5.5078125	0.6287841796875	0.17620849609375	0.1834716796875	0.7347412109375
7630345	50483	0	0	-4.7451171875	-0.4580078125	-8.6181640625	0.03515625	0.013671875	-0.0419921875	0.0068359375	-0.03125	-0.013671875	0.071533203125	0.232666015625	0.236083984375	5.5390625	0.62872314453125	0.17626953125	0.18359375	0.7347412109375
7638251	50484	0	0	-4.7900390625	-0.4521484375	-8.5791015625	-0.0078125	0.0205078125	-0.0048828125	0.0078125	-0.0322265625	-0.01953125	0.075439453125	0.23876953125	0.22802734375	5.5078125	0.628662109375	0.17626953125	0.18365478515625	0.7347412109375
7646215	50485	0	0	-4.798828125	-0.513671875	-8.5869140625	-0.015625	-0.0400390625	-0.013671875	0.0068359375	-0.0283203125	-0.0205078125	0.07080078125	0.234375	0.235595703125	5.5078125	0.62860107421875	0.17633056640625	0.18377685546875	0.7347412109375
7654100	50486	0	0	-4.75390625	-0.505859375	-8.6015625	0.03125	-0.0302734375	-0.029296875	0.0078125	-0.02734375	-0.01953125	0.0751953125	0.23681640625	0.228759765625	5.5	0.6285400390625	0.1763916015625	0.183837890625	0.73480224609375
7662396	50487	0	0	-4.77734375	-0.5234375	-8.5810546875	0.009765625	-0.046875	-0.0087890625	0.0068359375	-0.03125	-0.017578125	0.074462890625	0.234130859375	0.239013671875	5.484375	0.62847900390625	0.1763916015625	0.1839599609375	0.73480224609375
7670252	50488	0	0	-4.8056640625	-0.5263671875	-8.58984375	-0.017578125	-0.0478515625	-0.01953125	0.0048828125	-0.0302734375	-0.013671875	0.075439453125	0.23828125	0.230224609375	5.4765625	0.62841796875	0.17645263671875	0.18408203125	0.73480224609375
7678287	50489	0	0	-4.8349609375	-0.486328125	-8.5693359375	-0.044921875	-0.0078125	0	0.00390625	-0.0283203125	-0.009765625	0.072021484375	0.236572265625	0.23486328125	5.484375	0.62835693359375	0.176513671875	0.18414306640625	0.73480224609375
7686179	50490	0	0	-4.828125	-0.4716796875	-8.583984375	-0.037109375	0.0078125	-0.015625	0.0048828125	-0.0234375	-0.0048828125	0.076416015625	0.238525390625	0.22998046875	5.484375	0.62835693359375	0.17657470703125	0.1842041015625	0.73480224609375
7694200	50491	0	0	-4.8505859375	-0.455078125	-8.6162109375	-0.05859375	0.025390625	-0.048828125	0.0068359375	-0.017578125	-0.0009765625	0.0712890625	0.23193359375	0.238037109375	5.5	0.62835693359375	0.17657470703125	0.18426513671875	0.73480224609375
7702266	50492	0	0	-4.830078125	-0.4931640625	-8.560546875	-0.037109375	-0.0126953125	0.0068359375	0.0087890625	-0.0146484375	0.001953125	0.07568359375	0.240234375	0.229736328125	5.515625	0.62835693359375	0.17657470703125	0.184326171875	0.73480224609375
7710308	50493	0	0	-4.8115234375	-0.5166015625	-8.6064453125	-0.017578125	-0.03515625	-0.0390625	0.0087890625	-0.0126953125	0.00390625	0.070556640625	0.23974609375	0.234130859375	5.484375	0.62835693359375	0.17657470703125	0.18438720703125	0.73480224609375
7718141	50494	0	0	-4.787109375	-0.4951171875	-8.5703125	0.0068359375	-0.013671875	-0.00390625	0.0087890625	-0.0087890625	0.00390625	0.073486328125	0.23828125	0.228515625	5.484375	0.62835693359375	0.17657470703125	0.18438720703125	0.7347412109375
7726424	50495	0	0	-4.80859375	-0.5048828125	-8.5771484375	-0.0146484375	-0.0224609375	-0.0107421875	0.0087890625	-0.0078125	0.001953125	0.070556640625	0.235107421875	0.2392578125	5.5	0.62835693359375	0.17657470703125	0.1844482421875	0.7347412109375
7734348	50496	0	0	-4.76171875	-0.5078125	-8.6181640625	0.033203125	-0.0263671875	-0.052734375	0.0068359375	-0.0078125	0	0.072021484375	0.235107421875	0.2333984375	5.5	0.62835693359375	0.17657470703125	0.18450927734375	0.7347412109375
7740331	50497	0	0	-4.7353515625	-0.51953125	-8.6220703125	0.0595703125	-0.037109375	-0.0556640625	0.0048828125	-0.0087890625	-0.00390625	0.072265625	0.23974609375	0.23583984375	5.484375	0.62835693359375	0.17657470703125	0.18450927734375	0.7347412109375
7748251	50498	0	0	-4.75390625	-0.517578125	-8.6025390625	0.041015625	-0.0341796875	-0.037109375	0.0029296875	-0.0107421875	-0.0087890625	0.074462890625	0.239501953125	0.23193359375	5.5	0.62835693359375	0.17657470703125	0.1845703125	0.7347412109375
7756174	50499	0	0	-4.751953125	-0.52734375	-8.62890625	0.04296875	-0.04296875	-0.0634765625	0.001953125	-0.0126953125	-0.009765625	0.072998046875	0.2353515625	0.233154296875	5.4921875	0.6282958984375	0.17657470703125	0.1845703125	0.7347412109375
7764269	50500	0	0	-4.79296875	-0.5166015625	-8.556640625	0.0029296875	-0.0322265625	0.0078125	0.0009765625	-0.013671875	-0.009765625	0.076171875	0.24462890625	0.2265625	5.515625	0.6282958984375	0.17657470703125	0.18463134765625	0.7347412109375
7772232	50501	0	0	-4.8154296875	-0.5185546875	-8.58203125	-0.0185546875	-0.0341796875	-0.017578125	0.0009765625	-0.013671875	-0.0048828125	0.070556640625	0.235107421875	0.2392578125	5.5078125	0.6282958984375	0.1766357421875	0.18463134765625	0.73480224609375
7780435	50502	0	0	-4.814453125	-0.53125	-8.556640625	-0.017578125	-0.046875	0.0078125	0	-0.0107421875	0	0.07421875	0.241455078125	0.223876953125	5.5078125	0.62823486328125	0.1766357421875	0.18463134765625	0.73480224609375
7788264	50503	0	0	-4.8271484375	-0.5048828125	-8.5703125	-0.0302734375	-0.0205078125	-0.005859375	0	-0.005859375	0.005859375	0.072509765625	0.233642578125	0.239501953125	5.5078125	0.62823486328125	0.1766357421875	0.18463134765625	0.7347412109375
7796266	50504	0	0	-4.8232421875	-0.48828125	-8.5771484375	-0.025390625	-0.00390625	-0.0126953125	0.001953125	-0.00390625	0.009765625	0.07275390625	0.23876953125	0.2265625	5.5078125	0.6282958984375	0.1766357421875	0.18463134765625	0.7347412109375
7804224	50505	0	0	-4.8271484375	-0.4716796875	-8.5546875	-0.0302734375	0.0126953125	0.0087890625	0.001953125	-0.0009765625	0.0126953125	0.07421875	0.240234375	0.235595703125	5.4921875	0.62835693359375	0.1766357421875	0.18463134765625	0.7347412109375
7812232	50506	0	0	-4.8125	-0.49609375	-8.5439453125	-0.015625	-0.01171875	0.01953125	0.001953125	0.0029296875	0.0146484375	0.07568359375	0.24072265625	0.2275390625	5.46875	0.62835693359375	0.1766357421875	0.18463134765625	0.73468017578125
7820328	50507	0	0	-4.7978515625	-0.4931640625	-8.5224609375	-0.0009765625	-0.009765625	0.0419921875	0.001953125	0.005859375	0.0146484375	0.0712890625	0.23193359375	0.238037109375	5.4765625	0.62841796875	0.1766357421875	0.18463134765625	0.734619140625
7828133	50508	0	0	-4.81640625	-0.5244140625	-8.5205078125	-0.0205078125	-0.0419921875	0.0439453125	0.001953125	0.009765625	0.013671875	0.07470703125	0.240478515625	0.227783203125	5.4765625	0.62847900390625	0.17657470703125	0.1845703125	0.734619140625
7836254	50509	0	0	-4.84375	-0.5146484375	-8.5673828125	-0.0498046875	-0.0322265625	-0.001953125	0	0.0126953125	0.0078125	0.07080078125	0.235595703125	0.237060546875	5.4765625	0.6285400390625	0.176513671875	0.18450927734375	0.734619140625
7844246	50510	0	0	-4.873046875	-0.5029296875	-8.5693359375	-0.0791015625	-0.0205078125	-0.00390625	-0.0009765625	0.017578125	0.001953125	0.07568359375	0.240234375	0.229736328125	5.5	0.6285400390625	0.17645263671875	0.1844482421875	0.734619140625
7852256	50511	0	0	-4.8984375	-0.50390625	-8.5634765625	-0.107421875	-0.021484375	0.0029296875	-0.0029296875	0.0205078125	-0.00390625	0.072021484375	0.236572265625	0.23486328125	5.5078125	0.6285400390625	0.1763916015625	0.18438720703125	0.734619140625
7860302	50512	0	0	-4.900390625	-0.5322265625	-8.53125	-0.1103515625	-0.0498046875	0.0361328125	-0.00390625	0.025390625	-0.0078125	0.07568359375	0.240234375	0.229736328125	5.515625	0.6285400390625	0.17633056640625	0.184326171875	0.73468017578125
7868234	50513	0	0	-4.8974609375	-0.5146484375	-8.6025390625	-0.109375	-0.0322265625	-0.033203125	-0.00390625	0.03125	-0.0107421875	0.070556640625	0.232421875	0.236083984375	5.515625	0.6285400390625	0.17626953125	0.18426513671875	0.73468017578125
7876308	50514	0	0	-4.9033203125	-0.50390625	-8.568359375	-0.1181640625	-0.0205078125	0.0009765625	-0.0048828125	0.0341796875	-0.013671875	0.076171875	0.241943359375	0.223388671875	5.53125	0.6285400390625	0.1761474609375	0.18414306640625	0.7347412109375
7884229	50515	0	0	-4.91796875	-0.5439453125	-8.59765625	-0.1357421875	-0.060546875	-0.0263671875	-0.0068359375	0.0380859375	-0.015625	0.072021484375	0.236572265625	0.23486328125	5.4921875	0.6285400390625	0.176025390625	0.18402099609375	0.73486328125
7892193	50516	0	0	-4.9033203125	-0.5537109375	-8.583984375	-0.1240234375	-0.0703125	-0.0107421875	-0.0068359375	0.0419921875	-0.015625	0.072021484375	0.234130859375	0.229736328125	5.5	0.6285400390625	0.1759033203125	0.18389892578125	0.73492431640625
7900286	50517	0	0	-4.9296875	-0.525390625	-8.576171875	-0.154296875	-0.0419921875	-0.0009765625	-0.0078125	0.0458984375	-0.015625	0.072265625	0.23828125	0.234375	5.5	0.62847900390625	0.17578125	0.18377685546875	0.7349853515625
7908273	50518	0	0	-4.96484375	-0.552734375	-8.53515625	-0.1923828125	-0.0693359375	0.0419921875	-0.0078125	0.048828125	-0.0146484375	0.074462890625	0.238037109375	0.23046875	5.5078125	0.62847900390625	0.17559814453125	0.18365478515625	0.73504638671875
7916307	50519	0	0	-5.0419921875	-0.541015625	-8.57421875	-0.2734375	-0.0576171875	0.0048828125	-0.009765625	0.056640625	-0.01171875	0.0712890625	0.238037109375	0.234619140625	5.5234375	0.62847900390625	0.17547607421875	0.1834716796875	0.73516845703125
7924292	50520	0	0	-5.0546875	-0.51953125	-8.599609375	-0.2900390625	-0.0361328125	-0.0185546875	-0.01171875	0.06640625	-0.009765625	0.07080078125	0.23828125	0.22705078125	5.515625	0.62847900390625	0.17529296875	0.18328857421875	0.7352294921875
7932679	50521	0	0	-5.0322265625	-0.533203125	-8.583984375	-0.2734375	-0.05078125	0.0009765625	-0.0126953125	0.0791015625	-0.0048828125	0.069580078125	0.2333984375	0.23779296875	5.5234375	0.6285400390625	0.175048828125	0.18304443359375	0.73529052734375
7940206	50522	0	0	-5.0439453125	-0.541015625	-8.55078125	-0.2900390625	-0.0595703125	0.037109375	-0.015625	0.08984375	-0.001953125	0.072998046875	0.240478515625	0.22607421875	5.5078125	0.62860107421875	0.17486572265625	0.18280029296875	0.73541259765625
7948327	50523	0	0	-5.0263671875	-0.5478515625	-8.548828125	-0.2802734375	-0.0673828125	0.04296875	-0.0166015625	0.1005859375	0.0009765625	0.07080078125	0.237060546875	0.23876953125	5.5234375	0.628662109375	0.174560546875	0.1824951171875	0.7354736328125
7956153	50524	0	0	-4.9921875	-0.54296875	-8.5888671875	-0.2529296875	-0.0625	0.0068359375	-0.017578125	0.1123046875	-0.0009765625	0.07275390625	0.239990234375	0.22802734375	5.515625	0.62872314453125	0.17431640625	0.18218994140625	0.73553466796875
7964238	50525	0	0	-4.9990234375	-0.51171875	-8.57421875	-0.2685546875	-0.033203125	0.0263671875	-0.0205078125	0.1220703125	-0.0029296875	0.0712890625	0.23193359375	0.238037109375	5.5078125	0.6287841796875	0.17401123046875	0.18182373046875	0.73565673828125
7972288	50526	0	0	-4.984375	-0.5068359375	-8.560546875	-0.2626953125	-0.029296875	0.044921875	-0.0234375	0.1318359375	-0.005859375	0.07421875	0.236083984375	0.23095703125	5.4765625	0.62884521484375	0.17364501953125	0.18145751953125	0.73577880859375
7980266	50527	0	0	-4.9658203125	-0.490234375	-8.55078125	-0.2529296875	-0.0146484375	0.0595703125	-0.0244140625	0.1435546875	-0.0068359375	0.068359375	0.232666015625	0.240234375	5.5	0.62890625	0.17327880859375	0.1810302734375	0.73590087890625
7988233	50528	0	0	-4.9453125	-0.4677734375	-8.615234375	-0.2431640625	0.0068359375	0.001953125	-0.0244140625	0.154296875	-0.0078125	0.072998046875	0.2353515625	0.233154296875	5.5078125	0.62896728515625	0.17291259765625	0.1805419921875	0.736083984375
7996361	50529	0	0	-4.9287109375	-0.4697265625	-8.6201171875	-0.2373046875	0.00390625	0.0029296875	-0.0234375	0.1640625	-0.0078125	0.067138671875	0.23193359375	0.242431640625	5.5234375	0.62908935546875	0.1724853515625	0.1800537109375	0.7362060546875
8004256	50530	0	0	-4.859375	-0.4951171875	-8.609375	-0.1796875	-0.0234375	0.01953125	-0.0234375	0.171875	-0.0068359375	0.069580078125	0.2373046875	0.229248046875	5.5078125	0.629150390625	0.1719970703125	0.1795654296875	0.73638916015625
8012215	50531	0	0	-4.8671875	-0.4765625	-8.611328125	-0.19921875	-0.005859375	0.0244140625	-0.0244140625	0.1787109375	-0.005859375	0.0673828125	0.232421875	0.240234375	5.5	0.6292724609375	0.17156982421875	0.1790771484375	0.73651123046875
8020411	50532	0	0	-4.876953125	-0.46484375	-8.6162109375	-0.2216796875	0.0048828125	0.0263671875	-0.0244140625	0.1875	-0.00390625	0.069580078125	0.23876953125	0.230712890625	5.5078125	0.62933349609375	0.1710205078125	0.17852783203125	0.7366943359375
8028220	50533	0	0	-4.8525390625	-0.478515625	-8.59765625	-0.2099609375	-0.0107421875	0.052734375	-0.0244140625	0.197265625	-0.0048828125	0.06591796875	0.229736328125	0.2431640625	5.484375	0.62945556640625	0.1705322265625	0.177978515625	0.73681640625
8036255	50534	0	0	-4.8623046875	-0.490234375	-8.6376953125	-0.234375	-0.0234375	0.01953125	-0.0244140625	0.2099609375	-0.005859375	0.06396484375	0.229248046875	0.243408203125	5.515625	0.62957763671875	0.16998291015625	0.1773681640625	0.73699951171875
8044263	50535	0	0	-4.8603515625	-0.48046875	-8.6357421875	-0.2470703125	-0.015625	0.0302734375	-0.025390625	0.220703125	-0.0068359375	0.07080078125	0.2333984375	0.23193359375	5.5390625	0.62969970703125	0.16937255859375	0.1767578125	0.7371826171875
8052197	50536	0	0	-4.87890625	-0.4833984375	-8.6181640625	-0.28125	-0.0205078125	0.0556640625	-0.029296875	0.2314453125	-0.009765625	0.065185546875	0.2314453125	0.24267578125	5.5234375	0.62982177734375	0.16876220703125	0.17608642578125	0.73736572265625
8060309	50537	0	0	-4.900390625	-0.5126953125	-8.6240234375	-0.3193359375	-0.05078125	0.0595703125	-0.03125	0.244140625	-0.0126953125	0.068359375	0.236572265625	0.2314453125	5.546875	0.62994384765625	0.1680908203125	0.1754150390625	0.73760986328125
8068153	50538	0	0	-4.9736328125	-0.5009765625	-8.6123046875	-0.41015625	-0.041015625	0.080078125	-0.0322265625	0.2607421875	-0.013671875	0.06640625	0.237060546875	0.2353515625	5.5625	0.63006591796875	0.16741943359375	0.1746826171875	0.73779296875
8076135	50539	0	0	-4.9892578125	-0.474609375	-8.642578125	-0.4443359375	-0.0166015625	0.0595703125	-0.03515625	0.2822265625	-0.015625	0.063720703125	0.227294921875	0.244140625	5.515625	0.63018798828125	0.16668701171875	0.17388916015625	0.738037109375
8084142	50540	0	0	-4.9794921875	-0.47265625	-8.6474609375	-0.455078125	-0.015625	0.0654296875	-0.0361328125	0.3037109375	-0.0185546875	0.063720703125	0.226806640625	0.24609375	5.515625	0.63031005859375	0.1658935546875	0.17303466796875	0.73834228515625
8092156	50541	0	0	-4.921875	-0.462890625	-8.6171875	-0.4189453125	-0.0078125	0.107421875	-0.0361328125	0.32421875	-0.0205078125	0.0625	0.22998046875	0.23974609375	5.4921875	0.6304931640625	0.1650390625	0.17218017578125	0.73858642578125
8100171	50542	0	0	-4.8828125	-0.4521484375	-8.6728515625	-0.4033203125	0.0009765625	0.064453125	-0.037109375	0.3427734375	-0.0234375	0.063720703125	0.2333984375	0.240478515625	5.4921875	0.630615234375	0.16412353515625	0.17120361328125	0.7388916015625
8108272	50543	0	0	-4.81640625	-0.4462890625	-8.685546875	-0.361328125	0.005859375	0.064453125	-0.037109375	0.361328125	-0.029296875	0.0634765625	0.23291015625	0.24267578125	5.46875	0.6307373046875	0.16314697265625	0.17022705078125	0.7392578125
8116310	50544	0	0	-4.7490234375	-0.4501953125	-8.6767578125	-0.3203125	0	0.0859375	-0.037109375	0.376953125	-0.0390625	0.05810546875	0.230712890625	0.247802734375	5.5	0.630859375	0.162109375	0.169189453125	0.73956298828125
8124263	50545	0	0	-4.7333984375	-0.451171875	-8.7275390625	-0.3310546875	-0.001953125	0.0498046875	-0.0380859375	0.3916015625	-0.0458984375	0.05908203125	0.23095703125	0.24755859375	5.5234375	0.6309814453125	0.1610107421875	0.16815185546875	0.739990234375
8132374	50546	0	0	-4.7158203125	-0.501953125	-8.7001953125	-0.3408203125	-0.0537109375	0.0908203125	-0.0380859375	0.4052734375	-0.05078125	0.060791015625	0.2333984375	0.239013671875	5.515625	0.631103515625	0.159912109375	0.16705322265625	0.7403564453125
8140343	50547	0	0	-4.708984375	-0.505859375	-8.7265625	-0.36328125	-0.05859375	0.0791015625	-0.0400390625	0.421875	-0.05078125	0.056396484375	0.225341796875	0.253173828125	5.5078125	0.6312255859375	0.15869140625	0.1658935546875	0.74078369140625
8148206	50548	0	0	-4.673828125	-0.5	-8.759765625	-0.359375	-0.0537109375	0.060546875	-0.04296875	0.443359375	-0.0478515625	0.05712890625	0.235107421875	0.242919921875	5.53125	0.63128662109375	0.157470703125	0.16473388671875	0.7412109375
8156378	50549	0	0	-4.6533203125	-0.5302734375	-8.8115234375	-0.3701171875	-0.0849609375	0.025390625	-0.044921875	0.462890625	-0.0419921875	0.054443359375	0.224853515625	0.25341796875	5.5078125	0.6314697265625	0.15625	0.1634521484375	0.74163818359375
8164232	50550	0	0	-4.6396484375	-0.5107421875	-8.80859375	-0.388671875	-0.068359375	0.0439453125	-0.046875	0.48046875	-0.033203125	0.0556640625	0.2314453125	0.241943359375	5.4921875	0.63165283203125	0.1549072265625	0.16217041015625	0.7420654296875
8172255	50551	0	0	-4.630859375	-0.4921875	-8.755859375	-0.4150390625	-0.0517578125	0.11328125	-0.05078125	0.501953125	-0.0224609375	0.054931640625	0.22265625	0.255859375	5.5078125	0.6318359375	0.153564453125	0.1607666015625	0.74249267578125
8180242	50552	0	0	-4.6103515625	-0.4384765625	-8.84375	-0.4306640625	-0.0009765625	0.04296875	-0.0517578125	0.525390625	-0.013671875	0.054931640625	0.232666015625	0.24365234375	5.5078125	0.632080078125	0.152099609375	0.15936279296875	0.74285888671875
8188125	50553	0	0	-4.490234375	-0.4541015625	-8.8505859375	-0.3486328125	-0.01953125	0.0546875	-0.05078125	0.546875	-0.0048828125	0.0546875	0.232177734375	0.245849609375	5.484375	0.63238525390625	0.150634765625	0.1578369140625	0.74322509765625
8196583	50554	0	0	-4.5009765625	-0.4462890625	-8.900390625	-0.3984375	-0.015625	0.0234375	-0.052734375	0.56640625	-0.0009765625	0.05126953125	0.22900390625	0.2490234375	5.5	0.6326904296875	0.14910888671875	0.15625	0.74359130859375
8204409	50555	0	0	-4.51953125	-0.4345703125	-8.859375	-0.4580078125	-0.0078125	0.0830078125	-0.05078125	0.587890625	0.0029296875	0.051513671875	0.2294921875	0.246826171875	5.5	0.63299560546875	0.14752197265625	0.1546630859375	0.7440185546875
8223031	50556	0	0	-4.4375	-0.482421875	-8.8251953125	-0.41796875	-0.05859375	0.13671875	-0.0517578125	0.611328125	0.005859375	0.046630859375	0.2236328125	0.2529296875	5.484375	0.63336181640625	0.1458740234375	0.1529541015625	0.744384765625
8224215	50557	0	0	-4.3642578125	-0.478515625	-8.8525390625	-0.388671875	-0.05859375	0.12890625	-0.0556640625	0.6328125	0.0087890625	0.04296875	0.2197265625	0.25830078125	5.484375	0.63372802734375	0.14410400390625	0.15118408203125	0.7447509765625
8228389	50558	0	0	-4.2822265625	-0.4267578125	-8.896484375	-0.3525390625	-0.01171875	0.1064453125	-0.05859375	0.6552734375	0.009765625	0.04345703125	0.224609375	0.2607421875	5.5078125	0.6341552734375	0.142333984375	0.1494140625	0.7451171875
8236400	50559	0	0	-4.1845703125	-0.416015625	-8.904296875	-0.302734375	-0.0048828125	0.119140625	-0.0595703125	0.673828125	0.0107421875	0.044921875	0.227783203125	0.255859375	5.515625	0.634521484375	0.1405029296875	0.14752197265625	0.7454833984375
8244393	50560	0	0	-4.080078125	-0.4140625	-8.9326171875	-0.2470703125	-0.0078125	0.1123046875	-0.0615234375	0.6904296875	0.0146484375	0.042236328125	0.222412109375	0.261474609375	5.5078125	0.63494873046875	0.13861083984375	0.14556884765625	0.74591064453125
8252437	50561	0	0	-4.04296875	-0.408203125	-8.9638671875	-0.2587890625	-0.0068359375	0.1025390625	-0.0615234375	0.705078125	0.0185546875	0.040771484375	0.224853515625	0.257080078125	5.5	0.6353759765625	0.13671875	0.14361572265625	0.74627685546875
8260462	50562	0	0	-4.0205078125	-0.4228515625	-8.9619140625	-0.2880859375	-0.0263671875	0.125	-0.0625	0.7158203125	0.0234375	0.038330078125	0.223388671875	0.26171875	5.5390625	0.63580322265625	0.134765625	0.1416015625	0.74664306640625
8268240	50563	0	0	-4.046875	-0.4375	-8.9619140625	-0.3662109375	-0.0458984375	0.1474609375	-0.0634765625	0.7294921875	0.025390625	0.03759765625	0.217529296875	0.26318359375	5.515625	0.63623046875	0.13275146484375	0.13958740234375	0.74700927734375
8276308	50564	0	0	-4.1220703125	-0.4296875	-9.0205078125	-0.4951171875	-0.044921875	0.111328125	-0.06640625	0.7548828125	0.0263671875	0.03515625	0.22216796875	0.26416015625	5.515625	0.63671875	0.13067626953125	0.137451171875	0.74737548828125
8284258	50565	0	0	-4.119140625	-0.4443359375	-9.005859375	-0.548828125	-0.064453125	0.1474609375	-0.0703125	0.791015625	0.02734375	0.035888671875	0.22509765625	0.259521484375	5.5	0.63714599609375	0.1285400390625	0.13525390625	0.74774169921875
8292188	50566	0	0	-4.0244140625	-0.39453125	-9.0849609375	-0.51171875	-0.0205078125	0.0908203125	-0.07421875	0.8291015625	0.029296875	0.030517578125	0.221435546875	0.26318359375	5.5	0.63763427734375	0.1263427734375	0.13299560546875	0.74810791015625
8300279	50567	0	0	-3.8369140625	-0.39453125	-9.0546875	-0.3857421875	-0.02734375	0.1455078125	-0.076171875	0.8603515625	0.0341796875	0.030517578125	0.216796875	0.268310546875	5.5078125	0.63818359375	0.1240234375	0.13055419921875	0.74847412109375
8308194	50568	0	0	-3.6845703125	-0.3349609375	-9.1298828125	-0.296875	0.0263671875	0.09375	-0.076171875	0.8818359375	0.037109375	0.0283203125	0.2216796875	0.26708984375	5.5078125	0.638671875	0.12158203125	0.12811279296875	0.74884033203125
8316414	50569	0	0	-3.5869140625	-0.337890625	-9.162109375	-0.2646484375	0.0166015625	0.0859375	-0.0732421875	0.8994140625	0.041015625	0.02734375	0.2216796875	0.267333984375	5.5	0.63922119140625	0.119140625	0.1256103515625	0.74920654296875
8324252	50570	0	0	-3.490234375	-0.3125	-9.16796875	-0.2333984375	0.03515625	0.103515625	-0.0712890625	0.9169921875	0.0419921875	0.02294921875	0.218017578125	0.270751953125	5.5390625	0.6397705078125	0.11663818359375	0.123046875	0.74957275390625
8332168	50571	0	0	-3.4443359375	-0.3388671875	-9.1533203125	-0.255859375	0.0029296875	0.1435546875	-0.068359375	0.93359375	0.0419921875	0.024658203125	0.21533203125	0.269287109375	5.5	0.64031982421875	0.114013671875	0.12042236328125	0.74993896484375
8340485	50572	0	0	-3.4091796875	-0.380859375	-9.1328125	-0.291015625	-0.0458984375	0.1875	-0.0703125	0.95703125	0.04296875	0.02001953125	0.217529296875	0.271240234375	5.5	0.640869140625	0.11138916015625	0.1177978515625	0.75030517578125
8348388	50573	0	0	-3.33203125	-0.3486328125	-9.1552734375	-0.28515625	-0.01953125	0.189453125	-0.072265625	0.9853515625	0.0458984375	0.017822265625	0.21630859375	0.273681640625	5.5	0.64141845703125	0.108642578125	0.11505126953125	0.7506103515625
8356366	50574	0	0	-3.1640625	-0.3544921875	-9.1171875	-0.1904296875	-0.03125	0.2509765625	-0.072265625	1.01171875	0.0546875	0.013427734375	0.218994140625	0.2734375	5.5	0.6419677734375	0.10589599609375	0.11224365234375	0.7509765625
8364320	50575	0	0	-2.92578125	-0.3466796875	-9.1689453125	-0.029296875	-0.0302734375	0.2236328125	-0.0732421875	1.0283203125	0.0634765625	0.015380859375	0.205810546875	0.27880859375	5.5	0.642578125	0.10302734375	0.109375	0.75128173828125
8372403	50576	0	0	-2.759765625	-0.29296875	-9.263671875	0.0615234375	0.0166015625	0.15234375	-0.076171875	1.0322265625	0.0654296875	0.01318359375	0.2177734375	0.27197265625	5.5	0.6431884765625	0.10015869140625	0.1064453125	0.75152587890625
8380430	50577	0	0	-2.6845703125	-0.248046875	-9.2900390625	0.0595703125	0.0537109375	0.1494140625	-0.0771484375	1.033203125	0.068359375	0.010009765625	0.209716796875	0.2802734375	5.4921875	0.643798828125	0.09722900390625	0.10357666015625	0.7518310546875
8388359	50578	0	0	-2.5869140625	-0.244140625	-9.32421875	0.0791015625	0.05078125	0.13671875	-0.076171875	1.033203125	0.0712890625	0.009033203125	0.21630859375	0.27490234375	5.46875	0.6444091796875	0.0943603515625	0.10064697265625	0.7520751953125
8396389	50579	0	0	-2.560546875	-0.203125	-9.3740234375	0.0283203125	0.0849609375	0.109375	-0.0751953125	1.0341796875	0.06640625	0.005126953125	0.20849609375	0.28125	5.484375	0.64501953125	0.09149169921875	0.09771728515625	0.7523193359375
8404430	50580	0	0	-2.541015625	-0.2001953125	-9.353515625	-0.0302734375	0.080078125	0.1513671875	-0.0732421875	1.0419921875	0.060546875	0.00146484375	0.210205078125	0.279296875	5.5078125	0.64556884765625	0.08856201171875	0.09478759765625	0.7525634765625
8412277	50581	0	0	-2.4326171875	-0.1953125	-9.3076171875	-0.0009765625	0.0791015625	0.2177734375	-0.0703125	1.05078125	0.05859375	0.00146484375	0.210205078125	0.279296875	5.5078125	0.6461181640625	0.08563232421875	0.09185791015625	0.7528076171875
8420294	50582	0	0	-2.412109375	-0.2080078125	-9.365234375	-0.060546875	0.0595703125	0.1806640625	-0.0673828125	1.060546875	0.0546875	-0.00341796875	0.211669921875	0.283203125	5.515625	0.64666748046875	0.0826416015625	0.0888671875	0.75299072265625
8428261	50583	0	0	-2.2880859375	-0.22265625	-9.40234375	-0.017578125	0.0390625	0.162109375	-0.060546875	1.0732421875	0.0537109375	-0.006103515625	0.2041015625	0.28369140625	5.515625	0.64715576171875	0.07958984375	0.0859375	0.75323486328125
8436279	50584	0	0	-2.1298828125	-0.2412109375	-9.4677734375	0.0595703125	0.015625	0.1171875	-0.0537109375	1.080078125	0.056640625	-0.008056640625	0.21240234375	0.28369140625	5.4921875	0.647705078125	0.07647705078125	0.08294677734375	0.75347900390625
8444420	50585	0	0	-1.9677734375	-0.2294921875	-9.486328125	0.138671875	0.0224609375	0.1162109375	-0.0478515625	1.076171875	0.064453125	-0.009765625	0.20556640625	0.281982421875	5.5078125	0.648193359375	0.07342529296875	0.0799560546875	0.75360107421875
8452180	50586	0	0	-1.8779296875	-0.197265625	-9.50390625	0.1474609375	0.05078125	0.1162109375	-0.04296875	1.0712890625	0.0654296875	-0.011474609375	0.207763671875	0.285400390625	5.5	0.64874267578125	0.0703125	0.0770263671875	0.7537841796875
8460280	50587	0	0	-1.7724609375	-0.259765625	-9.5185546875	0.1708984375	-0.0166015625	0.119140625	-0.0400390625	1.0654296875	0.0693359375	-0.014892578125	0.203857421875	0.284912109375	5.5234375	0.64923095703125	0.06719970703125	0.0740966796875	0.75390625
8468183	50588	0	0	-1.681640625	-0.263671875	-9.5224609375	0.1796875	-0.0244140625	0.130859375	-0.0400390625	1.060546875	0.072265625	-0.016357421875	0.2080078125	0.287841796875	5.515625	0.64971923828125	0.06414794921875	0.07122802734375	0.7540283203125
8476448	50589	0	0	-1.578125	-0.2939453125	-9.482421875	0.203125	-0.05859375	0.1865234375	-0.04296875	1.0556640625	0.076171875	-0.01953125	0.20458984375	0.285400390625	5.5078125	0.6502685546875	0.06103515625	0.068359375	0.75408935546875
8484238	50590	0	0	-1.5419921875	-0.32421875	-9.4716796875	0.158203125	-0.09375	0.2119140625	-0.048828125	1.0517578125	0.08203125	-0.019775390625	0.203369140625	0.28955078125	5.5078125	0.6507568359375	0.0579833984375	0.0654296875	0.754150390625
8492359	50591	0	0	-1.45703125	-0.3251953125	-9.5322265625	0.162109375	-0.099609375	0.1650390625	-0.0576171875	1.048828125	0.087890625	-0.02099609375	0.203125	0.28955078125	5.515625	0.65130615234375	0.05499267578125	0.0625	0.75421142578125
8500165	50592	0	0	-1.400390625	-0.2958984375	-9.533203125	0.138671875	-0.076171875	0.177734375	-0.064453125	1.046875	0.095703125	-0.0244140625	0.2109375	0.2841796875	5.484375	0.65179443359375	0.052001953125	0.0595703125	0.75421142578125
8508350	50593	0	0	-1.40625	-0.306640625	-9.5810546875	0.0517578125	-0.09375	0.142578125	-0.0693359375	1.052734375	0.103515625	-0.027099609375	0.199951171875	0.291259765625	5.4765625	0.65234375	0.049072265625	0.056640625	0.754150390625
8516267	50594	0	0	-1.3193359375	-0.3017578125	-9.529296875	0.056640625	-0.095703125	0.2060546875	-0.076171875	1.0654296875	0.1083984375	-0.031005859375	0.20703125	0.2880859375	5.5	0.65289306640625	0.04608154296875	0.05364990234375	0.75408935546875
8524486	50595	0	0	-1.30078125	-0.3349609375	-9.5	-0.0087890625	-0.13671875	0.2470703125	-0.083984375	1.078125	0.11328125	-0.031005859375	0.197509765625	0.29052734375	5.5078125	0.6534423828125	0.0430908203125	0.05059814453125	0.7540283203125
8532570	50596	0	0	-1.2744140625	-0.34765625	-9.46484375	-0.0654296875	-0.15625	0.29296875	-0.0908203125	1.09765625	0.1201171875	-0.034423828125	0.201904296875	0.291748046875	5.5	0.65399169921875	0.0400390625	0.04742431640625	0.75390625
8540420	50597	0	0	-1.1806640625	-0.3076171875	-9.5322265625	-0.0576171875	-0.1240234375	0.236328125	-0.0986328125	1.1201171875	0.126953125	-0.035888671875	0.19775390625	0.29296875	5.5078125	0.654541015625	0.03692626953125	0.04425048828125	0.7537841796875
8548408	50598	0	0	-1.013671875	-0.228515625	-9.587890625	0.021484375	-0.0537109375	0.189453125	-0.1015625	1.134765625	0.1328125	-0.038818359375	0.20361328125	0.2880859375	5.515625	0.65509033203125	0.0338134765625	0.04095458984375	0.75360107421875
8556417	50599	0	0	-0.884765625	-0.1875	-9.66796875	0.0625	-0.0224609375	0.119140625	-0.1005859375	1.1396484375	0.1376953125	-0.041259765625	0.194580078125	0.29443359375	5.5	0.65570068359375	0.03070068359375	0.03765869140625	0.75341796875
8564377	50600	0	0	-0.73828125	-0.1787109375	-9.638671875	0.119140625	-0.0224609375	0.15625	-0.09765625	1.140625	0.138671875	-0.04248046875	0.203857421875	0.28466796875	5.5078125	0.65625	0.02752685546875	0.03436279296875	0.753173828125
8572393	50601	0	0	-0.560546875	-0.189453125	-9.5849609375	0.208984375	-0.041015625	0.216796875	-0.0986328125	1.1357421875	0.134765625	-0.046875	0.195068359375	0.295166015625	5.4921875	0.65679931640625	0.02435302734375	0.03106689453125	0.75299072265625
8580489	50602	0	0	-0.474609375	-0.2001953125	-9.5869140625	0.20703125	-0.060546875	0.2216796875	-0.103515625	1.12890625	0.126953125	-0.04638671875	0.202880859375	0.285400390625	5.5078125	0.6573486328125	0.021240234375	0.02777099609375	0.75274658203125
8588415	50603	0	0	-0.455078125	-0.2001953125	-9.5751953125	0.1376953125	-0.0693359375	0.2392578125	-0.10546875	1.1201171875	0.12109375	-0.051025390625	0.19287109375	0.294189453125	5.5078125	0.6578369140625	0.01812744140625	0.02447509765625	0.75250244140625
8596341	50604	0	0	-0.376953125	-0.1630859375	-9.578125	0.12890625	-0.041015625	0.2412109375	-0.109375	1.1162109375	0.1142578125	-0.0546875	0.200439453125	0.288818359375	5.5234375	0.65826416015625	0.01507568359375	0.021240234375	0.75225830078125
8604276	50605	0	0	-0.3232421875	-0.181640625	-9.5693359375	0.0947265625	-0.0693359375	0.2529296875	-0.1123046875	1.1083984375	0.1103515625	-0.0556640625	0.193603515625	0.294677734375	5.5078125	0.65869140625	0.01202392578125	0.0179443359375	0.7520751953125
8612357	50606	0	0	-0.2822265625	-0.166015625	-9.615234375	0.0498046875	-0.0625	0.2109375	-0.1181640625	1.10546875	0.1044921875	-0.05615234375	0.201171875	0.28515625	5.53125	0.6590576171875	0.009033203125	0.01470947265625	0.7518310546875
8620172	50607	0	0	-0.166015625	-0.1259765625	-9.6494140625	0.0791015625	-0.0322265625	0.1787109375	-0.1220703125	1.103515625	0.095703125	-0.06005859375	0.190185546875	0.298095703125	5.53125	0.659423828125	0.00604248046875	0.01141357421875	0.7515869140625
8628507	50608	0	0	-0.0869140625	-0.076171875	-9.7138671875	0.072265625	0.0078125	0.1162109375	-0.123046875	1.1005859375	0.0859375	-0.06298828125	0.196044921875	0.29296875	5.5078125	0.65972900390625	0.0030517578125	0.00811767578125	0.75140380859375
8636221	50609	0	0	-0.0693359375	0.013671875	-9.7060546875	0.00390625	0.0888671875	0.125	-0.1220703125	1.0986328125	0.07421875	-0.064697265625	0.196044921875	0.291259765625	5.4765625	0.6600341796875	0.00006103515625	0.0048828125	0.75115966796875
8644247	50610	0	0	0.0546875	0.0166015625	-9.6337890625	0.041015625	0.08203125	0.197265625	-0.1162109375	1.1015625	0.064453125	-0.066650390625	0.1943359375	0.290283203125	5.5078125	0.66021728515625	-0.0029296875	0.0015869140625	0.7509765625
8652175	50611	0	0	0.1806640625	-0.0185546875	-9.55078125	0.0810546875	0.0380859375	0.279296875	-0.11328125	1.103515625	0.0537109375	-0.069091796875	0.1904296875	0.28955078125	5.53125	0.660400390625	-0.0059814453125	-0.00164794921875	0.75079345703125
8660436	50612	0	0	0.37109375	-0.0205078125	-9.6044921875	0.1845703125	0.02734375	0.224609375	-0.1103515625	1.1005859375	0.0439453125	-0.073974609375	0.190673828125	0.2919921875	5.5078125	0.66058349609375	-0.00897216796875	-0.0048828125	0.75067138671875
8668201	50613	0	0	0.5185546875	-0.013671875	-9.6064453125	0.24609375	0.025390625	0.220703125	-0.1103515625	1.0908203125	0.03515625	-0.073486328125	0.193115234375	0.289306640625	5.53125	0.66064453125	-0.011962890625	-0.00811767578125	0.75048828125
8676351	50614	0	0	0.6904296875	0.009765625	-9.6015625	0.3330078125	0.041015625	0.2216796875	-0.109375	1.0771484375	0.033203125	-0.074951171875	0.18896484375	0.290771484375	5.53125	0.66070556640625	-0.01495361328125	-0.01129150390625	0.75030517578125
8684163	50615	0	0	0.8115234375	0.0048828125	-9.6396484375	0.3701171875	0.02734375	0.1806640625	-0.109375	1.0576171875	0.0341796875	-0.076904296875	0.187744140625	0.28759765625	5.5	0.6607666015625	-0.017822265625	-0.014404296875	0.75018310546875
8692124	50616	0	0	0.7705078125	-0.0263671875	-9.646484375	0.248046875	-0.0126953125	0.1689453125	-0.1103515625	1.0380859375	0.0390625	-0.081787109375	0.189453125	0.29150390625	5.484375	0.66082763671875	-0.02069091796875	-0.01751708984375	0.75
8700207	50617	0	0	0.7763671875	0.0263671875	-9.6669921875	0.1728515625	0.0322265625	0.1435546875	-0.111328125	1.0283203125	0.046875	-0.078857421875	0.193359375	0.284423828125	5.46875	0.660888671875	-0.02349853515625	-0.02056884765625	0.749755859375
8708617	50618	0	0	0.7734375	0.064453125	-9.685546875	0.08984375	0.0625	0.1201171875	-0.1083984375	1.0244140625	0.0537109375	-0.085205078125	0.18994140625	0.285888671875	5.5	0.66094970703125	-0.02630615234375	-0.02362060546875	0.74951171875
8716448	50619	0	0	0.83203125	0.0791015625	-9.640625	0.0673828125	0.068359375	0.158203125	-0.103515625	1.0283203125	0.0625	-0.0849609375	0.190673828125	0.283935546875	5.515625	0.66107177734375	-0.02911376953125	-0.026611328125	0.749267578125
8724430	50620	0	0	0.8984375	0.0576171875	-9.5634765625	0.052734375	0.0400390625	0.228515625	-0.095703125	1.03515625	0.068359375	-0.088134765625	0.18408203125	0.293701171875	5.4921875	0.6611328125	-0.03192138671875	-0.0296630859375	0.7489013671875
8732369	50621	0	0	0.908203125	0.052734375	-9.5380859375	-0.017578125	0.02734375	0.24609375	-0.091796875	1.041015625	0.07421875	-0.090087890625	0.1875	0.285400390625	5.515625	0.6612548828125	-0.03485107421875	-0.03265380859375	0.74859619140625
8740279	50622	0	0	0.92578125	0.0283203125	-9.5244140625	-0.08203125	-0.0029296875	0.251953125	-0.0908203125	1.052734375	0.0771484375	-0.09521484375	0.1884765625	0.29150390625	5.515625	0.661376953125	-0.0377197265625	-0.03570556640625	0.74822998046875
8748249	50623	0	0	1	0.04296875	-9.50390625	-0.0908203125	0.005859375	0.2626953125	-0.0927734375	1.064453125	0.0771484375	-0.092529296875	0.1884765625	0.27978515625	5.5	0.66143798828125	-0.0406494140625	-0.03875732421875	0.74786376953125
8756305	50624	0	0	1.095703125	0.0439453125	-9.49609375	-0.0791015625	0	0.2607421875	-0.095703125	1.076171875	0.078125	-0.099853515625	0.180419921875	0.292236328125	5.5	0.6614990234375	-0.04364013671875	-0.0418701171875	0.7474365234375
8764292	50625	0	0	1.16015625	0.083984375	-9.5673828125	-0.09765625	0.0341796875	0.177734375	-0.09375	1.083984375	0.078125	-0.097412109375	0.188720703125	0.2822265625	5.5078125	0.66156005859375	-0.046630859375	-0.04498291015625	0.74700927734375
8772444	50626	0	0	1.283203125	0.1171875	-9.58984375	-0.0595703125	0.060546875	0.1435546875	-0.0908203125	1.09375	0.0810546875	-0.10107421875	0.184814453125	0.287353515625	5.53125	0.66162109375	-0.04962158203125	-0.048095703125	0.74658203125
8780494	50627	0	0	1.4970703125	0.1240234375	-9.548828125	0.068359375	0.0615234375	0.1728515625	-0.0869140625	1.099609375	0.0791015625	-0.1025390625	0.1845703125	0.280029296875	5.5234375	0.66168212890625	-0.05267333984375	-0.05126953125	0.74609375
8788392	50628	0	0	1.701171875	0.1201171875	-9.5830078125	0.1875	0.0517578125	0.125	-0.0859375	1.09765625	0.0771484375	-0.105712890625	0.185546875	0.287841796875	5.5390625	0.66168212890625	-0.0557861328125	-0.05438232421875	0.74566650390625
8796420	50629	0	0	1.80078125	0.138671875	-9.5126953125	0.2021484375	0.0654296875	0.181640625	-0.0849609375	1.0888671875	0.072265625	-0.1083984375	0.183349609375	0.28125	5.5390625	0.66168212890625	-0.058837890625	-0.0574951171875	0.74517822265625
8804302	50630	0	0	1.9033203125	0.2109375	-9.4794921875	0.220703125	0.1318359375	0.19921875	-0.0849609375	1.0810546875	0.0654296875	-0.10986328125	0.185791015625	0.27685546875	5.53125	0.66168212890625	-0.06182861328125	-0.06060791015625	0.7447509765625
8812281	50631	0	0	2	0.2275390625	-9.509765625	0.234375	0.1416015625	0.154296875	-0.08203125	1.0703125	0.056640625	-0.111572265625	0.1806640625	0.2822265625	5.515625	0.66162109375	-0.0648193359375	-0.063720703125	0.7442626953125
8820308	50632	0	0	2.11328125	0.251953125	-9.4580078125	0.265625	0.1611328125	0.189453125	-0.0732421875	1.0595703125	0.048828125	-0.114013671875	0.1904296875	0.276123046875	5.5234375	0.6614990234375	-0.06781005859375	-0.06671142578125	0.74383544921875
8828197	50633	0	0	2.18359375	0.2685546875	-9.4091796875	0.2548828125	0.173828125	0.22265625	-0.064453125	1.0458984375	0.04296875	-0.115966796875	0.185302734375	0.28173828125	5.5234375	0.661376953125	-0.07073974609375	-0.0697021484375	0.743408203125
8836379	50634	0	0	2.244140625	0.24609375	-9.4560546875	0.236328125	0.1474609375	0.1591796875	-0.0546875	1.033203125	0.0419921875	-0.1162109375	0.18310546875	0.26904296875	5.515625	0.6612548828125	-0.07373046875	-0.0726318359375	0.74298095703125
8844192	50635	0	0	2.29296875	0.2060546875	-9.4501953125	0.205078125	0.103515625	0.1474609375	-0.0458984375	1.0244140625	0.0400390625	-0.12060546875	0.183837890625	0.27685546875	5.515625	0.66107177734375	-0.07666015625	-0.075439453125	0.7425537109375
8852263	50636	0	0	2.3603515625	0.1787109375	-9.4453125	0.1943359375	0.0732421875	0.134765625	-0.0390625	1.017578125	0.0419921875	-0.11669921875	0.187255859375	0.265869140625	5.5	0.660888671875	-0.07958984375	-0.0782470703125	0.7420654296875
8860298	50637	0	0	2.5341796875	0.1904296875	-9.4638671875	0.2900390625	0.083984375	0.09765625	-0.0341796875	1.0107421875	0.044921875	-0.12353515625	0.181640625	0.27587890625	5.484375	0.66070556640625	-0.08251953125	-0.0810546875	0.74163818359375
8868315	50638	0	0	2.6953125	0.1318359375	-9.5205078125	0.375	0.0234375	0.0224609375	-0.0263671875	0.9990234375	0.048828125	-0.12158203125	0.19140625	0.259765625	5.53125	0.6605224609375	-0.08544921875	-0.083740234375	0.74114990234375
8876296	50639	0	0	2.8623046875	0.1123046875	-9.5419921875	0.466796875	0.0029296875	-0.0185546875	-0.0224609375	0.9794921875	0.0517578125	-0.130126953125	0.1826171875	0.274658203125	5.5390625	0.66033935546875	-0.08831787109375	-0.08642578125	0.74066162109375
8884280	50640	0	0	3.0078125	0.0927734375	-9.556640625	0.5380859375	-0.0166015625	-0.052734375	-0.0234375	0.9541015625	0.0517578125	-0.12744140625	0.1845703125	0.26806640625	5.5	0.66015625	-0.09112548828125	-0.08905029296875	0.74017333984375
8892333	50641	0	0	3.1533203125	0.1064453125	-9.5517578125	0.6123046875	-0.00390625	-0.06640625	-0.0244140625	0.9248046875	0.05078125	-0.129150390625	0.19140625	0.2607421875	5.5078125	0.65997314453125	-0.0938720703125	-0.091552734375	0.73968505859375
8900441	50642	0	0	3.2080078125	0.08203125	-9.486328125	0.59765625	-0.029296875	-0.0205078125	-0.0263671875	0.8896484375	0.046875	-0.131103515625	0.19140625	0.259033203125	5.5	0.6597900390625	-0.09649658203125	-0.093994140625	0.73919677734375
8908337	50643	0	0	3.2421875	0.1083984375	-9.427734375	0.5654296875	-0.0048828125	0.0205078125	-0.029296875	0.861328125	0.0439453125	-0.132080078125	0.1884765625	0.256103515625	5.5078125	0.65960693359375	-0.09906005859375	-0.09637451171875	0.73870849609375
8916330	50644	0	0	3.2734375	0.1083984375	-9.4208984375	0.5322265625	-0.005859375	0.0078125	-0.0322265625	0.8349609375	0.04296875	-0.13818359375	0.1826171875	0.26806640625	5.4765625	0.659423828125	-0.10150146484375	-0.09869384765625	0.73828125
8924285	50645	0	0	3.2890625	0.103515625	-9.3876953125	0.4853515625	-0.0126953125	0.0224609375	-0.033203125	0.8134765625	0.0400390625	-0.13818359375	0.180419921875	0.262939453125	5.515625	0.65924072265625	-0.10382080078125	-0.1009521484375	0.73779296875
8932312	50646	0	0	3.2978515625	0.134765625	-9.375	0.4345703125	0.0166015625	0.015625	-0.0341796875	0.7919921875	0.0390625	-0.13916015625	0.182373046875	0.268310546875	5.5	0.6590576171875	-0.10614013671875	-0.1031494140625	0.73736572265625
8940276	50647	0	0	3.302734375	0.1318359375	-9.36328125	0.3798828125	0.0126953125	0.0087890625	-0.0341796875	0.7763671875	0.0380859375	-0.1396484375	0.182373046875	0.2607421875	5.5078125	0.65887451171875	-0.1083984375	-0.10528564453125	0.73687744140625
8948315	50648	0	0	3.3046875	0.15625	-9.3916015625	0.3232421875	0.03515625	-0.037109375	-0.033203125	0.7646484375	0.0380859375	-0.14453125	0.1826171875	0.26318359375	5.5078125	0.65863037109375	-0.110595703125	-0.10736083984375	0.7364501953125
8956401	50649	0	0	3.376953125	0.146484375	-9.3427734375	0.3388671875	0.0244140625	-0.0078125	-0.033203125	0.7548828125	0.041015625	-0.13818359375	0.19091796875	0.24853515625	5.5078125	0.658447265625	-0.11273193359375	-0.1094970703125	0.7359619140625
8964155	50650	0	0	3.478515625	0.123046875	-9.2998046875	0.384765625	0	0.0166015625	-0.03125	0.7451171875	0.0439453125	-0.14453125	0.181640625	0.259521484375	5.515625	0.65826416015625	-0.1148681640625	-0.11151123046875	0.73553466796875
8972383	50651	0	0	3.5615234375	0.1025390625	-9.23046875	0.412109375	-0.0224609375	0.0673828125	-0.0322265625	0.734375	0.0458984375	-0.14404296875	0.188232421875	0.248291015625	5.515625	0.6580810546875	-0.11700439453125	-0.113525390625	0.73504638671875
8980160	50652	0	0	3.609375	0.1357421875	-9.2236328125	0.4052734375	0.009765625	0.0556640625	-0.0322265625	0.7216796875	0.0458984375	-0.147216796875	0.18212890625	0.255859375	5.4921875	0.65789794921875	-0.11907958984375	-0.11553955078125	0.73455810546875
8988360	50653	0	0	3.6728515625	0.140625	-9.1796875	0.4150390625	0.013671875	0.0810546875	-0.033203125	0.7109375	0.044921875	-0.143310546875	0.192626953125	0.2451171875	5.5078125	0.65771484375	-0.12109375	-0.11749267578125	0.73406982421875
8996144	50654	0	0	3.7119140625	0.1328125	-9.1162109375	0.4013671875	0.0048828125	0.1259765625	-0.0341796875	0.69921875	0.044921875	-0.1494140625	0.1845703125	0.251708984375	5.5	0.65753173828125	-0.12310791015625	-0.119384765625	0.73358154296875
9004293	50655	0	0	3.7724609375	0.10546875	-9.115234375	0.41015625	-0.0244140625	0.107421875	-0.033203125	0.685546875	0.044921875	-0.14794921875	0.19384765625	0.243408203125	5.4921875	0.6573486328125	-0.12506103515625	-0.12127685546875	0.73309326171875
9012288	50656	0	0	3.765625	0.146484375	-9.1708984375	0.353515625	0.015625	0.0322265625	-0.0361328125	0.671875	0.0439453125	-0.151123046875	0.1865234375	0.24951171875	5.46875	0.65716552734375	-0.12701416015625	-0.1231689453125	0.732666015625
9020251	50657	0	0	3.78515625	0.19140625	-9.146484375	0.322265625	0.05859375	0.0380859375	-0.0419921875	0.666015625	0.0322265625	-0.149169921875	0.190185546875	0.24267578125	5.5	0.656982421875	-0.12890625	-0.125	0.732177734375
9028296	50658	0	0	3.6572265625	0.26953125	-9.0458984375	0.1455078125	0.134765625	0.1201171875	-0.041015625	0.6630859375	0.0341796875	-0.152099609375	0.184814453125	0.248291015625	5.5078125	0.65673828125	-0.1307373046875	-0.1268310546875	0.73175048828125
9036287	50659	0	0	3.685546875	0.1318359375	-9.048828125	0.125	-0.00390625	0.0986328125	-0.0302734375	0.640625	0.0888671875	-0.15234375	0.1943359375	0.238037109375	5.4921875	0.6566162109375	-0.132568359375	-0.128662109375	0.731201171875
9044527	50660	0	0	4.169921875	0.111328125	-9.0283203125	0.564453125	-0.0244140625	0.1005859375	-0.0322265625	0.623046875	0.09375	-0.15625	0.18798828125	0.245849609375	5.5	0.65655517578125	-0.1343994140625	-0.13037109375	0.7305908203125
9052176	50661	0	0	4.046875	0.189453125	-8.962890625	0.3955078125	0.0537109375	0.1474609375	-0.037109375	0.6044921875	0.0283203125	-0.155517578125	0.19091796875	0.235595703125	5.5	0.65643310546875	-0.13616943359375	-0.13201904296875	0.7301025390625
9060315	50662	0	0	3.8408203125	0.2392578125	-8.9541015625	0.1455078125	0.1015625	0.138671875	-0.033203125	0.5966796875	0.03125	-0.157958984375	0.18603515625	0.2392578125	5.5078125	0.65625	-0.1378173828125	-0.1336669921875	0.72967529296875
9068189	50663	0	0	3.880859375	0.205078125	-9.005859375	0.1416015625	0.06640625	0.0693359375	-0.029296875	0.59375	0.056640625	-0.1572265625	0.1923828125	0.2353515625	5.4921875	0.65606689453125	-0.1395263671875	-0.13531494140625	0.72918701171875
9076387	50664	0	0	3.9384765625	0.1630859375	-9.009765625	0.1552734375	0.0234375	0.046875	-0.0283203125	0.587890625	0.0576171875	-0.157958984375	0.1865234375	0.237060546875	5.5	0.65594482421875	-0.14117431640625	-0.13690185546875	0.72869873046875
9084165	50665	0	0	4.0009765625	0.201171875	-8.9951171875	0.1748046875	0.0625	0.0419921875	-0.02734375	0.5869140625	0.05859375	-0.15771484375	0.194580078125	0.23291015625	5.5	0.65576171875	-0.14288330078125	-0.13848876953125	0.72821044921875
9092219	50666	0	0	4.068359375	0.2509765625	-9.029296875	0.19921875	0.111328125	-0.009765625	-0.0244140625	0.587890625	0.0615234375	-0.15673828125	0.188720703125	0.236328125	5.515625	0.6556396484375	-0.14453125	-0.14007568359375	0.72772216796875
9100372	50667	0	0	4.1904296875	0.2373046875	-9.0078125	0.279296875	0.0986328125	-0.0068359375	-0.021484375	0.583984375	0.0634765625	-0.16015625	0.191650390625	0.236083984375	5.4921875	0.655517578125	-0.146240234375	-0.14166259765625	0.7271728515625
9108350	50668	0	0	4.3154296875	0.2177734375	-9.0126953125	0.361328125	0.0791015625	-0.0302734375	-0.0166015625	0.57421875	0.05859375	-0.160400390625	0.18701171875	0.2333984375	5.4921875	0.6553955078125	-0.14788818359375	-0.1431884765625	0.7266845703125
9116470	50669	0	0	4.427734375	0.21875	-8.9755859375	0.4326171875	0.080078125	-0.01171875	-0.013671875	0.5615234375	0.0478515625	-0.167724609375	0.19091796875	0.2333984375	5.515625	0.65521240234375	-0.1495361328125	-0.14471435546875	0.7261962890625
9124366	50670	0	0	4.435546875	0.2392578125	-8.9326171875	0.400390625	0.1015625	0.0126953125	-0.0107421875	0.54296875	0.0419921875	-0.162353515625	0.191650390625	0.226806640625	5.5	0.655029296875	-0.15118408203125	-0.14617919921875	0.7257080078125
9130266	50671	0	0	4.3984375	0.2626953125	-8.9013671875	0.3232421875	0.125	0.02734375	-0.005859375	0.5322265625	0.037109375	-0.167724609375	0.189453125	0.231689453125	5.5	0.65484619140625	-0.1527099609375	-0.1475830078125	0.72528076171875
9138257	50672	0	0	4.443359375	0.2001953125	-8.8310546875	0.330078125	0.0634765625	0.0791015625	-0.0009765625	0.5244140625	0.037109375	-0.163330078125	0.190673828125	0.223388671875	5.5078125	0.65460205078125	-0.154296875	-0.14892578125	0.724853515625
9146288	50673	0	0	4.50390625	0.177734375	-8.9189453125	0.353515625	0.0439453125	-0.025390625	0.005859375	0.5166015625	0.041015625	-0.167724609375	0.1884765625	0.228271484375	5.5078125	0.6544189453125	-0.15582275390625	-0.1502685546875	0.72442626953125
9154272	50674	0	0	4.580078125	0.1884765625	-8.931640625	0.392578125	0.0556640625	-0.0556640625	0.009765625	0.5068359375	0.0439453125	-0.167236328125	0.191162109375	0.2255859375	5.4921875	0.65423583984375	-0.1573486328125	-0.15155029296875	0.7239990234375
9162441	50675	0	0	4.7109375	0.1455078125	-8.97265625	0.4873046875	0.015625	-0.1142578125	0.01171875	0.4951171875	0.0478515625	-0.16943359375	0.18994140625	0.22802734375	5.5078125	0.654052734375	-0.15887451171875	-0.15283203125	0.72357177734375
9170225	50676	0	0	4.8046875	0.1083984375	-8.943359375	0.5458984375	-0.01953125	-0.1025390625	0.01171875	0.4775390625	0.048828125	-0.1669921875	0.190185546875	0.221923828125	5.5078125	0.65386962890625	-0.16033935546875	-0.15399169921875	0.72314453125
9178473	50677	0	0	4.8349609375	0.03515625	-8.919921875	0.5419921875	-0.0908203125	-0.0947265625	0.0068359375	0.455078125	0.044921875	-0.169921875	0.1923828125	0.2255859375	5.53125	0.65374755859375	-0.1617431640625	-0.15521240234375	0.72271728515625
9186173	50678	0	0	4.8642578125	0.037109375	-8.884765625	0.5400390625	-0.0869140625	-0.0751953125	-0.0009765625	0.4345703125	0.0400390625	-0.168212890625	0.193359375	0.215576171875	5.5	0.653564453125	-0.1630859375	-0.15631103515625	0.72235107421875
9194428	50679	0	0	4.916015625	0.04296875	-8.916015625	0.560546875	-0.080078125	-0.12109375	-0.0078125	0.4150390625	0.0361328125	-0.17138671875	0.186767578125	0.225341796875	5.5	0.6534423828125	-0.164306640625	-0.15740966796875	0.721923828125
9202347	50680	0	0	4.9345703125	0.0439453125	-8.8515625	0.5498046875	-0.078125	-0.072265625	-0.013671875	0.3916015625	0.0361328125	-0.171142578125	0.193115234375	0.214111328125	5.5	0.65325927734375	-0.16546630859375	-0.15850830078125	0.7215576171875
9210366	50681	0	0	4.9326171875	0.0751953125	-8.8271484375	0.5205078125	-0.0478515625	-0.0615234375	-0.01953125	0.3701171875	0.0361328125	-0.17333984375	0.186279296875	0.225830078125	5.5078125	0.65313720703125	-0.16656494140625	-0.15948486328125	0.72119140625
9218366	50682	0	0	4.9072265625	0.103515625	-8.8388671875	0.4697265625	-0.01953125	-0.0849609375	-0.0234375	0.3447265625	0.037109375	-0.17041015625	0.197509765625	0.2109375	5.515625	0.65301513671875	-0.16754150390625	-0.16046142578125	0.72088623046875
9226368	50683	0	0	4.8994140625	0.09765625	-8.7861328125	0.4375	-0.025390625	-0.044921875	-0.0263671875	0.326171875	0.037109375	-0.17529296875	0.187744140625	0.2255859375	5.515625	0.6529541015625	-0.16851806640625	-0.16143798828125	0.72052001953125
9234364	50684	0	0	4.880859375	0.1279296875	-8.7568359375	0.3955078125	0.00390625	-0.02734375	-0.0302734375	0.306640625	0.0380859375	-0.174072265625	0.19384765625	0.216064453125	5.5078125	0.65289306640625	-0.16937255859375	-0.16229248046875	0.72015380859375
9242348	50685	0	0	4.875	0.17578125	-8.7578125	0.3681640625	0.05078125	-0.0400390625	-0.03125	0.294921875	0.0380859375	-0.175048828125	0.18701171875	0.221923828125	5.515625	0.65283203125	-0.170166015625	-0.16314697265625	0.7198486328125
9250286	50686	0	0	4.8515625	0.2197265625	-8.7236328125	0.3232421875	0.0947265625	-0.015625	-0.0283203125	0.28515625	0.0390625	-0.173095703125	0.197509765625	0.20947265625	5.5078125	0.65277099609375	-0.17095947265625	-0.16400146484375	0.71954345703125
9258264	50687	0	0	4.8662109375	0.2294921875	-8.6904296875	0.318359375	0.103515625	0.0068359375	-0.025390625	0.2783203125	0.0380859375	-0.17626953125	0.19091796875	0.21923828125	5.4921875	0.6527099609375	-0.1717529296875	-0.16473388671875	0.71923828125
9266386	50688	0	0	4.9326171875	0.2451171875	-8.7265625	0.3642578125	0.119140625	-0.0400390625	-0.0205078125	0.2705078125	0.0361328125	-0.1748046875	0.199462890625	0.20703125	5.515625	0.65264892578125	-0.1724853515625	-0.16552734375	0.71893310546875
9274303	50689	0	0	4.9521484375	0.26171875	-8.6982421875	0.3642578125	0.134765625	-0.021484375	-0.0166015625	0.2578125	0.0341796875	-0.177978515625	0.191650390625	0.21533203125	5.5390625	0.652587890625	-0.17327880859375	-0.166259765625	0.7186279296875
9282387	50690	0	0	4.947265625	0.30859375	-8.662109375	0.341796875	0.1826171875	0.005859375	-0.0107421875	0.244140625	0.029296875	-0.174072265625	0.198486328125	0.211181640625	5.5234375	0.65252685546875	-0.1739501953125	-0.16693115234375	0.7183837890625
9290364	50691	0	0	4.982421875	0.2998046875	-8.681640625	0.359375	0.173828125	-0.0224609375	-0.001953125	0.23046875	0.0234375	-0.175537109375	0.193115234375	0.2109375	5.5390625	0.65240478515625	-0.1746826171875	-0.16754150390625	0.7181396484375
9298208	50692	0	0	4.958984375	0.275390625	-8.6865234375	0.3193359375	0.1513671875	-0.0361328125	0.005859375	0.2177734375	0.0205078125	-0.1787109375	0.193115234375	0.215087890625	5.5078125	0.65234375	-0.17535400390625	-0.16815185546875	0.7178955078125
9306314	50693	0	0	4.955078125	0.2607421875	-8.6630859375	0.2998046875	0.1376953125	-0.0205078125	0.013671875	0.2080078125	0.017578125	-0.177490234375	0.192626953125	0.211181640625	5.515625	0.6522216796875	-0.176025390625	-0.16864013671875	0.71771240234375
9314386	50694	0	0	4.958984375	0.2197265625	-8.6396484375	0.2880859375	0.0986328125	-0.005859375	0.0205078125	0.1982421875	0.017578125	-0.179443359375	0.193603515625	0.213134765625	5.53125	0.65216064453125	-0.1766357421875	-0.16912841796875	0.717529296875
9322326	50695	0	0	5.0087890625	0.1689453125	-8.6630859375	0.32421875	0.048828125	-0.0361328125	0.0244140625	0.19140625	0.017578125	-0.176025390625	0.19580078125	0.206298828125	5.515625	0.65203857421875	-0.17730712890625	-0.1695556640625	0.71734619140625
9330313	50696	0	0	5.0419921875	0.0849609375	-8.615234375	0.34375	-0.0322265625	0.00390625	0.0244140625	0.1806640625	0.0146484375	-0.181396484375	0.193115234375	0.213623046875	5.5234375	0.65191650390625	-0.17791748046875	-0.16998291015625	0.7171630859375
9338429	50697	0	0	5.099609375	0.0830078125	-8.6181640625	0.3876953125	-0.03125	-0.005859375	0.021484375	0.1689453125	0.0126953125	-0.17578125	0.1904296875	0.207763671875	5.5078125	0.65185546875	-0.178466796875	-0.17034912109375	0.717041015625
9346342	50698	0	0	5.14453125	0.0625	-8.640625	0.4208984375	-0.05078125	-0.03515625	0.0166015625	0.1533203125	0.0107421875	-0.179931640625	0.191162109375	0.2158203125	5.515625	0.6517333984375	-0.17901611328125	-0.17071533203125	0.7169189453125
9354419	50699	0	0	5.189453125	0.0732421875	-8.6435546875	0.455078125	-0.0390625	-0.04296875	0.013671875	0.1328125	0.0087890625	-0.175537109375	0.197509765625	0.2001953125	5.53125	0.65167236328125	-0.17950439453125	-0.1710205078125	0.716796875
9362397	50700	0	0	5.1689453125	0.0712890625	-8.6982421875	0.42578125	-0.0400390625	-0.1025390625	0.0126953125	0.1142578125	0.0087890625	-0.17822265625	0.188232421875	0.21435546875	5.5078125	0.651611328125	-0.17987060546875	-0.17132568359375	0.7166748046875
9370280	50701	0	0	5.130859375	0.123046875	-8.6796875	0.37890625	0.0126953125	-0.0888671875	0.01171875	0.0966796875	0.0087890625	-0.177978515625	0.195556640625	0.206787109375	5.484375	0.65155029296875	-0.18023681640625	-0.17156982421875	0.71661376953125
9378272	50702	0	0	5.10546875	0.1318359375	-8.6435546875	0.3466796875	0.0224609375	-0.0556640625	0.013671875	0.083984375	0.0068359375	-0.178955078125	0.189208984375	0.21044921875	5.5078125	0.6514892578125	-0.1805419921875	-0.1717529296875	0.71649169921875
9386239	50703	0	0	5.12109375	0.1279296875	-8.6845703125	0.35546875	0.0205078125	-0.099609375	0.0166015625	0.072265625	0.0048828125	-0.17724609375	0.199951171875	0.20361328125	5.5234375	0.65142822265625	-0.18084716796875	-0.17193603515625	0.7164306640625
9394264	50704	0	0	5.177734375	0.1171875	-8.7119140625	0.4072265625	0.0107421875	-0.1298828125	0.017578125	0.0615234375	0.001953125	-0.1787109375	0.19091796875	0.2099609375	5.5078125	0.6513671875	-0.18109130859375	-0.17205810546875	0.71636962890625
9402173	50705	0	0	5.216796875	0.083984375	-8.7080078125	0.44140625	-0.021484375	-0.12890625	0.01953125	0.0478515625	-0.0029296875	-0.178466796875	0.198974609375	0.205810546875	5.53125	0.6513671875	-0.1812744140625	-0.17218017578125	0.71636962890625
9410366	50706	0	0	5.26171875	0.05859375	-8.71875	0.482421875	-0.0458984375	-0.140625	0.021484375	0.03125	-0.0107421875	-0.17724609375	0.1923828125	0.20556640625	5.5	0.65130615234375	-0.18145751953125	-0.1722412109375	0.71636962890625
9418214	50707	0	0	5.2900390625	0.0712890625	-8.7431640625	0.5078125	-0.0322265625	-0.166015625	0.0205078125	0.015625	-0.017578125	-0.177978515625	0.20166015625	0.203125	5.5078125	0.65118408203125	-0.18157958984375	-0.1722412109375	0.71636962890625
9426390	50708	0	0	5.2666015625	0.0400390625	-8.7333984375	0.4833984375	-0.0625	-0.1572265625	0.01953125	-0.00390625	-0.0205078125	-0.178955078125	0.187744140625	0.208984375	5.5078125	0.651123046875	-0.181640625	-0.1722412109375	0.7164306640625
9434182	50709	0	0	5.306640625	0.03125	-8.7587890625	0.5234375	-0.0712890625	-0.1806640625	0.017578125	-0.025390625	-0.017578125	-0.17919921875	0.196044921875	0.21044921875	5.515625	0.65106201171875	-0.18170166015625	-0.17218017578125	0.71649169921875
9442299	50710	0	0	5.2470703125	0.0126953125	-8.669921875	0.46484375	-0.0888671875	-0.0908203125	0.015625	-0.0478515625	-0.01171875	-0.17626953125	0.19873046875	0.201904296875	5.515625	0.65106201171875	-0.181640625	-0.17205810546875	0.71661376953125
9450220	50711	0	0	5.1953125	0.05078125	-8.7255859375	0.416015625	-0.0498046875	-0.14453125	0.0107421875	-0.068359375	-0.0078125	-0.18017578125	0.19921875	0.2041015625	5.515625	0.65106201171875	-0.1815185546875	-0.171875	0.7166748046875
9458529	50712	0	0	5.1669921875	0.046875	-8.6865234375	0.392578125	-0.052734375	-0.103515625	0.0048828125	-0.087890625	-0.00390625	-0.179443359375	0.19873046875	0.2060546875	5.5078125	0.65106201171875	-0.1812744140625	-0.17169189453125	0.71673583984375
9466508	50713	0	0	5.1064453125	0.0712890625	-8.607421875	0.337890625	-0.029296875	-0.01953125	0.0009765625	-0.1064453125	-0.0029296875	-0.17822265625	0.193603515625	0.207275390625	5.484375	0.651123046875	-0.1810302734375	-0.17144775390625	0.716796875
9474437	50714	0	0	5.09375	0.1435546875	-8.62890625	0.3310546875	0.04296875	-0.0380859375	-0.0009765625	-0.1201171875	-0.001953125	-0.180419921875	0.1923828125	0.209716796875	5.4921875	0.65118408203125	-0.18072509765625	-0.171142578125	0.7169189453125
9482389	50715	0	0	5.0751953125	0.1943359375	-8.578125	0.3203125	0.09375	0.0185546875	0	-0.1357421875	-0.00390625	-0.178955078125	0.18994140625	0.214111328125	5.5	0.6512451171875	-0.18035888671875	-0.17083740234375	0.71697998046875
9490450	50716	0	0	5.1044921875	0.26171875	-8.615234375	0.3583984375	0.1611328125	-0.013671875	0.0048828125	-0.1494140625	-0.0068359375	-0.174072265625	0.2001953125	0.197265625	5.5078125	0.6513671875	-0.17999267578125	-0.17047119140625	0.71710205078125
9498534	50717	0	0	5.080078125	0.271484375	-8.6025390625	0.3447265625	0.1708984375	0.0048828125	0.0107421875	-0.1630859375	-0.009765625	-0.177490234375	0.192626953125	0.211181640625	5.5	0.65142822265625	-0.1795654296875	-0.1700439453125	0.71722412109375
9506391	50718	0	0	5.0302734375	0.265625	-8.58984375	0.3046875	0.166015625	0.0234375	0.01953125	-0.177734375	-0.013671875	-0.1767578125	0.1962890625	0.20458984375	5.515625	0.6514892578125	-0.17913818359375	-0.1695556640625	0.7174072265625
9514509	50719	0	0	4.96484375	0.2265625	-8.5751953125	0.2509765625	0.1279296875	0.044921875	0.0283203125	-0.189453125	-0.0166015625	-0.178955078125	0.18994140625	0.214111328125	5.515625	0.65155029296875	-0.17864990234375	-0.1690673828125	0.71759033203125
9522284	50720	0	0	4.908203125	0.1689453125	-8.5927734375	0.2060546875	0.0712890625	0.0361328125	0.0361328125	-0.1982421875	-0.017578125	-0.17333984375	0.199462890625	0.201171875	5.4765625	0.651611328125	-0.17822265625	-0.16845703125	0.7177734375
9530301	50721	0	0	4.86328125	0.1279296875	-8.576171875	0.1748046875	0.0322265625	0.0595703125	0.0400390625	-0.2041015625	-0.015625	-0.179443359375	0.193603515625	0.213134765625	5.5078125	0.65167236328125	-0.177734375	-0.1678466796875	0.71795654296875
9538284	50722	0	0	4.884765625	0.12109375	-8.5859375	0.208984375	0.02734375	0.0576171875	0.04296875	-0.2109375	-0.0146484375	-0.17724609375	0.1884765625	0.21435546875	5.5078125	0.6517333984375	-0.17724609375	-0.167236328125	0.71820068359375
9546227	50723	0	0	4.8408203125	0.1328125	-8.61328125	0.1787109375	0.0419921875	0.0380859375	0.04296875	-0.2158203125	-0.015625	-0.177001953125	0.19580078125	0.20654296875	5.515625	0.65179443359375	-0.1767578125	-0.16656494140625	0.7183837890625
9554270	50724	0	0	4.8681640625	0.119140625	-8.6708984375	0.220703125	0.03125	-0.01171875	0.0439453125	-0.2216796875	-0.017578125	-0.17626953125	0.19140625	0.217041015625	5.5078125	0.65185546875	-0.17620849609375	-0.1658935546875	0.7186279296875
9562174	50725	0	0	4.8916015625	0.1015625	-8.6982421875	0.2587890625	0.0146484375	-0.0302734375	0.0439453125	-0.2265625	-0.01953125	-0.1728515625	0.198486328125	0.205322265625	5.4921875	0.65191650390625	-0.17572021484375	-0.16522216796875	0.7188720703125
9580663	50726	0	0	4.8837890625	0.123046875	-8.7353515625	0.2646484375	0.0390625	-0.0595703125	0.044921875	-0.2373046875	-0.021484375	-0.175048828125	0.193115234375	0.218505859375	5.5078125	0.6519775390625	-0.1751708984375	-0.16455078125	0.7191162109375
9581680	50727	0	0	4.9228515625	0.0966796875	-8.7197265625	0.3193359375	0.015625	-0.03515625	0.0458984375	-0.248046875	-0.0224609375	-0.1728515625	0.197998046875	0.207275390625	5.5	0.65203857421875	-0.174560546875	-0.163818359375	0.7193603515625
9586318	50728	0	0	4.9052734375	0.0830078125	-8.7314453125	0.3193359375	0.00390625	-0.037109375	0.048828125	-0.263671875	-0.0205078125	-0.176025390625	0.185302734375	0.220703125	5.5	0.652099609375	-0.1739501953125	-0.16302490234375	0.7196044921875
9594346	50729	0	0	4.890625	0.064453125	-8.7744140625	0.322265625	-0.01171875	-0.0703125	0.0498046875	-0.279296875	-0.0185546875	-0.173828125	0.19921875	0.208984375	5.515625	0.6522216796875	-0.17333984375	-0.16217041015625	0.71990966796875
9602344	50730	0	0	4.87890625	0.0498046875	-8.765625	0.330078125	-0.0234375	-0.05078125	0.0517578125	-0.29296875	-0.0146484375	-0.173095703125	0.197509765625	0.20947265625	5.4921875	0.65228271484375	-0.17266845703125	-0.16131591796875	0.72015380859375
9610331	50731	0	0	4.8544921875	0.0283203125	-8.7919921875	0.3251953125	-0.0419921875	-0.06640625	0.048828125	-0.306640625	-0.0166015625	-0.17529296875	0.192626953125	0.220458984375	5.515625	0.65240478515625	-0.17193603515625	-0.16046142578125	0.72039794921875
9618229	50732	0	0	4.76171875	-0.009765625	-8.7216796875	0.2529296875	-0.078125	0.0146484375	0.0439453125	-0.3173828125	-0.0205078125	-0.170654296875	0.19189453125	0.22021484375	5.515625	0.65252685546875	-0.171142578125	-0.15948486328125	0.720703125
9626265	50733	0	0	4.7275390625	0.0302734375	-8.732421875	0.240234375	-0.03515625	0.0166015625	0.0380859375	-0.326171875	-0.03125	-0.17333984375	0.1943359375	0.2216796875	5.515625	0.652587890625	-0.17034912109375	-0.1585693359375	0.72100830078125
9634297	50734	0	0	4.58984375	-0.021484375	-8.6953125	0.125	-0.0869140625	0.064453125	0.033203125	-0.333984375	-0.04296875	-0.17431640625	0.19287109375	0.22021484375	5.5	0.6527099609375	-0.16949462890625	-0.15765380859375	0.72137451171875
9642403	50735	0	0	4.5478515625	-0.0283203125	-8.76171875	0.10546875	-0.0927734375	0.0107421875	0.029296875	-0.333984375	-0.0537109375	-0.16845703125	0.197998046875	0.21044921875	5.5	0.6527099609375	-0.1685791015625	-0.15673828125	0.72174072265625
9650220	50736	0	0	4.53125	-0.0185546875	-8.78515625	0.1103515625	-0.0830078125	-0.0009765625	0.0234375	-0.3310546875	-0.0625	-0.168212890625	0.199462890625	0.212158203125	5.5	0.65277099609375	-0.16766357421875	-0.1558837890625	0.72210693359375
9658368	50737	0	0	4.5849609375	-0.0029296875	-8.826171875	0.1865234375	-0.068359375	-0.0302734375	0.0205078125	-0.333984375	-0.06640625	-0.16748046875	0.19775390625	0.21240234375	5.53125	0.65277099609375	-0.166748046875	-0.15496826171875	0.7225341796875
9666334	50738	0	0	4.5830078125	0.021484375	-8.8662109375	0.2080078125	-0.044921875	-0.05859375	0.017578125	-0.3408203125	-0.0654296875	-0.168701171875	0.197021484375	0.214599609375	5.515625	0.65277099609375	-0.165771484375	-0.15411376953125	0.722900390625
9674490	50739	0	0	4.5830078125	0.0283203125	-8.8818359375	0.23046875	-0.0390625	-0.0625	0.017578125	-0.3505859375	-0.0615234375	-0.170166015625	0.1904296875	0.22607421875	5.5078125	0.65277099609375	-0.164794921875	-0.1531982421875	0.72332763671875
9682205	50740	0	0	4.6416015625	0.0458984375	-8.90234375	0.3134765625	-0.021484375	-0.0703125	0.0185546875	-0.3642578125	-0.0556640625	-0.16796875	0.19677734375	0.216552734375	5.515625	0.65283203125	-0.163818359375	-0.15228271484375	0.72369384765625
9690419	50741	0	0	4.62890625	0.025390625	-8.9541015625	0.326171875	-0.04296875	-0.109375	0.017578125	-0.384765625	-0.0478515625	-0.16943359375	0.188720703125	0.2265625	5.515625	0.65289306640625	-0.16278076171875	-0.15130615234375	0.72412109375
9698314	50742	0	0	4.5908203125	0.0107421875	-8.9560546875	0.3154296875	-0.05859375	-0.09765625	0.013671875	-0.404296875	-0.0390625	-0.164794921875	0.197998046875	0.2138671875	5.5	0.6529541015625	-0.16168212890625	-0.1502685546875	0.7244873046875
9706388	50743	0	0	4.5810546875	-0.0078125	-8.9755859375	0.333984375	-0.0771484375	-0.1025390625	0.0087890625	-0.423828125	-0.0322265625	-0.1669921875	0.187744140625	0.232177734375	5.4921875	0.653076171875	-0.16046142578125	-0.14923095703125	0.724853515625
9714430	50744	0	0	4.5283203125	0.0126953125	-8.974609375	0.310546875	-0.0576171875	-0.0869140625	0.0048828125	-0.443359375	-0.02734375	-0.16259765625	0.195068359375	0.22021484375	5.5078125	0.65325927734375	-0.15924072265625	-0.1480712890625	0.72515869140625
9722363	50745	0	0	4.51171875	0.01953125	-8.9619140625	0.3251953125	-0.05078125	-0.0595703125	0.0009765625	-0.4609375	-0.0244140625	-0.16650390625	0.191650390625	0.23095703125	5.515625	0.6534423828125	-0.157958984375	-0.14691162109375	0.72552490234375
9730268	50746	0	0	4.4306640625	0.037109375	-8.9609375	0.2763671875	-0.0341796875	-0.0419921875	-0.0009765625	-0.48046875	-0.0224609375	-0.16357421875	0.19482421875	0.22021484375	5.4921875	0.65362548828125	-0.1566162109375	-0.145751953125	0.72589111328125
9738266	50747	0	0	4.3505859375	0.083984375	-8.97265625	0.23046875	0.01171875	-0.0380859375	0	-0.49609375	-0.021484375	-0.16455078125	0.193359375	0.232177734375	5.515625	0.65386962890625	-0.1551513671875	-0.14447021484375	0.72625732421875
9746299	50748	0	0	4.2783203125	0.0419921875	-8.9482421875	0.1923828125	-0.0302734375	0.0029296875	0	-0.5048828125	-0.0205078125	-0.16162109375	0.19677734375	0.221435546875	5.515625	0.65411376953125	-0.15374755859375	-0.1431884765625	0.72662353515625
9754279	50749	0	0	4.2529296875	0.0712890625	-8.98046875	0.203125	-0.001953125	-0.0126953125	-0.0009765625	-0.509765625	-0.025390625	-0.1640625	0.189208984375	0.235107421875	5.5390625	0.654296875	-0.15228271484375	-0.14190673828125	0.72698974609375
9762341	50750	0	0	4.26953125	0.09765625	-8.982421875	0.2548828125	0.0234375	0.0009765625	-0.001953125	-0.515625	-0.0302734375	-0.15966796875	0.196533203125	0.22314453125	5.515625	0.654541015625	-0.1507568359375	-0.140625	0.72735595703125
9770414	50751	0	0	4.3359375	0.0771484375	-9.01953125	0.357421875	0.001953125	-0.0185546875	0	-0.5263671875	-0.0390625	-0.1650390625	0.185546875	0.241943359375	5.515625	0.65472412109375	-0.14923095703125	-0.1392822265625	0.72772216796875
9778396	50752	0	0	4.3447265625	0.1015625	-9.0439453125	0.4033203125	0.0244140625	-0.025390625	0	-0.5439453125	-0.048828125	-0.158935546875	0.191650390625	0.230224609375	5.5078125	0.65484619140625	-0.147705078125	-0.137939453125	0.7281494140625
9786378	50753	0	0	4.3408203125	0.103515625	-9.0078125	0.4384765625	0.025390625	0.02734375	0.0009765625	-0.5634765625	-0.0615234375	-0.15869140625	0.18896484375	0.240234375	5.5234375	0.655029296875	-0.14605712890625	-0.13653564453125	0.7286376953125
9794309	50754	0	0	4.3466796875	0.1328125	-9.0498046875	0.4853515625	0.052734375	0.0029296875	0.00390625	-0.5849609375	-0.0751953125	-0.15673828125	0.19482421875	0.23291015625	5.5078125	0.6551513671875	-0.1444091796875	-0.13507080078125	0.7291259765625
9802298	50755	0	0	4.35546875	0.1337890625	-9.0859375	0.5361328125	0.05078125	-0.013671875	0.005859375	-0.6103515625	-0.0869140625	-0.154541015625	0.184326171875	0.240966796875	5.5234375	0.65521240234375	-0.14263916015625	-0.133544921875	0.72967529296875
9810317	50756	0	0	4.3427734375	0.13671875	-9.1142578125	0.5673828125	0.0517578125	-0.0234375	0.009765625	-0.6416015625	-0.0947265625	-0.153076171875	0.19384765625	0.232666015625	5.5078125	0.6552734375	-0.14080810546875	-0.1319580078125	0.73028564453125
9818181	50757	0	0	4.353515625	0.1318359375	-9.130859375	0.6259765625	0.044921875	-0.0205078125	0.0146484375	-0.673828125	-0.0966796875	-0.156982421875	0.182861328125	0.24560546875	5.4765625	0.65533447265625	-0.138916015625	-0.13031005859375	0.73089599609375
9826419	50758	0	0	4.34375	0.0732421875	-9.1796875	0.666015625	-0.015625	-0.0478515625	0.0166015625	-0.7099609375	-0.095703125	-0.1533203125	0.194091796875	0.23828125	5.5078125	0.6553955078125	-0.13690185546875	-0.12847900390625	0.7315673828125
9834178	50759	0	0	4.2958984375	0.060546875	-9.18359375	0.669921875	-0.029296875	-0.03125	0.0185546875	-0.7470703125	-0.0927734375	-0.15283203125	0.18505859375	0.246337890625	5.53125	0.65545654296875	-0.134765625	-0.1265869140625	0.732177734375
9842385	50760	0	0	4.1875	0.0537109375	-9.1650390625	0.6162109375	-0.037109375	0.009765625	0.0166015625	-0.78515625	-0.0849609375	-0.151123046875	0.189697265625	0.242919921875	5.515625	0.65557861328125	-0.132568359375	-0.1246337890625	0.73284912109375
9850207	50761	0	0	4.1162109375	0.0947265625	-9.21875	0.6025390625	0.001953125	-0.0205078125	0.017578125	-0.8203125	-0.0810546875	-0.151611328125	0.1826171875	0.250732421875	5.5234375	0.65570068359375	-0.13018798828125	-0.12255859375	0.73345947265625
9858479	50762	0	0	4.0361328125	0.0166015625	-9.19921875	0.5830078125	-0.076171875	0.021484375	0.0166015625	-0.8486328125	-0.0791015625	-0.148681640625	0.189453125	0.24658203125	5.5078125	0.6558837890625	-0.1278076171875	-0.120361328125	0.734130859375
9866266	50763	0	0	3.9833984375	0.0166015625	-9.2392578125	0.591796875	-0.0771484375	0.005859375	0.0146484375	-0.8759765625	-0.078125	-0.14599609375	0.181640625	0.252197265625	5.515625	0.65606689453125	-0.12530517578125	-0.11810302734375	0.7347412109375
9874474	50764	0	0	3.892578125	-0.0146484375	-9.248046875	0.56640625	-0.1103515625	0.021484375	0.0107421875	-0.90625	-0.080078125	-0.14404296875	0.189453125	0.249755859375	5.5078125	0.65625	-0.1226806640625	-0.11578369140625	0.73541259765625
9882510	50765	0	0	3.76953125	0.041015625	-9.275390625	0.5107421875	-0.0556640625	0.017578125	0.0068359375	-0.93359375	-0.08203125	-0.144775390625	0.1845703125	0.2548828125	5.46875	0.6563720703125	-0.1199951171875	-0.1134033203125	0.736083984375
9890445	50766	0	0	3.6708984375	0.0732421875	-9.28515625	0.48046875	-0.025390625	0.033203125	0.0048828125	-0.9541015625	-0.0869140625	-0.142333984375	0.194091796875	0.246337890625	5.4921875	0.65655517578125	-0.1171875	-0.1109619140625	0.73675537109375
9898301	50767	0	0	3.53125	0.0908203125	-9.318359375	0.412109375	-0.009765625	0.0244140625	0.0068359375	-0.9716796875	-0.0888671875	-0.14404296875	0.180419921875	0.265625	5.5	0.65673828125	-0.1143798828125	-0.10845947265625	0.7374267578125
9906472	50768	0	0	3.48828125	0.1240234375	-9.302734375	0.44140625	0.021484375	0.064453125	0.0107421875	-0.990234375	-0.087890625	-0.1396484375	0.18896484375	0.255126953125	5.5	0.6568603515625	-0.11151123046875	-0.10595703125	0.73809814453125
9914326	50769	0	0	3.435546875	0.1044921875	-9.3349609375	0.4619140625	0.0009765625	0.0556640625	0.0126953125	-1.009765625	-0.0849609375	-0.139404296875	0.1796875	0.26513671875	5.5	0.65704345703125	-0.10858154296875	-0.10333251953125	0.73876953125
9922391	50770	0	0	3.3818359375	0.068359375	-9.3828125	0.484375	-0.03515625	0.0322265625	0.013671875	-1.03125	-0.0849609375	-0.13720703125	0.186767578125	0.25927734375	5.5	0.65716552734375	-0.1055908203125	-0.1007080078125	0.73944091796875
9930413	50771	0	0	3.3779296875	0.08984375	-9.3583984375	0.5576171875	-0.015625	0.0810546875	0.01171875	-1.05859375	-0.08984375	-0.135009765625	0.183837890625	0.265380859375	5.5078125	0.6573486328125	-0.10247802734375	-0.09796142578125	0.7401123046875
9938480	50772	0	0	3.3310546875	0.0693359375	-9.443359375	0.58984375	-0.037109375	0.01953125	0.01171875	-1.0927734375	-0.09765625	-0.132080078125	0.18994140625	0.257568359375	5.5078125	0.657470703125	-0.09930419921875	-0.09515380859375	0.74078369140625
9946346	50773	0	0	3.2099609375	0.0673828125	-9.4111328125	0.552734375	-0.0400390625	0.076171875	0.009765625	-1.1298828125	-0.107421875	-0.133056640625	0.1796875	0.27001953125	5.5	0.6575927734375	-0.0960693359375	-0.09228515625	0.741455078125
9954311	50774	0	0	3.0888671875	0.134765625	-9.453125	0.5166015625	0.0263671875	0.05859375	0.0087890625	-1.1640625	-0.1171875	-0.1279296875	0.1875	0.263427734375	5.5078125	0.65765380859375	-0.0926513671875	-0.08929443359375	0.7421875
9962337	50775	0	0	2.9765625	0.1552734375	-9.421875	0.494140625	0.0439453125	0.11328125	0.01171875	-1.1943359375	-0.1240234375	-0.126953125	0.17578125	0.276123046875	5.5078125	0.65771484375	-0.08917236328125	-0.08624267578125	0.742919921875
9970197	50776	0	0	2.837890625	0.1484375	-9.4296875	0.4462890625	0.0361328125	0.1298828125	0.013671875	-1.22265625	-0.1279296875	-0.125244140625	0.182373046875	0.272216796875	5.53125	0.65771484375	-0.0855712890625	-0.08306884765625	0.74371337890625
9978350	50777	0	0	2.78125	0.1875	-9.4091796875	0.482421875	0.07421875	0.173828125	0.015625	-1.2490234375	-0.1318359375	-0.12060546875	0.18701171875	0.270263671875	5.515625	0.65777587890625	-0.0819091796875	-0.079833984375	0.74444580078125
9986211	50778	0	0	2.6533203125	0.2060546875	-9.4443359375	0.4501953125	0.0908203125	0.1611328125	0.0185546875	-1.27734375	-0.1328125	-0.117919921875	0.187255859375	0.271728515625	5.4921875	0.65771484375	-0.07818603515625	-0.0765380859375	0.74517822265625
9994415	50779	0	0	2.5849609375	0.2158203125	-9.509765625	0.48046875	0.1005859375	0.119140625	0.0263671875	-1.3056640625	-0.134765625	-0.118408203125	0.179443359375	0.281494140625	5.4921875	0.65771484375	-0.07440185546875	-0.0731201171875	0.7459716796875
10002199	50780	0	0	2.4873046875	0.1484375	-9.4306640625	0.4833984375	0.0341796875	0.2197265625	0.033203125	-1.3359375	-0.1318359375	-0.11767578125	0.1826171875	0.27685546875	5.5078125	0.65771484375	-0.07049560546875	-0.06964111328125	0.7467041015625
10010381	50781	0	0	2.3212890625	0.0615234375	-9.4345703125	0.419921875	-0.0537109375	0.2373046875	0.037109375	-1.36328125	-0.125	-0.1123046875	0.18017578125	0.27685546875	5.5234375	0.65765380859375	-0.06658935546875	-0.0660400390625	0.74737548828125
10018191	50782	0	0	2.1513671875	0.021484375	-9.4609375	0.35546875	-0.091796875	0.2314453125	0.03515625	-1.38671875	-0.115234375	-0.11083984375	0.18701171875	0.278564453125	5.5234375	0.65765380859375	-0.06256103515625	-0.0623779296875	0.74810791015625
10026452	50783	0	0	1.958984375	0.0068359375	-9.4345703125	0.26953125	-0.10546875	0.27734375	0.029296875	-1.4052734375	-0.10546875	-0.107177734375	0.1806640625	0.28564453125	5.515625	0.65765380859375	-0.0584716796875	-0.05865478515625	0.74871826171875
10034238	50784	0	0	1.7958984375	-0.0166015625	-9.4794921875	0.21484375	-0.1279296875	0.2509765625	0.0234375	-1.416015625	-0.099609375	-0.107177734375	0.18017578125	0.28759765625	5.5	0.65765380859375	-0.0543212890625	-0.054931640625	0.74932861328125
10042314	50785	0	0	1.6845703125	-0.0107421875	-9.447265625	0.212890625	-0.1220703125	0.30078125	0.015625	-1.4228515625	-0.0966796875	-0.10302734375	0.180908203125	0.28125	5.5078125	0.65765380859375	-0.05010986328125	-0.0511474609375	0.7498779296875
10050368	50786	0	0	1.5205078125	0.0498046875	-9.4716796875	0.1591796875	-0.0625	0.29296875	0.0107421875	-1.4296875	-0.09765625	-0.10107421875	0.18359375	0.285888671875	5.5078125	0.65765380859375	-0.0458984375	-0.04742431640625	0.7503662109375
10058346	50787	0	0	1.3916015625	0.087890625	-9.4755859375	0.140625	-0.0234375	0.3037109375	0.0068359375	-1.43359375	-0.099609375	-0.094970703125	0.185546875	0.28271484375	5.53125	0.6575927734375	-0.0416259765625	-0.04364013671875	0.75091552734375
10066347	50788	0	0	1.23828125	0.0869140625	-9.48046875	0.0986328125	-0.025390625	0.3125	0.0068359375	-1.4384765625	-0.099609375	-0.0966796875	0.18310546875	0.291259765625	5.53125	0.65753173828125	-0.03729248046875	-0.0399169921875	0.75140380859375
10074243	50789	0	0	1.1533203125	0.1162109375	-9.45703125	0.125	0.00390625	0.3486328125	0.0068359375	-1.4423828125	-0.1005859375	-0.08837890625	0.177978515625	0.289794921875	5.5078125	0.657470703125	-0.03302001953125	-0.0361328125	0.7518310546875
10082220	50790	0	0	1.0791015625	0.1171875	-9.462890625	0.1630859375	0.0048828125	0.3544921875	0.0048828125	-1.451171875	-0.1005859375	-0.090087890625	0.18212890625	0.29248046875	5.5078125	0.6573486328125	-0.0286865234375	-0.0323486328125	0.7523193359375
10090501	50791	0	0	0.9462890625	0.1123046875	-9.4111328125	0.1435546875	-0.0009765625	0.416015625	0.001953125	-1.4609375	-0.1005859375	-0.08544921875	0.181396484375	0.292236328125	5.5078125	0.6572265625	-0.02435302734375	-0.028564453125	0.752685546875
10098369	50792	0	0	0.8349609375	0.1220703125	-9.482421875	0.146484375	0.0078125	0.353515625	0.0009765625	-1.4765625	-0.099609375	-0.08447265625	0.1826171875	0.295654296875	5.5234375	0.65704345703125	-0.01995849609375	-0.02471923828125	0.75311279296875
10106434	50793	0	0	0.75	0.10546875	-9.4248046875	0.177734375	-0.0087890625	0.4189453125	0	-1.4912109375	-0.09765625	-0.0771484375	0.17919921875	0.293701171875	5.5	0.65692138671875	-0.0155029296875	-0.0208740234375	0.75347900390625
10114247	50794	0	0	0.63671875	0.0615234375	-9.42578125	0.1806640625	-0.0537109375	0.423828125	-0.0029296875	-1.5078125	-0.0966796875	-0.078857421875	0.1767578125	0.30224609375	5.53125	0.65673828125	-0.010986328125	-0.0169677734375	0.7537841796875
10122295	50795	0	0	0.5068359375	0.091796875	-9.5234375	0.169921875	-0.0234375	0.33203125	-0.0068359375	-1.529296875	-0.095703125	-0.071533203125	0.184814453125	0.28955078125	5.5	0.65655517578125	-0.00640869140625	-0.0130615234375	0.75408935546875
10130296	50796	0	0	0.365234375	0.099609375	-9.470703125	0.1484375	-0.0166015625	0.3876953125	-0.009765625	-1.5498046875	-0.0966796875	-0.072998046875	0.178955078125	0.3046875	5.5	0.65631103515625	-0.00177001953125	-0.009033203125	0.75439453125
10138297	50797	0	0	0.2509765625	0.0830078125	-9.4501953125	0.15625	-0.0341796875	0.41015625	-0.0126953125	-1.5732421875	-0.099609375	-0.064208984375	0.182373046875	0.291259765625	5.5078125	0.65606689453125	0.0029296875	-0.0050048828125	0.754638671875
10146341	50798	0	0	0.119140625	0.0869140625	-9.4794921875	0.1484375	-0.0322265625	0.3818359375	-0.0185546875	-1.59765625	-0.10546875	-0.064208984375	0.18115234375	0.302978515625	5.4921875	0.65576171875	0.00775146484375	-0.00091552734375	0.7548828125
10154223	50799	0	0	-0.07421875	0.1318359375	-9.4462890625	0.0810546875	0.01171875	0.4130859375	-0.0234375	-1.6201171875	-0.11328125	-0.062744140625	0.177734375	0.3037109375	5.5	0.65545654296875	0.0125732421875	0.00323486328125	0.75506591796875
10162194	50800	0	0	-0.2451171875	0.1845703125	-9.4736328125	0.037109375	0.0625	0.3837890625	-0.025390625	-1.6376953125	-0.1201171875	-0.0546875	0.18359375	0.29345703125	5.5	0.655029296875	0.017578125	0.00738525390625	0.75531005859375
10170558	50801	0	0	-0.5	0.185546875	-9.4599609375	-0.08984375	0.0625	0.392578125	-0.029296875	-1.6455078125	-0.125	-0.052978515625	0.17822265625	0.30224609375	5.5078125	0.65460205078125	0.02252197265625	0.0115966796875	0.7554931640625
10178179	50802	0	0	-0.6494140625	0.2421875	-9.3876953125	-0.1103515625	0.1171875	0.458984375	-0.033203125	-1.6435546875	-0.12890625	-0.04931640625	0.181884765625	0.297119140625	5.515625	0.65411376953125	0.027587890625	0.0157470703125	0.75567626953125
10186522	50803	0	0	-0.787109375	0.2783203125	-9.35546875	-0.1201171875	0.150390625	0.482421875	-0.0322265625	-1.634765625	-0.130859375	-0.046630859375	0.18212890625	0.298583984375	5.5078125	0.65362548828125	0.03253173828125	0.01995849609375	0.75579833984375
10194106	50804	0	0	-0.8505859375	0.2978515625	-9.2998046875	-0.056640625	0.1689453125	0.529296875	-0.0283203125	-1.6259765625	-0.1298828125	-0.044921875	0.1767578125	0.307373046875	5.5	0.653076171875	0.03753662109375	0.02410888671875	0.75592041015625
10202446	50805	0	0	-0.8779296875	0.2958984375	-9.349609375	0.0419921875	0.166015625	0.4677734375	-0.021484375	-1.619140625	-0.1259765625	-0.0390625	0.1875	0.296142578125	5.53125	0.65252685546875	0.04241943359375	0.02825927734375	0.7559814453125
10210400	50806	0	0	-0.90234375	0.2958984375	-9.3583984375	0.14453125	0.1650390625	0.4462890625	-0.0126953125	-1.6220703125	-0.12109375	-0.04052734375	0.1796875	0.30615234375	5.515625	0.6519775390625	0.04736328125	0.03240966796875	0.75604248046875
10218374	50807	0	0	-0.955078125	0.3125	-9.3623046875	0.21875	0.181640625	0.427734375	-0.0029296875	-1.6328125	-0.115234375	-0.032958984375	0.184814453125	0.298095703125	5.515625	0.6513671875	0.05224609375	0.03662109375	0.7559814453125
10226381	50808	0	0	-1.025390625	0.2822265625	-9.330078125	0.275390625	0.1533203125	0.443359375	0.0048828125	-1.6572265625	-0.109375	-0.032470703125	0.17724609375	0.3076171875	5.5078125	0.65081787109375	0.05712890625	0.0408935546875	0.75592041015625
10234384	50809	0	0	-1.1142578125	0.2353515625	-9.27734375	0.31640625	0.107421875	0.4775390625	0.0126953125	-1.6884765625	-0.1044921875	-0.026611328125	0.1806640625	0.29833984375	5.515625	0.65020751953125	0.0621337890625	0.0452880859375	0.75579833984375
10242364	50810	0	0	-1.3935546875	0.2109375	-9.1953125	0.1689453125	0.0859375	0.5400390625	0.0185546875	-1.72265625	-0.1005859375	-0.0224609375	0.18505859375	0.298583984375	5.5078125	0.6495361328125	0.06719970703125	0.04974365234375	0.755615234375
10250360	50811	0	0	-1.67578125	0.1728515625	-9.1005859375	0.021484375	0.05078125	0.611328125	0.021484375	-1.7509765625	-0.1005859375	-0.016845703125	0.18310546875	0.29638671875	5.53125	0.64892578125	0.07232666015625	0.0543212890625	0.75543212890625
10258393	50812	0	0	-1.974609375	0.1328125	-9.0634765625	-0.142578125	0.013671875	0.6240234375	0.021484375	-1.765625	-0.099609375	-0.015625	0.1845703125	0.2978515625	5.484375	0.648193359375	0.07757568359375	0.0589599609375	0.755126953125
10266419	50813	0	0	-2.3291015625	0.1240234375	-9.0986328125	-0.3603515625	0.0087890625	0.5615234375	0.0224609375	-1.765625	-0.099609375	-0.0107421875	0.18310546875	0.2939453125	5.5078125	0.6474609375	0.082763671875	0.0635986328125	0.75482177734375
10274257	50814	0	0	-2.6484375	0.134765625	-9.078125	-0.544921875	0.021484375	0.552734375	0.0234375	-1.748046875	-0.0986328125	-0.0087890625	0.186279296875	0.296630859375	5.5078125	0.646728515625	0.08795166015625	0.0682373046875	0.75445556640625
10282300	50815	0	0	-2.890625	0.1044921875	-9.046875	-0.6552734375	-0.0048828125	0.5546875	0.0224609375	-1.712890625	-0.0966796875	-0.002197265625	0.189453125	0.2890625	5.5	0.64599609375	0.09307861328125	0.07275390625	0.75408935546875
10290289	50816	0	0	-3.142578125	0.107421875	-9.109375	-0.7783203125	0.0009765625	0.4609375	0.0205078125	-1.66796875	-0.095703125	0.0029296875	0.19384765625	0.289306640625	5.5	0.64520263671875	0.0980224609375	0.07720947265625	0.75372314453125
10298214	50817	0	0	-3.3095703125	0.1240234375	-9.0751953125	-0.8203125	0.021484375	0.462890625	0.0205078125	-1.6142578125	-0.0986328125	0.00634765625	0.189697265625	0.2880859375	5.53125	0.6444091796875	0.10284423828125	0.08154296875	0.7532958984375
10306245	50818	0	0	-3.4248046875	0.1259765625	-8.9921875	-0.8154296875	0.0263671875	0.5126953125	0.01953125	-1.5537109375	-0.103515625	0.004638671875	0.187255859375	0.29638671875	5.53125	0.6435546875	0.1075439453125	0.085693359375	0.75286865234375
10314392	50819	0	0	-3.5	0.1103515625	-8.9599609375	-0.775390625	0.0146484375	0.51171875	0.015625	-1.49609375	-0.1083984375	0.008056640625	0.18896484375	0.291748046875	5.5234375	0.6427001953125	0.11199951171875	0.08966064453125	0.75250244140625
10322283	50820	0	0	-3.5693359375	0.1142578125	-8.947265625	-0.734375	0.021484375	0.4921875	0.01171875	-1.4404296875	-0.11328125	0.012939453125	0.18603515625	0.286376953125	5.5390625	0.641845703125	0.11627197265625	0.093505859375	0.7520751953125
10330512	50821	0	0	-3.5576171875	0.1572265625	-8.9375	-0.6162109375	0.0673828125	0.46875	0.0068359375	-1.3935546875	-0.1181640625	0.02001953125	0.19580078125	0.281005859375	5.53125	0.6409912109375	0.1204833984375	0.09716796875	0.751708984375
10338429	50822	0	0	-3.587890625	0.1962890625	-8.90234375	-0.544921875	0.1103515625	0.470703125	0.005859375	-1.349609375	-0.1220703125	0.022216796875	0.190673828125	0.281982421875	5.53125	0.64007568359375	0.12451171875	0.1007080078125	0.7513427734375
10346413	50823	0	0	-3.6083984375	0.2392578125	-8.94140625	-0.4658203125	0.1572265625	0.3984375	0.009765625	-1.314453125	-0.125	0.02294921875	0.1904296875	0.283935546875	5.53125	0.63922119140625	0.12835693359375	0.10418701171875	0.7509765625
10354431	50824	0	0	-3.59765625	0.2587890625	-8.974609375	-0.3583984375	0.1806640625	0.3310546875	0.017578125	-1.2861328125	-0.1259765625	0.02783203125	0.19091796875	0.284912109375	5.5078125	0.6383056640625	0.13214111328125	0.10760498046875	0.7506103515625
10362410	50825	0	0	-3.5576171875	0.255859375	-9.01171875	-0.2236328125	0.1826171875	0.2607421875	0.0263671875	-1.2734375	-0.1240234375	0.028564453125	0.196044921875	0.27978515625	5.5078125	0.63739013671875	0.1358642578125	0.1109619140625	0.750244140625
10370382	50826	0	0	-3.56640625	0.216796875	-9.0068359375	-0.138671875	0.1494140625	0.23046875	0.0361328125	-1.26953125	-0.1220703125	0.0322265625	0.192138671875	0.276611328125	5.515625	0.636474609375	0.1395263671875	0.11431884765625	0.7498779296875
10378363	50827	0	0	-3.611328125	0.1904296875	-9.001953125	-0.0908203125	0.12890625	0.2001953125	0.04296875	-1.2724609375	-0.119140625	0.03125	0.195556640625	0.283447265625	5.5234375	0.635498046875	0.14312744140625	0.11773681640625	0.74945068359375
10386417	50828	0	0	-3.658203125	0.1376953125	-8.888671875	-0.0439453125	0.0830078125	0.27734375	0.0498046875	-1.2763671875	-0.1171875	0.039794921875	0.19921875	0.275634765625	5.515625	0.63458251953125	0.146728515625	0.12115478515625	0.74896240234375
10394306	50829	0	0	-3.7666015625	0.087890625	-8.818359375	-0.05859375	0.0400390625	0.30859375	0.0517578125	-1.2841796875	-0.1142578125	0.037109375	0.1943359375	0.279052734375	5.53125	0.6336669921875	0.150390625	0.12457275390625	0.74847412109375
10402223	50830	0	0	-3.93359375	0.0322265625	-8.75	-0.1318359375	-0.0087890625	0.337890625	0.0537109375	-1.2861328125	-0.107421875	0.0419921875	0.19921875	0.26953125	5.5390625	0.6326904296875	0.15399169921875	0.1280517578125	0.74798583984375
10410295	50831	0	0	-4.126953125	-0.0048828125	-8.78125	-0.2333984375	-0.0390625	0.267578125	0.0537109375	-1.283203125	-0.0986328125	0.042724609375	0.1923828125	0.277099609375	5.5	0.63177490234375	0.15765380859375	0.1314697265625	0.74737548828125
10418204	50832	0	0	-4.271484375	-0.009765625	-8.7314453125	-0.28515625	-0.037109375	0.2763671875	0.052734375	-1.275390625	-0.0849609375	0.048583984375	0.200927734375	0.2607421875	5.5234375	0.630859375	0.1612548828125	0.1348876953125	0.746826171875
10426390	50833	0	0	-4.4013671875	0.005859375	-8.6455078125	-0.32421875	-0.015625	0.3203125	0.05078125	-1.263671875	-0.0712890625	0.048095703125	0.2021484375	0.27001953125	5.53125	0.6300048828125	0.164794921875	0.13824462890625	0.74615478515625
10434181	50834	0	0	-4.4736328125	-0.0146484375	-8.6142578125	-0.3076171875	-0.0302734375	0.310546875	0.0478515625	-1.251953125	-0.05859375	0.054443359375	0.203857421875	0.260986328125	5.53125	0.629150390625	0.16839599609375	0.1416015625	0.74542236328125
10442367	50835	0	0	-4.5400390625	-0.0107421875	-8.57421875	-0.28515625	-0.021484375	0.3076171875	0.0458984375	-1.2373046875	-0.048828125	0.0517578125	0.19970703125	0.268310546875	5.5	0.6282958984375	0.17193603515625	0.1448974609375	0.74468994140625
10450227	50836	0	0	-4.5458984375	0.0185546875	-8.509765625	-0.2041015625	0.0126953125	0.330078125	0.0439453125	-1.22265625	-0.041015625	0.0615234375	0.210693359375	0.252685546875	5.515625	0.62750244140625	0.1754150390625	0.14813232421875	0.74395751953125
10458330	50837	0	0	-4.548828125	0.02734375	-8.412109375	-0.12109375	0.025390625	0.3837890625	0.04296875	-1.2138671875	-0.0361328125	0.060302734375	0.197998046875	0.267578125	5.5078125	0.626708984375	0.17889404296875	0.15130615234375	0.7431640625
10466215	50838	0	0	-4.591796875	0.0107421875	-8.328125	-0.080078125	0.013671875	0.423828125	0.0419921875	-1.2080078125	-0.0361328125	0.065185546875	0.20849609375	0.2509765625	5.5078125	0.6258544921875	0.18231201171875	0.1544189453125	0.74237060546875
10474380	50839	0	0	-4.8193359375	-0.0498046875	-8.2802734375	-0.22265625	-0.04296875	0.427734375	0.041015625	-1.2080078125	-0.0400390625	0.063720703125	0.20166015625	0.262451171875	5.5078125	0.62506103515625	0.18572998046875	0.1575927734375	0.74151611328125
10482359	50840	0	0	-5.0908203125	-0.0810546875	-8.1865234375	-0.4111328125	-0.0703125	0.4765625	0.0361328125	-1.2021484375	-0.0439453125	0.06884765625	0.20751953125	0.250732421875	5.5078125	0.62420654296875	0.18914794921875	0.16070556640625	0.74072265625
10490334	50841	0	0	-5.40234375	-0.12109375	-8.1416015625	-0.640625	-0.1064453125	0.4755859375	0.029296875	-1.1806640625	-0.048828125	0.070556640625	0.205322265625	0.2529296875	5.5234375	0.623291015625	0.19256591796875	0.163818359375	0.73992919921875
10498281	50842	0	0	-5.677734375	-0.0908203125	-8.169921875	-0.8359375	-0.072265625	0.40234375	0.021484375	-1.146484375	-0.0517578125	0.073486328125	0.212158203125	0.248779296875	5.5	0.6224365234375	0.19586181640625	0.16680908203125	0.7391357421875
10506360	50843	0	0	-5.830078125	-0.0859375	-8.1552734375	-0.912109375	-0.064453125	0.3720703125	0.015625	-1.1005859375	-0.0546875	0.07568359375	0.205810546875	0.24853515625	5.4921875	0.62152099609375	0.1990966796875	0.169677734375	0.73834228515625
10512437	50844	0	0	-5.8955078125	-0.029296875	-8.1630859375	-0.904296875	-0.0048828125	0.3212890625	0.0107421875	-1.052734375	-0.056640625	0.079345703125	0.21142578125	0.24267578125	5.515625	0.62066650390625	0.2021484375	0.17236328125	0.73760986328125
10520398	50845	0	0	-5.8955078125	-0.0126953125	-8.140625	-0.833984375	0.0146484375	0.30078125	0.0068359375	-1.0068359375	-0.056640625	0.08056640625	0.2041015625	0.244384765625	5.5234375	0.61981201171875	0.20513916015625	0.17498779296875	0.7369384765625
10528454	50846	0	0	-5.8642578125	-0.0126953125	-8.1181640625	-0.736328125	0.0166015625	0.2841796875	0.0048828125	-0.96484375	-0.056640625	0.082275390625	0.212158203125	0.241943359375	5.5078125	0.61895751953125	0.20794677734375	0.177490234375	0.73626708984375
10536292	50847	0	0	-5.869140625	0.0087890625	-8.1201171875	-0.677734375	0.041015625	0.2421875	0.00390625	-0.9267578125	-0.0546875	0.08447265625	0.2119140625	0.238037109375	5.53125	0.61810302734375	0.21063232421875	0.17987060546875	0.735595703125
10544274	50848	0	0	-5.837890625	0.0400390625	-8.095703125	-0.5859375	0.07421875	0.2275390625	0.00390625	-0.892578125	-0.052734375	0.084228515625	0.216064453125	0.235107421875	5.5234375	0.6173095703125	0.2132568359375	0.18212890625	0.7349853515625
10552270	50849	0	0	-5.8388671875	0.0478515625	-8.0361328125	-0.5283203125	0.0849609375	0.2490234375	0.00390625	-0.86328125	-0.0537109375	0.089111328125	0.209716796875	0.236083984375	5.5078125	0.61651611328125	0.21575927734375	0.184326171875	0.734375
10560312	50850	0	0	-5.78125	0.0888671875	-8.01953125	-0.4150390625	0.12890625	0.2294921875	0.0068359375	-0.8369140625	-0.0615234375	0.08935546875	0.21630859375	0.23046875	5.5	0.61572265625	0.21820068359375	0.18646240234375	0.7337646484375
10568185	50851	0	0	-5.751953125	0.1396484375	-8.0361328125	-0.330078125	0.1826171875	0.1767578125	0.013671875	-0.8154296875	-0.0703125	0.09228515625	0.21630859375	0.226318359375	5.5	0.61492919921875	0.22052001953125	0.18853759765625	0.733154296875
10576379	50852	0	0	-5.7333984375	0.115234375	-7.984375	-0.2587890625	0.1630859375	0.1923828125	0.0205078125	-0.794921875	-0.080078125	0.09228515625	0.215576171875	0.228515625	5.5078125	0.6141357421875	0.22271728515625	0.19061279296875	0.732666015625
10584168	50853	0	0	-5.7158203125	0.1103515625	-7.962890625	-0.1904296875	0.1630859375	0.177734375	0.0283203125	-0.78125	-0.0908203125	0.093017578125	0.2138671875	0.228759765625	5.5078125	0.61334228515625	0.22491455078125	0.19268798828125	0.73211669921875
10592379	50854	0	0	-5.7421875	0.107421875	-7.939453125	-0.1650390625	0.166015625	0.1669921875	0.0361328125	-0.767578125	-0.0986328125	0.0947265625	0.218505859375	0.2255859375	5.515625	0.61248779296875	0.22698974609375	0.19476318359375	0.73162841796875
10600466	50855	0	0	-5.728515625	0.0927734375	-7.884765625	-0.1025390625	0.158203125	0.1865234375	0.0458984375	-0.7607421875	-0.1015625	0.09912109375	0.21728515625	0.22705078125	5.515625	0.61163330078125	0.22906494140625	0.19677734375	0.731201171875
10608429	50856	0	0	-5.681640625	0.0732421875	-7.84765625	-0.0068359375	0.1474609375	0.1884765625	0.0537109375	-0.7578125	-0.099609375	0.09912109375	0.22265625	0.219970703125	5.5625	0.61077880859375	0.23101806640625	0.1988525390625	0.730712890625
10616295	50857	0	0	-5.63671875	0.037109375	-7.7802734375	0.0869140625	0.119140625	0.220703125	0.0595703125	-0.763671875	-0.09375	0.101318359375	0.217041015625	0.22314453125	5.53125	0.6099853515625	0.2330322265625	0.20098876953125	0.73016357421875
10624462	50858	0	0	-5.6806640625	-0.0205078125	-7.740234375	0.091796875	0.068359375	0.224609375	0.0654296875	-0.7744140625	-0.087890625	0.101318359375	0.22216796875	0.216064453125	5.5	0.609130859375	0.23504638671875	0.20306396484375	0.7296142578125
10632421	50859	0	0	-5.794921875	-0.0537109375	-7.7294921875	0.0283203125	0.0439453125	0.19921875	0.068359375	-0.78515625	-0.0810546875	0.103515625	0.218505859375	0.21875	5.4765625	0.60833740234375	0.237060546875	0.20526123046875	0.72906494140625
10640296	50860	0	0	-5.9169921875	-0.1103515625	-7.6689453125	-0.0439453125	-0.005859375	0.2216796875	0.068359375	-0.7958984375	-0.0751953125	0.10498046875	0.228759765625	0.2138671875	5.484375	0.6075439453125	0.23907470703125	0.2073974609375	0.72845458984375
10648276	50861	0	0	-6.041015625	-0.1220703125	-7.6630859375	-0.1171875	-0.0087890625	0.189453125	0.0673828125	-0.7998046875	-0.0703125	0.106689453125	0.218505859375	0.214599609375	5.515625	0.60675048828125	0.2412109375	0.2095947265625	0.727783203125
10656325	50862	0	0	-6.173828125	-0.099609375	-7.6337890625	-0.2001953125	0.01953125	0.1796875	0.0634765625	-0.7998046875	-0.0673828125	0.10791015625	0.226806640625	0.210205078125	5.515625	0.60589599609375	0.2432861328125	0.2117919921875	0.72711181640625
10664298	50863	0	0	-6.2744140625	-0.107421875	-7.5634765625	-0.251953125	0.01953125	0.2109375	0.0634765625	-0.79296875	-0.064453125	0.110595703125	0.223388671875	0.205078125	5.5078125	0.6051025390625	0.245361328125	0.21392822265625	0.7264404296875
10672206	50864	0	0	-6.3330078125	-0.1123046875	-7.59375	-0.2607421875	0.021484375	0.142578125	0.0654296875	-0.7783203125	-0.0625	0.109375	0.223388671875	0.2109375	5.5	0.60430908203125	0.2474365234375	0.216064453125	0.72576904296875
10680362	50865	0	0	-6.3095703125	-0.1484375	-7.5234375	-0.189453125	-0.0078125	0.1748046875	0.068359375	-0.76171875	-0.0625	0.114013671875	0.2236328125	0.198974609375	5.5078125	0.60357666015625	0.24945068359375	0.2181396484375	0.72509765625
10688166	50866	0	0	-6.31640625	-0.1923828125	-7.45703125	-0.150390625	-0.044921875	0.2021484375	0.0673828125	-0.7470703125	-0.0625	0.11572265625	0.225830078125	0.205810546875	5.5	0.602783203125	0.25140380859375	0.22021484375	0.7244873046875
10696419	50867	0	0	-6.224609375	-0.1953125	-7.4970703125	-0.0126953125	-0.041015625	0.1259765625	0.064453125	-0.736328125	-0.0654296875	0.1181640625	0.232666015625	0.194091796875	5.5078125	0.60205078125	0.2532958984375	0.22222900390625	0.72381591796875
10704160	50868	0	0	-6.1484375	-0.216796875	-7.4296875	0.107421875	-0.0546875	0.1552734375	0.0615234375	-0.7314453125	-0.0703125	0.115966796875	0.226318359375	0.20361328125	5.5234375	0.60125732421875	0.25518798828125	0.2242431640625	0.72314453125
10712470	50869	0	0	-6.046875	-0.2333984375	-7.3720703125	0.25390625	-0.064453125	0.17578125	0.05859375	-0.7373046875	-0.0771484375	0.121826171875	0.231689453125	0.19384765625	5.5234375	0.6004638671875	0.257080078125	0.22625732421875	0.7225341796875
10720310	50870	0	0	-6.09765625	-0.2470703125	-7.3046875	0.248046875	-0.0703125	0.2041015625	0.0537109375	-0.7548828125	-0.0869140625	0.120361328125	0.229736328125	0.2001953125	5.5	0.599609375	0.259033203125	0.228271484375	0.721923828125
10728298	50871	0	0	-6.216796875	-0.255859375	-7.3125	0.1748046875	-0.0712890625	0.15625	0.0478515625	-0.78125	-0.0966796875	0.125732421875	0.2373046875	0.18798828125	5.5	0.59869384765625	0.26104736328125	0.2303466796875	0.7213134765625
10736263	50872	0	0	-6.3818359375	-0.21484375	-7.2998046875	0.056640625	-0.0224609375	0.1279296875	0.044921875	-0.8046875	-0.109375	0.123291015625	0.228271484375	0.194580078125	5.5078125	0.59771728515625	0.26312255859375	0.23248291015625	0.720703125
10744278	50873	0	0	-6.513671875	-0.22265625	-7.216796875	-0.02734375	-0.021484375	0.16796875	0.04296875	-0.8212890625	-0.1201171875	0.127197265625	0.238037109375	0.18017578125	5.515625	0.5966796875	0.26519775390625	0.234619140625	0.72003173828125
10752228	50874	0	0	-6.6181640625	-0.224609375	-7.181640625	-0.0830078125	-0.0146484375	0.1591796875	0.0439453125	-0.8310546875	-0.12890625	0.12646484375	0.234375	0.186767578125	5.515625	0.5955810546875	0.267333984375	0.23687744140625	0.71942138671875
10760172	50875	0	0	-6.69140625	-0.23046875	-7.154296875	-0.107421875	-0.01171875	0.142578125	0.044921875	-0.8359375	-0.138671875	0.13037109375	0.2392578125	0.177490234375	5.5078125	0.594482421875	0.26953125	0.23907470703125	0.71881103515625
10768309	50876	0	0	-6.7060546875	-0.2080078125	-7.0615234375	-0.0732421875	0.021484375	0.1904296875	0.046875	-0.8369140625	-0.1494140625	0.12939453125	0.233642578125	0.184814453125	5.5078125	0.59332275390625	0.27166748046875	0.2413330078125	0.71820068359375
10776160	50877	0	0	-6.634765625	-0.255859375	-7.0107421875	0.0458984375	-0.015625	0.1953125	0.0498046875	-0.8359375	-0.1591796875	0.134765625	0.24169921875	0.17041015625	5.515625	0.59210205078125	0.2738037109375	0.24365234375	0.7176513671875
10784286	50878	0	0	-6.619140625	-0.251953125	-6.9560546875	0.1083984375	0	0.2041015625	0.0517578125	-0.8388671875	-0.1689453125	0.1318359375	0.236572265625	0.181884765625	5.5078125	0.59088134765625	0.27587890625	0.24591064453125	0.717041015625
10792160	50879	0	0	-6.5478515625	-0.2509765625	-6.9384765625	0.228515625	0.013671875	0.17578125	0.0546875	-0.8466796875	-0.1787109375	0.138427734375	0.24560546875	0.165283203125	5.4921875	0.589599609375	0.27801513671875	0.24822998046875	0.71649169921875
10800410	50880	0	0	-6.544921875	-0.2880859375	-6.8486328125	0.279296875	-0.0107421875	0.21875	0.05859375	-0.859375	-0.1875	0.135009765625	0.235595703125	0.174072265625	5.5078125	0.58831787109375	0.2801513671875	0.2506103515625	0.71588134765625
10808166	50881	0	0	-6.6708984375	-0.3369140625	-6.826171875	0.2021484375	-0.046875	0.1923828125	0.060546875	-0.875	-0.1904296875	0.140625	0.2451171875	0.1611328125	5.5078125	0.58697509765625	0.28228759765625	0.25299072265625	0.71533203125
10816274	50882	0	0	-6.85546875	-0.39453125	-6.7890625	0.06640625	-0.0908203125	0.1806640625	0.0625	-0.884765625	-0.1845703125	0.1396484375	0.240966796875	0.170166015625	5.53125	0.58563232421875	0.284423828125	0.25543212890625	0.71466064453125
10824253	50883	0	0	-6.9453125	-0.3896484375	-6.7724609375	0.0244140625	-0.0712890625	0.146484375	0.0625	-0.8857421875	-0.1767578125	0.143310546875	0.25146484375	0.1591796875	5.515625	0.58428955078125	0.28662109375	0.25787353515625	0.71405029296875
10832154	50884	0	0	-6.9462890625	-0.3740234375	-6.6943359375	0.072265625	-0.04296875	0.1748046875	0.0654296875	-0.884765625	-0.162109375	0.14306640625	0.244873046875	0.164794921875	5.515625	0.58294677734375	0.288818359375	0.26031494140625	0.71331787109375
10840198	50885	0	0	-6.9375	-0.419921875	-6.630859375	0.1298828125	-0.0771484375	0.1875	0.0673828125	-0.8935546875	-0.146484375	0.145263671875	0.249755859375	0.15380859375	5.53125	0.5816650390625	0.291015625	0.26275634765625	0.71258544921875
10848124	50886	0	0	-6.921875	-0.408203125	-6.5830078125	0.193359375	-0.0537109375	0.1826171875	0.0673828125	-0.9091796875	-0.1357421875	0.148193359375	0.24853515625	0.15380859375	5.515625	0.58038330078125	0.29327392578125	0.26519775390625	0.7117919921875
10856146	50887	0	0	-6.9541015625	-0.4072265625	-6.5205078125	0.2099609375	-0.041015625	0.1923828125	0.0703125	-0.92578125	-0.1298828125	0.150146484375	0.2490234375	0.1533203125	5.4921875	0.57916259765625	0.29559326171875	0.26763916015625	0.71099853515625
10864243	50888	0	0	-6.912109375	-0.4052734375	-6.4765625	0.3017578125	-0.0283203125	0.181640625	0.0712890625	-0.9482421875	-0.1240234375	0.1513671875	0.255126953125	0.14404296875	5.4765625	0.577880859375	0.2979736328125	0.2701416015625	0.7100830078125
10872273	50889	0	0	-7.01953125	-0.5458984375	-6.548828125	0.2451171875	-0.158203125	0.0537109375	0.0703125	-0.9716796875	-0.1201171875	0.150146484375	0.2490234375	0.1533203125	5.5078125	0.5765380859375	0.30035400390625	0.272705078125	0.7091064453125
10880314	50890	0	0	-7.1396484375	-0.4287109375	-6.2138671875	0.1748046875	-0.0302734375	0.330078125	0.068359375	-0.974609375	-0.1328125	0.155029296875	0.258056640625	0.135009765625	5.5	0.57525634765625	0.30279541015625	0.2752685546875	0.70819091796875
10888314	50891	0	0	-7.2900390625	-0.5078125	-6.2626953125	0.07421875	-0.0966796875	0.2236328125	0.0673828125	-0.95703125	-0.1875	0.158447265625	0.262451171875	0.13330078125	5.5	0.57379150390625	0.30523681640625	0.27789306640625	0.707275390625
10896346	50892	0	0	-7.6884765625	-0.5576171875	-6.171875	-0.2763671875	-0.130859375	0.2578125	0.0634765625	-0.9384765625	-0.2119140625	0.157470703125	0.255615234375	0.13916015625	5.5078125	0.572265625	0.3074951171875	0.28045654296875	0.70654296875
10904399	50893	0	0	-7.9111328125	-0.5625	-6.1826171875	-0.4521484375	-0.12109375	0.19140625	0.060546875	-0.9052734375	-0.193359375	0.158935546875	0.259033203125	0.13427734375	5.5234375	0.57073974609375	0.30975341796875	0.28302001953125	0.70574951171875
10912341	50894	0	0	-7.8681640625	-0.6416015625	-6.123046875	-0.3642578125	-0.185546875	0.197265625	0.056640625	-0.8828125	-0.1728515625	0.160888671875	0.259521484375	0.134033203125	5.5	0.56927490234375	0.31195068359375	0.285400390625	0.70501708984375
10920415	50895	0	0	-7.78515625	-0.6650390625	-6.0556640625	-0.2373046875	-0.197265625	0.2109375	0.0537109375	-0.8671875	-0.1552734375	0.16357421875	0.268310546875	0.121826171875	5.484375	0.56787109375	0.3140869140625	0.28778076171875	0.7042236328125
10938273	50896	0	0	-7.7822265625	-0.6630859375	-6.017578125	-0.1923828125	-0.18359375	0.1953125	0.0498046875	-0.8544921875	-0.134765625	0.162841796875	0.263671875	0.125	5.46875	0.5665283203125	0.31622314453125	0.2900390625	0.70343017578125
10939069	50897	0	0	-7.7275390625	-0.6640625	-5.9326171875	-0.0966796875	-0.173828125	0.2275390625	0.048828125	-0.84375	-0.1181640625	0.166748046875	0.26953125	0.119140625	5.5078125	0.5653076171875	0.318359375	0.292236328125	0.70257568359375
10944238	50898	0	0	-7.703125	-0.65234375	-5.9140625	-0.03125	-0.15234375	0.1943359375	0.0478515625	-0.8359375	-0.1083984375	0.16845703125	0.2666015625	0.11767578125	5.5234375	0.56402587890625	0.3204345703125	0.29443359375	0.70166015625
10952256	50899	0	0	-7.6416015625	-0.6640625	-5.8466796875	0.0703125	-0.15625	0.2099609375	0.0458984375	-0.83203125	-0.10546875	0.171875	0.267578125	0.109375	5.515625	0.56280517578125	0.32257080078125	0.29656982421875	0.7008056640625
10960282	50900	0	0	-7.5546875	-0.701171875	-5.8154296875	0.197265625	-0.1845703125	0.1884765625	0.04296875	-0.833984375	-0.1064453125	0.17041015625	0.26708984375	0.117431640625	5.53125	0.56158447265625	0.32464599609375	0.2987060546875	0.69989013671875
10968242	50901	0	0	-7.4853515625	-0.70703125	-5.708984375	0.3056640625	-0.181640625	0.2412109375	0.03515625	-0.84375	-0.1083984375	0.17529296875	0.270751953125	0.106201171875	5.5234375	0.56036376953125	0.3267822265625	0.30078125	0.69903564453125
10976272	50902	0	0	-7.529296875	-0.7060546875	-5.666015625	0.30078125	-0.171875	0.23046875	0.02734375	-0.861328125	-0.1142578125	0.1708984375	0.26953125	0.11474609375	5.5	0.55908203125	0.3289794921875	0.30291748046875	0.6981201171875
10984200	50903	0	0	-7.626953125	-0.6552734375	-5.6201171875	0.244140625	-0.11328125	0.220703125	0.0185546875	-0.884765625	-0.1259765625	0.176025390625	0.280517578125	0.095947265625	5.515625	0.55767822265625	0.3311767578125	0.30511474609375	0.69720458984375
10992151	50904	0	0	-7.7490234375	-0.6142578125	-5.603515625	0.1630859375	-0.0625	0.1806640625	0.0146484375	-0.9091796875	-0.140625	0.1767578125	0.2734375	0.103515625	5.5078125	0.5562744140625	0.33349609375	0.30731201171875	0.6962890625
11000356	50905	0	0	-7.8212890625	-0.5693359375	-5.505859375	0.1328125	-0.0068359375	0.21875	0.01171875	-0.9296875	-0.1611328125	0.1806640625	0.277099609375	0.092529296875	5.515625	0.55474853515625	0.3358154296875	0.30963134765625	0.69537353515625
11008200	50906	0	0	-7.8837890625	-0.5849609375	-5.4296875	0.111328125	-0.01171875	0.234375	0.0126953125	-0.9482421875	-0.1826171875	0.18017578125	0.27783203125	0.088623046875	5.515625	0.5531005859375	0.33819580078125	0.31195068359375	0.6944580078125
11016528	50907	0	0	-7.927734375	-0.58203125	-5.3828125	0.109375	0.0048828125	0.21875	0.0166015625	-0.9609375	-0.2021484375	0.18310546875	0.280029296875	0.089599609375	5.46875	0.5513916015625	0.340576171875	0.3143310546875	0.69354248046875
11024180	50908	0	0	-7.9755859375	-0.5615234375	-5.36328125	0.103515625	0.0400390625	0.17578125	0.0224609375	-0.9697265625	-0.220703125	0.184814453125	0.277099609375	0.088134765625	5.5	0.54962158203125	0.34295654296875	0.31683349609375	0.69268798828125
11032196	50909	0	0	-7.9853515625	-0.5986328125	-5.283203125	0.1357421875	0.0185546875	0.1923828125	0.0302734375	-0.9765625	-0.232421875	0.18310546875	0.28515625	0.082275390625	5.5078125	0.54779052734375	0.34527587890625	0.3193359375	0.69183349609375
11040211	50910	0	0	-7.9853515625	-0.6298828125	-5.2099609375	0.1767578125	0.00390625	0.2001953125	0.037109375	-0.9833984375	-0.2333984375	0.186767578125	0.28369140625	0.084228515625	5.5078125	0.54595947265625	0.34765625	0.3218994140625	0.69091796875
11048442	50911	0	0	-7.99609375	-0.6640625	-5.16015625	0.20703125	-0.013671875	0.1845703125	0.0419921875	-0.9912109375	-0.2294921875	0.18505859375	0.282958984375	0.078857421875	5.5078125	0.54412841796875	0.3499755859375	0.324462890625	0.69000244140625
11056394	50912	0	0	-8.0888671875	-0.7861328125	-5.0966796875	0.1552734375	-0.1181640625	0.181640625	0.0439453125	-0.9970703125	-0.2177734375	0.190673828125	0.291015625	0.064697265625	5.4921875	0.542236328125	0.35235595703125	0.3270263671875	0.68902587890625
11064414	50913	0	0	-8.21875	-0.8115234375	-5.0498046875	0.0654296875	-0.12890625	0.162109375	0.0419921875	-0.99609375	-0.203125	0.19091796875	0.287841796875	0.0712890625	5.5	0.5404052734375	0.35467529296875	0.32965087890625	0.68798828125
11072357	50914	0	0	-8.392578125	-0.8291015625	-4.966796875	-0.068359375	-0.1318359375	0.177734375	0.0380859375	-0.9951171875	-0.1875	0.194580078125	0.290771484375	0.062255859375	5.5	0.53863525390625	0.35711669921875	0.3321533203125	0.68695068359375
11080436	50915	0	0	-8.5419921875	-0.8203125	-4.892578125	-0.177734375	-0.109375	0.1845703125	0.0341796875	-0.9873046875	-0.16796875	0.192138671875	0.2890625	0.06689453125	5.5078125	0.536865234375	0.3594970703125	0.33465576171875	0.68585205078125
11088264	50916	0	0	-8.6796875	-0.892578125	-4.7919921875	-0.27734375	-0.169921875	0.21875	0.0283203125	-0.9814453125	-0.1513671875	0.196044921875	0.29736328125	0.051025390625	5.515625	0.53515625	0.3619384765625	0.3370361328125	0.68475341796875
11096291	50917	0	0	-8.8232421875	-0.890625	-4.7158203125	-0.3837890625	-0.1572265625	0.228515625	0.01953125	-0.966796875	-0.1396484375	0.195068359375	0.293212890625	0.059814453125	5.53125	0.53350830078125	0.36431884765625	0.33941650390625	0.68359375
11104294	50918	0	0	-8.9375	-0.9189453125	-4.705078125	-0.4609375	-0.1748046875	0.173828125	0.013671875	-0.943359375	-0.1337890625	0.20068359375	0.295654296875	0.046875	5.515625	0.5318603515625	0.36669921875	0.3416748046875	0.6824951171875
11112299	50919	0	0	-9.0185546875	-0.935546875	-4.599609375	-0.5068359375	-0.1826171875	0.2158203125	0.0068359375	-0.9150390625	-0.1318359375	0.200439453125	0.2958984375	0.052490234375	5.5	0.53021240234375	0.36907958984375	0.3438720703125	0.681396484375
11120304	50920	0	0	-9.0205078125	-0.8837890625	-4.572265625	-0.4755859375	-0.12109375	0.1806640625	0.001953125	-0.875	-0.1376953125	0.201904296875	0.2998046875	0.0380859375	5.5078125	0.52862548828125	0.37127685546875	0.34600830078125	0.6802978515625
11128298	50921	0	0	-8.966796875	-0.890625	-4.513671875	-0.390625	-0.1181640625	0.1796875	-0.00390625	-0.8466796875	-0.138671875	0.200927734375	0.297119140625	0.04833984375	5.53125	0.52703857421875	0.37347412109375	0.3480224609375	0.6793212890625
11136323	50922	0	0	-8.892578125	-0.9140625	-4.505859375	-0.2861328125	-0.1318359375	0.1298828125	-0.0078125	-0.8173828125	-0.138671875	0.207275390625	0.30419921875	0.032470703125	5.53125	0.5255126953125	0.37554931640625	0.3499755859375	0.67840576171875
11144388	50923	0	0	-8.794921875	-0.8857421875	-4.392578125	-0.1591796875	-0.09375	0.1865234375	-0.0126953125	-0.791015625	-0.15234375	0.206298828125	0.3046875	0.0361328125	5.53125	0.52398681640625	0.3775634765625	0.35186767578125	0.677490234375
11152348	50924	0	0	-8.8095703125	-0.896484375	-4.3330078125	-0.1474609375	-0.0947265625	0.19140625	-0.0166015625	-0.7724609375	-0.162109375	0.208984375	0.305908203125	0.026123046875	5.515625	0.5224609375	0.37945556640625	0.35369873046875	0.6766357421875
11160371	50925	0	0	-8.9765625	-0.9443359375	-4.3310546875	-0.287109375	-0.130859375	0.1396484375	-0.01953125	-0.763671875	-0.1572265625	0.20849609375	0.30615234375	0.03173828125	5.5	0.5208740234375	0.38134765625	0.35546875	0.67584228515625
11168259	50926	0	0	-9.2353515625	-0.990234375	-4.2998046875	-0.51953125	-0.16796875	0.1181640625	-0.0263671875	-0.75390625	-0.1435546875	0.21044921875	0.30859375	0.023193359375	5.5	0.51934814453125	0.38323974609375	0.35723876953125	0.675048828125
11176349	50927	0	0	-9.46875	-1.044921875	-4.220703125	-0.728515625	-0.212890625	0.14453125	-0.03515625	-0.7333984375	-0.1298828125	0.2109375	0.299072265625	0.027587890625	5.5234375	0.51788330078125	0.3851318359375	0.35888671875	0.6741943359375
11184267	50928	0	0	-9.5732421875	-1.0859375	-4.21484375	-0.80859375	-0.248046875	0.099609375	-0.0478515625	-0.697265625	-0.1171875	0.210205078125	0.307373046875	0.021728515625	5.515625	0.5164794921875	0.386962890625	0.3604736328125	0.67340087890625
11192375	50929	0	0	-9.640625	-1.0712890625	-4.1416015625	-0.8544921875	-0.2275390625	0.125	-0.0576171875	-0.6552734375	-0.0986328125	0.21337890625	0.30810546875	0.021240234375	5.5390625	0.51513671875	0.38873291015625	0.36187744140625	0.67266845703125
11200292	50930	0	0	-9.599609375	-1.064453125	-4.099609375	-0.7919921875	-0.2158203125	0.1220703125	-0.0693359375	-0.609375	-0.080078125	0.21484375	0.311279296875	0.016357421875	5.515625	0.51385498046875	0.39044189453125	0.3631591796875	0.67193603515625
11208185	50931	0	0	-9.5322265625	-1.03515625	-4.07421875	-0.705078125	-0.18359375	0.1064453125	-0.078125	-0.5703125	-0.06640625	0.21728515625	0.305419921875	0.013671875	5.515625	0.5126953125	0.39208984375	0.3642578125	0.6712646484375
11216423	50932	0	0	-9.2509765625	-1.0224609375	-4.076171875	-0.4052734375	-0.1689453125	0.0654296875	-0.083984375	-0.5302734375	-0.0556640625	0.216064453125	0.309326171875	0.010986328125	5.5234375	0.5115966796875	0.39361572265625	0.36529541015625	0.670654296875
11224225	50933	0	0	-9.1748046875	-0.912109375	-3.9091796875	-0.3125	-0.0576171875	0.197265625	-0.0888671875	-0.4814453125	-0.044921875	0.216796875	0.30810546875	0.00927734375	5.53125	0.5106201171875	0.39508056640625	0.36614990234375	0.67010498046875
11232362	50934	0	0	-9.125	-0.9375	-3.9580078125	-0.248046875	-0.08203125	0.1142578125	-0.087890625	-0.4736328125	-0.05859375	0.21435546875	0.311279296875	0.0087890625	5.53125	0.5096435546875	0.396484375	0.36700439453125	0.6695556640625
11240201	50935	0	0	-9.0029296875	-0.9013671875	-4.001953125	-0.1103515625	-0.044921875	0.037109375	-0.0830078125	-0.4501953125	-0.0576171875	0.217041015625	0.307373046875	0.005615234375	5.5390625	0.5086669921875	0.3978271484375	0.3677978515625	0.6690673828125
11248386	50936	0	0	-8.8046875	-0.9453125	-3.91796875	0.1025390625	-0.0869140625	0.08984375	-0.0859375	-0.435546875	-0.052734375	0.2158203125	0.312744140625	0.00439453125	5.5234375	0.5076904296875	0.3990478515625	0.3685302734375	0.6685791015625
11256246	50937	0	0	-8.6201171875	-0.9697265625	-3.9287109375	0.2998046875	-0.109375	0.0478515625	-0.08984375	-0.4453125	-0.0517578125	0.21728515625	0.310791015625	0.006591796875	5.53125	0.50677490234375	0.40032958984375	0.36932373046875	0.6680908203125
11264436	50938	0	0	-8.53515625	-0.927734375	-3.912109375	0.3994140625	-0.0673828125	0.03125	-0.095703125	-0.455078125	-0.060546875	0.21923828125	0.31591796875	0.001220703125	5.546875	0.50579833984375	0.40167236328125	0.37005615234375	0.66766357421875
11272460	50939	0	0	-8.53515625	-0.9365234375	-3.833984375	0.4140625	-0.0732421875	0.076171875	-0.1025390625	-0.482421875	-0.0771484375	0.218994140625	0.309326171875	0.0068359375	5.5546875	0.5047607421875	0.40301513671875	0.370849609375	0.66717529296875
11280393	50940	0	0	-8.5537109375	-0.9580078125	-3.8076171875	0.41015625	-0.0927734375	0.0673828125	-0.1103515625	-0.505859375	-0.087890625	0.219970703125	0.319580078125	-0.005615234375	5.5390625	0.503662109375	0.4044189453125	0.3717041015625	0.66668701171875
11288489	50941	0	0	-8.6064453125	-0.9443359375	-3.8046875	0.373046875	-0.0751953125	0.033203125	-0.119140625	-0.5380859375	-0.10546875	0.21875	0.310546875	0.000732421875	5.53125	0.50244140625	0.40594482421875	0.37261962890625	0.66619873046875
11296295	50942	0	0	-8.716796875	-0.9189453125	-3.70703125	0.279296875	-0.044921875	0.091796875	-0.125	-0.5625	-0.1259765625	0.22412109375	0.318115234375	-0.011474609375	5.515625	0.5010986328125	0.407470703125	0.37359619140625	0.66571044921875
11304288	50943	0	0	-8.7880859375	-0.90625	-3.6962890625	0.2236328125	-0.025390625	0.0615234375	-0.126953125	-0.578125	-0.138671875	0.224853515625	0.311767578125	-0.006103515625	5.5078125	0.49969482421875	0.4090576171875	0.3746337890625	0.66522216796875
11312272	50944	0	0	-8.8251953125	-0.8857421875	-3.662109375	0.2021484375	0.0009765625	0.0537109375	-0.12890625	-0.5888671875	-0.146484375	0.22314453125	0.318603515625	-0.013427734375	5.5390625	0.49822998046875	0.41064453125	0.37567138671875	0.66473388671875
11320269	50945	0	0	-8.8896484375	-0.8671875	-3.6298828125	0.1552734375	0.0263671875	0.0439453125	-0.1279296875	-0.5927734375	-0.1513671875	0.2236328125	0.314453125	-0.010498046875	5.515625	0.4967041015625	0.4122314453125	0.37677001953125	0.66424560546875
11328220	50946	0	0	-8.98828125	-0.880859375	-3.5947265625	0.072265625	0.0205078125	0.0361328125	-0.1220703125	-0.5927734375	-0.150390625	0.22412109375	0.322021484375	-0.020263671875	5.53125	0.4952392578125	0.413818359375	0.37786865234375	0.66375732421875
11336468	50947	0	0	-9.1025390625	-0.900390625	-3.55078125	-0.025390625	0.0087890625	0.0380859375	-0.119140625	-0.58984375	-0.138671875	0.223876953125	0.3154296875	-0.014404296875	5.5234375	0.4937744140625	0.4154052734375	0.37896728515625	0.66326904296875
11344170	50948	0	0	-9.1435546875	-0.9326171875	-3.4912109375	-0.05078125	-0.017578125	0.0546875	-0.1162109375	-0.5849609375	-0.12109375	0.224853515625	0.32177734375	-0.018310546875	5.5390625	0.4923095703125	0.41705322265625	0.3800048828125	0.6627197265625
11352469	50949	0	0	-9.212890625	-0.9482421875	-3.416015625	-0.1044921875	-0.029296875	0.0869140625	-0.11328125	-0.580078125	-0.0986328125	0.226806640625	0.314697265625	-0.0166015625	5.515625	0.490966796875	0.41864013671875	0.38104248046875	0.662109375
11360381	50950	0	0	-9.3115234375	-0.9482421875	-3.3603515625	-0.1884765625	-0.025390625	0.1015625	-0.11328125	-0.57421875	-0.072265625	0.227783203125	0.326416015625	-0.027587890625	5.5078125	0.4896240234375	0.4202880859375	0.38201904296875	0.6614990234375
11368375	50951	0	0	-9.4208984375	-0.9599609375	-3.310546875	-0.28125	-0.03515625	0.109375	-0.115234375	-0.5634765625	-0.0498046875	0.23046875	0.317138671875	-0.0234375	5.515625	0.4884033203125	0.421875	0.38299560546875	0.66082763671875
11376436	50952	0	0	-9.53125	-0.939453125	-3.3203125	-0.376953125	-0.015625	0.0595703125	-0.115234375	-0.55078125	-0.0302734375	0.227294921875	0.327880859375	-0.033447265625	5.53125	0.48724365234375	0.42352294921875	0.38385009765625	0.66009521484375
11384343	50953	0	0	-9.58203125	-0.9267578125	-3.2646484375	-0.4140625	-0.00390625	0.076171875	-0.1142578125	-0.53125	-0.017578125	0.229248046875	0.3154296875	-0.024658203125	5.53125	0.48614501953125	0.4251708984375	0.3846435546875	0.659423828125
11392278	50954	0	0	-9.58203125	-0.90625	-3.2431640625	-0.3994140625	0.015625	0.0595703125	-0.1162109375	-0.509765625	-0.0107421875	0.23193359375	0.32568359375	-0.035400390625	5.515625	0.485107421875	0.4267578125	0.3853759765625	0.65875244140625
11400446	50955	0	0	-9.59765625	-0.9111328125	-3.2236328125	-0.4033203125	0.0078125	0.04296875	-0.1142578125	-0.48828125	-0.0087890625	0.229736328125	0.318115234375	-0.02734375	5.5234375	0.484130859375	0.42828369140625	0.38604736328125	0.6580810546875
11408308	50956	0	0	-9.6103515625	-0.921875	-3.1552734375	-0.4033203125	-0.0048828125	0.0771484375	-0.11328125	-0.4697265625	-0.0107421875	0.232666015625	0.322509765625	-0.03662109375	5.515625	0.483154296875	0.42974853515625	0.38671875	0.65740966796875
11416427	50957	0	0	-9.638671875	-0.9248046875	-3.1259765625	-0.4189453125	-0.009765625	0.072265625	-0.1103515625	-0.453125	-0.017578125	0.2314453125	0.316650390625	-0.027099609375	5.53125	0.48223876953125	0.43115234375	0.3873291015625	0.65679931640625
11424180	50958	0	0	-9.6982421875	-0.9208984375	-3.10546875	-0.466796875	-0.0068359375	0.0595703125	-0.109375	-0.4375	-0.02734375	0.236083984375	0.33056640625	-0.044921875	5.546875	0.48126220703125	0.4324951171875	0.387939453125	0.65625
11432413	50959	0	0	-9.734375	-0.91796875	-3.0126953125	-0.4921875	-0.00390625	0.12109375	-0.109375	-0.4189453125	-0.0341796875	0.232666015625	0.322509765625	-0.03662109375	5.515625	0.4803466796875	0.43377685546875	0.3885498046875	0.65576171875
11440325	50960	0	0	-9.75390625	-0.9189453125	-2.9599609375	-0.501953125	-0.0048828125	0.14453125	-0.1083984375	-0.3984375	-0.0400390625	0.235595703125	0.32666015625	-0.043701171875	5.5078125	0.47943115234375	0.43499755859375	0.38909912109375	0.6552734375
11448318	50961	0	0	-9.7783203125	-0.888671875	-2.9443359375	-0.5166015625	0.0263671875	0.130859375	-0.1064453125	-0.3740234375	-0.0419921875	0.23291015625	0.31640625	-0.032958984375	5.5390625	0.478515625	0.4361572265625	0.3896484375	0.65484619140625
11456322	50962	0	0	-9.7421875	-0.853515625	-2.916015625	-0.4716796875	0.0625	0.1328125	-0.1044921875	-0.3525390625	-0.0400390625	0.235595703125	0.3271484375	-0.0458984375	5.5234375	0.4776611328125	0.437255859375	0.39013671875	0.6544189453125
11464365	50963	0	0	-9.697265625	-0.8291015625	-2.90625	-0.41796875	0.0869140625	0.1171875	-0.1005859375	-0.3330078125	-0.0341796875	0.234619140625	0.3203125	-0.0400390625	5.5390625	0.47686767578125	0.43829345703125	0.390625	0.654052734375
11472265	50964	0	0	-9.6904296875	-0.8203125	-2.8447265625	-0.404296875	0.095703125	0.1552734375	-0.095703125	-0.318359375	-0.0283203125	0.235595703125	0.3271484375	-0.0458984375	5.53125	0.47607421875	0.4393310546875	0.39105224609375	0.6536865234375
11480207	50965	0	0	-9.7021484375	-0.8251953125	-2.8330078125	-0.408203125	0.0908203125	0.1435546875	-0.0888671875	-0.3076171875	-0.01953125	0.237060546875	0.322021484375	-0.04443359375	5.515625	0.475341796875	0.4403076171875	0.39141845703125	0.6533203125
11488229	50966	0	0	-9.744140625	-0.8076171875	-2.765625	-0.4423828125	0.107421875	0.189453125	-0.0810546875	-0.296875	-0.0126953125	0.237060546875	0.330078125	-0.048583984375	5.5390625	0.47467041015625	0.44122314453125	0.391845703125	0.6529541015625
11496447	50967	0	0	-9.7626953125	-0.8134765625	-2.7412109375	-0.4541015625	0.1005859375	0.19140625	-0.0751953125	-0.2841796875	-0.0048828125	0.236083984375	0.32177734375	-0.04443359375	5.5546875	0.47406005859375	0.442138671875	0.3922119140625	0.652587890625
11504185	50968	0	0	-9.82421875	-0.806640625	-2.7333984375	-0.5087890625	0.10546875	0.1787109375	-0.06640625	-0.2734375	0	0.23583984375	0.326416015625	-0.04931640625	5.546875	0.4735107421875	0.4429931640625	0.392578125	0.65216064453125
11512465	50969	0	0	-9.84765625	-0.814453125	-2.7236328125	-0.525390625	0.0966796875	0.1689453125	-0.0615234375	-0.2568359375	0.0048828125	0.2392578125	0.322998046875	-0.046875	5.5390625	0.47296142578125	0.44378662109375	0.39288330078125	0.65179443359375
11520188	50970	0	0	-9.8505859375	-0.8525390625	-2.7646484375	-0.5224609375	0.0576171875	0.109375	-0.056640625	-0.2392578125	0.0078125	0.239013671875	0.3291015625	-0.050537109375	5.515625	0.47247314453125	0.444580078125	0.39324951171875	0.65142822265625
11528459	50971	0	0	-9.8505859375	-0.826171875	-2.75390625	-0.5166015625	0.0810546875	0.1025390625	-0.052734375	-0.21875	0.0087890625	0.237548828125	0.31689453125	-0.045166015625	5.5078125	0.4720458984375	0.4453125	0.39349365234375	0.65106201171875
11536208	50972	0	0	-9.87109375	-0.822265625	-2.7060546875	-0.53125	0.083984375	0.1337890625	-0.0498046875	-0.19921875	0.009765625	0.237548828125	0.326416015625	-0.047607421875	5.5234375	0.47161865234375	0.44598388671875	0.393798828125	0.6507568359375
11544376	50973	0	0	-9.9033203125	-0.7841796875	-2.7333984375	-0.55859375	0.1201171875	0.0927734375	-0.046875	-0.1787109375	0.0107421875	0.2392578125	0.322021484375	-0.050537109375	5.515625	0.4713134765625	0.446533203125	0.39398193359375	0.65045166015625
11552205	50974	0	0	-9.93359375	-0.80859375	-2.6904296875	-0.583984375	0.09375	0.123046875	-0.04296875	-0.1572265625	0.009765625	0.2373046875	0.3291015625	-0.05224609375	5.5078125	0.470947265625	0.44708251953125	0.3941650390625	0.65020751953125
11560485	50975	0	0	-9.9765625	-0.806640625	-2.7041015625	-0.6240234375	0.09375	0.0986328125	-0.0400390625	-0.1328125	0.0087890625	0.240234375	0.32763671875	-0.057861328125	5.53125	0.470703125	0.44757080078125	0.39434814453125	0.6500244140625
11568390	50976	0	0	-9.8974609375	-0.830078125	-2.6943359375	-0.541015625	0.0693359375	0.0986328125	-0.037109375	-0.109375	0.0126953125	0.23828125	0.3232421875	-0.048828125	5.5625	0.470458984375	0.447998046875	0.39447021484375	0.64984130859375
11576407	50977	0	0	-9.8701171875	-0.814453125	-2.7373046875	-0.5107421875	0.0830078125	0.048828125	-0.0341796875	-0.087890625	0.0146484375	0.241455078125	0.329345703125	-0.056640625	5.5390625	0.47027587890625	0.4483642578125	0.39453125	0.649658203125
11584343	50978	0	0	-9.8046875	-0.806640625	-2.716796875	-0.443359375	0.0888671875	0.0625	-0.03125	-0.0673828125	0.0166015625	0.237548828125	0.324951171875	-0.04931640625	5.5546875	0.4700927734375	0.44866943359375	0.39459228515625	0.6495361328125
11592257	50979	0	0	-9.720703125	-0.7919921875	-2.66015625	-0.3564453125	0.1005859375	0.1142578125	-0.0283203125	-0.0478515625	0.021484375	0.241943359375	0.332275390625	-0.061279296875	5.546875	0.47003173828125	0.44891357421875	0.39459228515625	0.6494140625
11600362	50980	0	0	-9.578125	-0.794921875	-2.6943359375	-0.2119140625	0.095703125	0.0771484375	-0.0244140625	-0.0341796875	0.0244140625	0.238037109375	0.326171875	-0.053466796875	5.5390625	0.469970703125	0.4490966796875	0.39459228515625	0.64935302734375
11608256	50981	0	0	-9.515625	-0.8203125	-2.6982421875	-0.1484375	0.068359375	0.0712890625	-0.0224609375	-0.02734375	0.0244140625	0.2421875	0.32666015625	-0.059814453125	5.515625	0.46990966796875	0.44927978515625	0.39453125	0.6492919921875
11616331	50982	0	0	-9.4765625	-0.8154296875	-2.6748046875	-0.1083984375	0.0712890625	0.091796875	-0.01953125	-0.0244140625	0.0244140625	0.23828125	0.327880859375	-0.053955078125	5.5078125	0.46990966796875	0.44940185546875	0.39453125	0.64923095703125
11624435	50983	0	0	-9.4736328125	-0.802734375	-2.7294921875	-0.103515625	0.08203125	0.03515625	-0.0166015625	-0.0234375	0.0205078125	0.2373046875	0.3203125	-0.0517578125	5.4921875	0.46990966796875	0.44952392578125	0.39447021484375	0.649169921875
11632260	50984	0	0	-9.478515625	-0.8056640625	-2.716796875	-0.1064453125	0.0771484375	0.044921875	-0.013671875	-0.0234375	0.0185546875	0.237548828125	0.323486328125	-0.05078125	5.5078125	0.4698486328125	0.44970703125	0.39447021484375	0.6490478515625
11640473	50985	0	0	-9.4873046875	-0.8173828125	-2.705078125	-0.1142578125	0.0634765625	0.0546875	-0.01171875	-0.021484375	0.0146484375	0.23974609375	0.3232421875	-0.0546875	5.5078125	0.4698486328125	0.4498291015625	0.39447021484375	0.64898681640625
11648349	50986	0	0	-9.4931640625	-0.8515625	-2.6796875	-0.119140625	0.0283203125	0.078125	-0.0107421875	-0.01953125	0.009765625	0.2431640625	0.326904296875	-0.06005859375	5.53125	0.46978759765625	0.44989013671875	0.39447021484375	0.64898681640625
11656367	50987	0	0	-9.4462890625	-0.8623046875	-2.71875	-0.0712890625	0.017578125	0.0380859375	-0.01171875	-0.013671875	0.005859375	0.236328125	0.32275390625	-0.048583984375	5.515625	0.46978759765625	0.45001220703125	0.39447021484375	0.64892578125
11664306	50988	0	0	-9.4228515625	-0.8359375	-2.7158203125	-0.046875	0.04296875	0.0390625	-0.0146484375	-0.0087890625	0.0029296875	0.2412109375	0.327392578125	-0.055908203125	5.4921875	0.4697265625	0.4500732421875	0.3944091796875	0.64892578125
11672332	50989	0	0	-9.37890625	-0.8798828125	-2.7197265625	-0.0029296875	-0.001953125	0.0341796875	-0.017578125	-0.0048828125	-0.0009765625	0.23779296875	0.3193359375	-0.0478515625	5.5	0.4697265625	0.45013427734375	0.3944091796875	0.64892578125
11680412	50990	0	0	-9.3740234375	-0.84765625	-2.6865234375	0.0029296875	0.0302734375	0.0673828125	-0.0205078125	-0.00390625	-0.0048828125	0.23876953125	0.3310546875	-0.05859375	5.53125	0.46966552734375	0.4501953125	0.3944091796875	0.64892578125
11688251	50991	0	0	-9.3984375	-0.83984375	-2.6953125	-0.0205078125	0.037109375	0.0576171875	-0.0224609375	-0.00390625	-0.00390625	0.239013671875	0.321044921875	-0.04638671875	5.546875	0.4696044921875	0.45025634765625	0.39434814453125	0.64892578125
11696426	50992	0	0	-9.4970703125	-0.814453125	-2.7265625	-0.119140625	0.0625	0.0263671875	-0.0205078125	-0.0029296875	-0.001953125	0.239013671875	0.326416015625	-0.053466796875	5.5234375	0.46954345703125	0.45025634765625	0.39434814453125	0.64898681640625
11704216	50993	0	0	-9.5126953125	-0.7744140625	-2.75390625	-0.1337890625	0.1025390625	-0.001953125	-0.017578125	0.00390625	0.001953125	0.238525390625	0.31640625	-0.048828125	5.515625	0.469482421875	0.4503173828125	0.394287109375	0.64898681640625
11712516	50994	0	0	-9.4931640625	-0.779296875	-2.740234375	-0.11328125	0.09765625	0.01171875	-0.01171875	0.0068359375	0.0068359375	0.24072265625	0.323974609375	-0.056884765625	5.5078125	0.469482421875	0.45037841796875	0.394287109375	0.64898681640625
11720352	50995	0	0	-9.5029296875	-0.7978515625	-2.7470703125	-0.123046875	0.0771484375	0.0048828125	-0.005859375	0.0126953125	0.0126953125	0.240966796875	0.325927734375	-0.0576171875	5.53125	0.469482421875	0.45037841796875	0.39422607421875	0.64898681640625
11728357	50996	0	0	-9.4765625	-0.7998046875	-2.7548828125	-0.095703125	0.07421875	-0.001953125	-0.0029296875	0.0166015625	0.0185546875	0.2421875	0.32763671875	-0.05615234375	5.53125	0.46954345703125	0.45037841796875	0.3941650390625	0.64898681640625
11736394	50997	0	0	-9.490234375	-0.8525390625	-2.7705078125	-0.109375	0.0205078125	-0.015625	0	0.021484375	0.021484375	0.23828125	0.320556640625	-0.052001953125	5.515625	0.4696044921875	0.45037841796875	0.39410400390625	0.64898681640625
11744250	50998	0	0	-9.4716796875	-0.8681640625	-2.7900390625	-0.0908203125	0.001953125	-0.0341796875	-0.0009765625	0.02734375	0.025390625	0.23681640625	0.319091796875	-0.047607421875	5.5	0.4697265625	0.45037841796875	0.39404296875	0.64898681640625
11752232	50999	0	0	-9.4365234375	-0.83984375	-2.787109375	-0.0546875	0.029296875	-0.0302734375	-0.0009765625	0.03125	0.0263671875	0.240966796875	0.320556640625	-0.05029296875	5.515625	0.46978759765625	0.4503173828125	0.3939208984375	0.64898681640625
11760256	51000	0	0	-9.4404296875	-0.8515625	-2.763671875	-0.0595703125	0.0146484375	-0.00390625	-0.00390625	0.0341796875	0.02734375	0.23779296875	0.3193359375	-0.0478515625	5.5234375	0.46990966796875	0.4503173828125	0.393798828125	0.64898681640625
11768236	51001	0	0	-9.4697265625	-0.8134765625	-2.77734375	-0.0888671875	0.05078125	-0.0146484375	-0.00390625	0.0380859375	0.0263671875	0.23876953125	0.319091796875	-0.0458984375	5.5078125	0.47003173828125	0.45025634765625	0.39373779296875	0.64898681640625
11776362	51002	0	0	-9.4775390625	-0.787109375	-2.794921875	-0.0966796875	0.0751953125	-0.0302734375	-0.00390625	0.0419921875	0.0224609375	0.23974609375	0.31982421875	-0.048095703125	5.5078125	0.47015380859375	0.45025634765625	0.39361572265625	0.64898681640625
11784156	51003	0	0	-9.51953125	-0.826171875	-2.7744140625	-0.138671875	0.0341796875	-0.005859375	-0.001953125	0.046875	0.01953125	0.239501953125	0.330810546875	-0.056640625	5.515625	0.47027587890625	0.4501953125	0.39349365234375	0.6490478515625
11792373	51004	0	0	-9.5029296875	-0.8232421875	-2.7861328125	-0.123046875	0.0361328125	-0.0146484375	-0.0009765625	0.0537109375	0.017578125	0.238525390625	0.317626953125	-0.04736328125	5.5078125	0.47039794921875	0.4500732421875	0.39337158203125	0.64910888671875
11800173	51005	0	0	-9.4970703125	-0.845703125	-2.755859375	-0.1181640625	0.0126953125	0.01953125	0	0.0576171875	0.013671875	0.2392578125	0.327392578125	-0.0576171875	5.53125	0.47052001953125	0.449951171875	0.39324951171875	0.649169921875
11808449	51006	0	0	-9.4736328125	-0.826171875	-2.74609375	-0.0947265625	0.03125	0.033203125	0.001953125	0.0634765625	0.0107421875	0.24072265625	0.318115234375	-0.0478515625	5.5078125	0.47064208984375	0.4498291015625	0.39312744140625	0.64923095703125
11816273	51007	0	0	-9.4580078125	-0.80859375	-2.7724609375	-0.0791015625	0.0478515625	0.01171875	0.00390625	0.06640625	0.0078125	0.23876953125	0.322998046875	-0.054443359375	5.53125	0.47076416015625	0.44970703125	0.39300537109375	0.6492919921875
11824558	51008	0	0	-9.5185546875	-0.8017578125	-2.8115234375	-0.1416015625	0.0537109375	-0.0234375	0.0048828125	0.072265625	0.0068359375	0.240966796875	0.320556640625	-0.05029296875	5.5390625	0.47088623046875	0.44952392578125	0.39288330078125	0.6494140625
11832392	51009	0	0	-9.5048828125	-0.826171875	-2.7744140625	-0.12890625	0.029296875	0.01953125	0.0078125	0.0771484375	0.0048828125	0.2392578125	0.322998046875	-0.046875	5.53125	0.47100830078125	0.4493408203125	0.39276123046875	0.64947509765625
11840360	51010	0	0	-9.5693359375	-0.806640625	-2.8369140625	-0.1943359375	0.0478515625	-0.0380859375	0.0078125	0.0849609375	0.00390625	0.23974609375	0.327392578125	-0.050048828125	5.5078125	0.47119140625	0.44915771484375	0.39263916015625	0.64959716796875
11848432	51011	0	0	-9.6474609375	-0.8408203125	-2.857421875	-0.2744140625	0.013671875	-0.0517578125	0.0087890625	0.0947265625	0.00390625	0.23681640625	0.3251953125	-0.051025390625	5.515625	0.4713134765625	0.44891357421875	0.39251708984375	0.64971923828125
11856405	51012	0	0	-9.71875	-0.830078125	-2.818359375	-0.3466796875	0.0244140625	-0.0048828125	0.009765625	0.1123046875	0.005859375	0.24072265625	0.326171875	-0.0517578125	5.53125	0.47149658203125	0.44866943359375	0.392333984375	0.64990234375
11864368	51013	0	0	-9.8291015625	-0.8291015625	-2.8212890625	-0.458984375	0.025390625	0	0.009765625	0.130859375	0.0087890625	0.236328125	0.32275390625	-0.048583984375	5.5390625	0.47174072265625	0.4483642578125	0.39208984375	0.65008544921875
11872371	51014	0	0	-9.8935546875	-0.8330078125	-2.822265625	-0.525390625	0.021484375	0.009765625	0.0087890625	0.1533203125	0.0107421875	0.24072265625	0.319580078125	-0.046142578125	5.53125	0.47198486328125	0.447998046875	0.391845703125	0.6502685546875
11880427	51015	0	0	-9.87890625	-0.83984375	-2.8232421875	-0.5146484375	0.013671875	0.021484375	0.009765625	0.177734375	0.0146484375	0.237060546875	0.321044921875	-0.048095703125	5.515625	0.4722900390625	0.44757080078125	0.39154052734375	0.6505126953125
11888262	51016	0	0	-9.802734375	-0.8505859375	-2.845703125	-0.4423828125	0.001953125	0.01171875	0.0087890625	0.201171875	0.01953125	0.23828125	0.32177734375	-0.05029296875	5.5078125	0.47265625	0.44708251953125	0.3912353515625	0.65081787109375
11896349	51017	0	0	-9.6767578125	-0.876953125	-2.875	-0.3193359375	-0.0263671875	-0.0009765625	0.0087890625	0.22265625	0.0234375	0.238525390625	0.31982421875	-0.042236328125	5.5078125	0.4730224609375	0.44659423828125	0.39080810546875	0.651123046875
11904283	51018	0	0	-9.5927734375	-0.8544921875	-2.8349609375	-0.240234375	-0.005859375	0.0546875	0.0068359375	0.234375	0.0263671875	0.240234375	0.32373046875	-0.04931640625	5.53125	0.47344970703125	0.44598388671875	0.390380859375	0.65142822265625
11912332	51019	0	0	-9.5126953125	-0.859375	-2.919921875	-0.1650390625	-0.0126953125	-0.01171875	0.005859375	0.240234375	0.0283203125	0.237060546875	0.317138671875	-0.03955078125	5.515625	0.47393798828125	0.4454345703125	0.389892578125	0.65179443359375
11920176	51020	0	0	-9.451171875	-0.83984375	-2.9228515625	-0.1083984375	0.0048828125	0.0029296875	0.0048828125	0.2431640625	0.02734375	0.24169921875	0.327880859375	-0.050537109375	5.515625	0.474365234375	0.44482421875	0.389404296875	0.65216064453125
11928430	51021	0	0	-9.466796875	-0.8369140625	-2.9560546875	-0.1279296875	0.005859375	-0.0126953125	0.0029296875	0.2451171875	0.0244140625	0.23583984375	0.31640625	-0.037109375	5.5234375	0.474853515625	0.44427490234375	0.388916015625	0.65252685546875
11934194	51022	0	0	-9.443359375	-0.841796875	-2.9755859375	-0.1103515625	0	-0.013671875	0.00390625	0.248046875	0.0185546875	0.235107421875	0.323486328125	-0.044677734375	5.515625	0.47528076171875	0.44366455078125	0.388427734375	0.65289306640625
11942301	51023	0	0	-9.4921875	-0.828125	-2.9482421875	-0.1650390625	0.01171875	0.0322265625	0.0029296875	0.2509765625	0.0126953125	0.233642578125	0.3134765625	-0.0341796875	5.5234375	0.4757080078125	0.44305419921875	0.387939453125	0.6533203125
11950194	51024	0	0	-9.5419921875	-0.8134765625	-3.00390625	-0.2197265625	0.025390625	-0.005859375	0.0048828125	0.2578125	0.0068359375	0.23828125	0.323974609375	-0.045166015625	5.5390625	0.47613525390625	0.4423828125	0.387451171875	0.6536865234375
11958333	51025	0	0	-9.59375	-0.7939453125	-2.955078125	-0.2763671875	0.0458984375	0.0625	0.005859375	0.26953125	0.0009765625	0.23388671875	0.3173828125	-0.035400390625	5.53125	0.4765625	0.44171142578125	0.38702392578125	0.6541748046875
11966269	51026	0	0	-9.64453125	-0.79296875	-3.0087890625	-0.333984375	0.0458984375	0.029296875	0.005859375	0.2841796875	-0.0029296875	0.2353515625	0.326171875	-0.041748046875	5.5625	0.47698974609375	0.44097900390625	0.386474609375	0.65460205078125
11974425	51027	0	0	-9.654296875	-0.78125	-3.0185546875	-0.3505859375	0.05859375	0.0419921875	0.0107421875	0.30078125	-0.0048828125	0.234375	0.314453125	-0.03076171875	5.5234375	0.4774169921875	0.440185546875	0.385986328125	0.65509033203125
11982388	51028	0	0	-9.6240234375	-0.7685546875	-3.037109375	-0.3271484375	0.0712890625	0.044921875	0.01171875	0.318359375	-0.0048828125	0.235107421875	0.31884765625	-0.033935546875	5.5078125	0.4779052734375	0.43939208984375	0.38543701171875	0.6556396484375
11990337	51029	0	0	-9.5693359375	-0.7734375	-3.04296875	-0.279296875	0.068359375	0.0634765625	0.0146484375	0.3349609375	-0.0029296875	0.235107421875	0.314208984375	-0.02880859375	5.515625	0.4783935546875	0.43853759765625	0.3848876953125	0.65618896484375
11998345	51030	0	0	-9.4482421875	-0.7734375	-3.07421875	-0.166015625	0.068359375	0.0576171875	0.0185546875	0.3486328125	0	0.234375	0.320556640625	-0.034423828125	5.5234375	0.47894287109375	0.4376220703125	0.38427734375	0.65673828125
12006274	51031	0	0	-9.3798828125	-0.7958984375	-3.134765625	-0.1064453125	0.0458984375	0.0224609375	0.021484375	0.35546875	0.005859375	0.231201171875	0.313232421875	-0.028076171875	5.5234375	0.47955322265625	0.4366455078125	0.3836669921875	0.6573486328125
12014229	51032	0	0	-9.3984375	-0.7783203125	-3.1884765625	-0.1328125	0.0634765625	-0.005859375	0.0224609375	0.3603515625	0.0107421875	0.232421875	0.320068359375	-0.033935546875	5.5078125	0.48016357421875	0.4356689453125	0.38299560546875	0.65789794921875
12022226	51033	0	0	-9.494140625	-0.7607421875	-3.1728515625	-0.236328125	0.080078125	0.037109375	0.025390625	0.365234375	0.015625	0.23095703125	0.31201171875	-0.02392578125	5.5078125	0.48077392578125	0.43475341796875	0.38238525390625	0.658447265625
12030285	51034	0	0	-9.5849609375	-0.7685546875	-3.20703125	-0.3359375	0.0712890625	0.0302734375	0.029296875	0.373046875	0.021484375	0.233154296875	0.3212890625	-0.030517578125	5.515625	0.4814453125	0.4337158203125	0.3817138671875	0.65899658203125
12038176	51035	0	0	-9.693359375	-0.771484375	-3.236328125	-0.453125	0.0673828125	0.0283203125	0.033203125	0.3876953125	0.0263671875	0.22998046875	0.313232421875	-0.022216796875	5.515625	0.48211669921875	0.4327392578125	0.38104248046875	0.6595458984375
12046507	51036	0	0	-9.7919921875	-0.7509765625	-3.2509765625	-0.5615234375	0.0869140625	0.04296875	0.037109375	0.4091796875	0.033203125	0.2294921875	0.322265625	-0.0302734375	5.515625	0.48284912109375	0.431640625	0.38031005859375	0.66009521484375
12054168	51037	0	0	-9.849609375	-0.7353515625	-3.2685546875	-0.6298828125	0.1005859375	0.0556640625	0.0439453125	0.4365234375	0.0400390625	0.228271484375	0.31005859375	-0.017333984375	5.515625	0.483642578125	0.4305419921875	0.37957763671875	0.66070556640625
12062464	51038	0	0	-9.8994140625	-0.771484375	-3.283203125	-0.6904296875	0.0625	0.07421875	0.0498046875	0.4677734375	0.0458984375	0.229736328125	0.3193359375	-0.02587890625	5.515625	0.48455810546875	0.4293212890625	0.37872314453125	0.66131591796875
12070165	51039	0	0	-9.9609375	-0.787109375	-3.353515625	-0.763671875	0.0439453125	0.0390625	0.0556640625	0.4990234375	0.052734375	0.227294921875	0.31103515625	-0.015625	5.515625	0.4854736328125	0.42803955078125	0.37786865234375	0.66192626953125
12078552	51040	0	0	-10.01171875	-0.796875	-3.390625	-0.8271484375	0.0322265625	0.0390625	0.060546875	0.537109375	0.0576171875	0.2265625	0.317626953125	-0.021240234375	5.546875	0.48651123046875	0.4266357421875	0.376953125	0.66259765625
12086168	51041	0	0	-10.0283203125	-0.8251953125	-3.4130859375	-0.8583984375	0.0009765625	0.0576171875	0.0625	0.5771484375	0.0615234375	0.22607421875	0.309814453125	-0.011474609375	5.53125	0.48760986328125	0.4251708984375	0.37591552734375	0.663330078125
12094524	51042	0	0	-9.947265625	-0.8388671875	-3.435546875	-0.79296875	-0.015625	0.078125	0.064453125	0.6171875	0.0673828125	0.22802734375	0.31787109375	-0.013671875	5.515625	0.48876953125	0.423583984375	0.37481689453125	0.66412353515625
12102195	51043	0	0	-9.869140625	-0.828125	-3.4267578125	-0.73046875	-0.0078125	0.1318359375	0.0625	0.658203125	0.0693359375	0.22314453125	0.30712890625	-0.002685546875	5.5078125	0.49005126953125	0.421875	0.3736572265625	0.66497802734375
12110422	51044	0	0	-9.7607421875	-0.8369140625	-3.51953125	-0.640625	-0.0205078125	0.0888671875	0.0615234375	0.693359375	0.0712890625	0.224365234375	0.31396484375	-0.008544921875	5.5078125	0.4913330078125	0.4200439453125	0.37237548828125	0.6658935546875
12118207	51045	0	0	-9.658203125	-0.859375	-3.5361328125	-0.556640625	-0.046875	0.123046875	0.0576171875	0.7236328125	0.0693359375	0.22021484375	0.30712890625	0.00146484375	5.515625	0.49267578125	0.41815185546875	0.37103271484375	0.66680908203125
12126432	51046	0	0	-9.619140625	-0.8466796875	-3.572265625	-0.537109375	-0.037109375	0.140625	0.0546875	0.7490234375	0.0673828125	0.222900390625	0.312255859375	-0.002197265625	5.5390625	0.4940185546875	0.41619873046875	0.36962890625	0.66778564453125
12134282	51047	0	0	-9.521484375	-0.8828125	-3.59375	-0.4609375	-0.0771484375	0.173828125	0.0517578125	0.7783203125	0.0625	0.22216796875	0.3076171875	0.0009765625	5.5078125	0.49542236328125	0.4141845703125	0.3681640625	0.66888427734375
12142318	51048	0	0	-9.41796875	-0.849609375	-3.6494140625	-0.3798828125	-0.046875	0.1748046875	0.0517578125	0.798828125	0.0576171875	0.22119140625	0.308837890625	0.002685546875	5.484375	0.496826171875	0.41204833984375	0.36663818359375	0.66998291015625
12150376	51049	0	0	-9.34765625	-0.8623046875	-3.71484375	-0.3330078125	-0.0615234375	0.1669921875	0.0498046875	0.818359375	0.0517578125	0.21826171875	0.3056640625	0.013427734375	5.5	0.49822998046875	0.409912109375	0.3651123046875	0.67108154296875
12158347	51050	0	0	-9.310546875	-0.8388671875	-3.85546875	-0.3203125	-0.0400390625	0.0859375	0.0478515625	0.8359375	0.0458984375	0.216796875	0.30810546875	0.00927734375	5.546875	0.4996337890625	0.40765380859375	0.363525390625	0.6722412109375
12166358	51051	0	0	-9.2490234375	-0.8369140625	-3.884765625	-0.28515625	-0.0400390625	0.1162109375	0.044921875	0.8505859375	0.0380859375	0.214111328125	0.298095703125	0.02001953125	5.53125	0.50103759765625	0.4053955078125	0.36187744140625	0.6734619140625
12174238	51052	0	0	-9.16015625	-0.8359375	-3.8740234375	-0.22265625	-0.0400390625	0.1875	0.04296875	0.8623046875	0.03125	0.21484375	0.309814453125	0.0146484375	5.515625	0.50244140625	0.40301513671875	0.3602294921875	0.6746826171875
12182419	51053	0	0	-9.0927734375	-0.8486328125	-3.958984375	-0.1826171875	-0.0537109375	0.1650390625	0.0419921875	0.8779296875	0.02734375	0.209228515625	0.299072265625	0.02587890625	5.5234375	0.50384521484375	0.400634765625	0.35858154296875	0.67596435546875
12190510	51054	0	0	-8.9990234375	-0.85546875	-4.0244140625	-0.1162109375	-0.0615234375	0.1611328125	0.04296875	0.8896484375	0.0283203125	0.213134765625	0.30615234375	0.021728515625	5.5078125	0.5052490234375	0.39825439453125	0.35687255859375	0.67724609375
12198328	51055	0	0	-8.943359375	-0.8662109375	-4.08984375	-0.0888671875	-0.072265625	0.1591796875	0.0419921875	0.896484375	0.033203125	0.208740234375	0.298828125	0.03369140625	5.5234375	0.50665283203125	0.39581298828125	0.35516357421875	0.67852783203125
12206238	51056	0	0	-8.91796875	-0.91015625	-4.18359375	-0.09375	-0.1171875	0.1279296875	0.0390625	0.9072265625	0.037109375	0.20947265625	0.3037109375	0.028564453125	5.53125	0.508056640625	0.393310546875	0.3533935546875	0.6798095703125
12214243	51057	0	0	-8.9130859375	-0.8876953125	-4.248046875	-0.119140625	-0.095703125	0.1279296875	0.03515625	0.9150390625	0.0419921875	0.206298828125	0.298583984375	0.039794921875	5.4765625	0.509521484375	0.390869140625	0.3515625	0.68109130859375
12222373	51058	0	0	-8.87109375	-0.869140625	-4.2763671875	-0.1083984375	-0.080078125	0.1630859375	0.029296875	0.92578125	0.044921875	0.202392578125	0.297607421875	0.04052734375	5.515625	0.510986328125	0.38836669921875	0.3497314453125	0.682373046875
12230191	51059	0	0	-8.8876953125	-0.86328125	-4.369140625	-0.15625	-0.0771484375	0.1357421875	0.025390625	0.939453125	0.0458984375	0.203125	0.29736328125	0.04248046875	5.546875	0.512451171875	0.38580322265625	0.34783935546875	0.6837158203125
12238154	51060	0	0	-8.833984375	-0.892578125	-4.4423828125	-0.1357421875	-0.1083984375	0.12890625	0.01953125	0.9560546875	0.046875	0.201904296875	0.29638671875	0.044677734375	5.53125	0.513916015625	0.38323974609375	0.34588623046875	0.68499755859375
12246503	51061	0	0	-8.7783203125	-0.8525390625	-4.5205078125	-0.115234375	-0.0712890625	0.1171875	0.0146484375	0.96875	0.046875	0.201171875	0.29150390625	0.0498046875	5.5078125	0.515380859375	0.38067626953125	0.3438720703125	0.68634033203125
12254168	51062	0	0	-8.6943359375	-0.8388671875	-4.59765625	-0.06640625	-0.0595703125	0.1064453125	0.01171875	0.984375	0.0478515625	0.19580078125	0.29052734375	0.056640625	5.5078125	0.51690673828125	0.3780517578125	0.34185791015625	0.68768310546875
12262460	51063	0	0	-8.611328125	-0.810546875	-4.6962890625	-0.01953125	-0.0341796875	0.076171875	0.0107421875	0.994140625	0.048828125	0.199462890625	0.29443359375	0.05126953125	5.53125	0.51837158203125	0.3753662109375	0.33978271484375	0.6890869140625
12270152	51064	0	0	-8.541015625	-0.8203125	-4.7333984375	0.0146484375	-0.046875	0.107421875	0.0087890625	1.001953125	0.048828125	0.19384765625	0.29248046875	0.06201171875	5.5234375	0.5198974609375	0.3726806640625	0.337646484375	0.6904296875
12278476	51065	0	0	-8.478515625	-0.82421875	-4.7412109375	0.0380859375	-0.0546875	0.16796875	0.0078125	1.009765625	0.0517578125	0.193115234375	0.294677734375	0.0595703125	5.53125	0.5213623046875	0.3699951171875	0.33551025390625	0.6917724609375
12295837	51066	0	0	-8.490234375	-0.814453125	-4.8095703125	-0.01171875	-0.046875	0.16796875	0.0078125	1.0166015625	0.0537109375	0.19189453125	0.2880859375	0.071044921875	5.5390625	0.52288818359375	0.36724853515625	0.3333740234375	0.69317626953125
12296294	51067	0	0	-8.4853515625	-0.8095703125	-4.921875	-0.046875	-0.046875	0.125	0.0068359375	1.02734375	0.0615234375	0.188720703125	0.287353515625	0.071533203125	5.5078125	0.5244140625	0.364501953125	0.3311767578125	0.69451904296875
12302170	51068	0	0	-8.392578125	-0.8154296875	-4.9521484375	0.0048828125	-0.056640625	0.1640625	0.0048828125	1.0361328125	0.0703125	0.18798828125	0.28515625	0.079833984375	5.53125	0.52593994140625	0.3616943359375	0.3289794921875	0.69586181640625
12310442	51069	0	0	-8.328125	-0.8369140625	-5.072265625	0.0283203125	-0.08203125	0.11328125	0.005859375	1.0439453125	0.0791015625	0.188232421875	0.290283203125	0.07275390625	5.5234375	0.52752685546875	0.35888671875	0.32666015625	0.6971435546875
12318386	51070	0	0	-8.2177734375	-0.8154296875	-5.1376953125	0.095703125	-0.06640625	0.1171875	0.0029296875	1.0478515625	0.0859375	0.183349609375	0.280517578125	0.08740234375	5.5390625	0.52911376953125	0.3560791015625	0.32440185546875	0.698486328125
12326371	51071	0	0	-8.1455078125	-0.7919921875	-5.1767578125	0.1259765625	-0.048828125	0.1484375	0.00390625	1.05078125	0.08984375	0.18408203125	0.29150390625	0.07861328125	5.546875	0.53076171875	0.353271484375	0.322021484375	0.69976806640625
12334402	51072	0	0	-8.0087890625	-0.8017578125	-5.2509765625	0.21875	-0.064453125	0.1435546875	0.0029296875	1.0517578125	0.0947265625	0.18115234375	0.279541015625	0.08984375	5.5234375	0.5323486328125	0.3504638671875	0.3197021484375	0.7010498046875
12342263	51073	0	0	-7.9951171875	-0.80078125	-5.310546875	0.1875	-0.0693359375	0.15234375	0.0009765625	1.0439453125	0.09765625	0.18017578125	0.286865234375	0.088134765625	5.515625	0.533935546875	0.34765625	0.3173828125	0.7022705078125
12350316	51074	0	0	-7.923828125	-0.7763671875	-5.3916015625	0.21484375	-0.0517578125	0.138671875	-0.0009765625	1.044921875	0.1005859375	0.176513671875	0.27685546875	0.096923828125	5.53125	0.5355224609375	0.3448486328125	0.31500244140625	0.7034912109375
12358257	51075	0	0	-7.9541015625	-0.73828125	-5.443359375	0.1396484375	-0.0205078125	0.1552734375	-0.001953125	1.04296875	0.1005859375	0.17626953125	0.282470703125	0.095458984375	5.5078125	0.537109375	0.34210205078125	0.3126220703125	0.7047119140625
12366322	51076	0	0	-7.84765625	-0.7373046875	-5.6015625	0.2001953125	-0.025390625	0.064453125	-0.0009765625	1.05078125	0.1005859375	0.17431640625	0.279541015625	0.10595703125	5.5390625	0.5386962890625	0.33929443359375	0.31024169921875	0.7059326171875
12374361	51077	0	0	-7.76953125	-0.7099609375	-5.6162109375	0.2314453125	-0.0048828125	0.1162109375	-0.001953125	1.046875	0.1015625	0.173828125	0.279052734375	0.100341796875	5.5234375	0.540283203125	0.33648681640625	0.307861328125	0.70709228515625
12382228	51078	0	0	-7.7734375	-0.7041015625	-5.6640625	0.181640625	-0.005859375	0.1357421875	0.0009765625	1.044921875	0.1005859375	0.167724609375	0.2744140625	0.11376953125	5.5	0.5418701171875	0.3336181640625	0.30548095703125	0.708251953125
12390340	51079	0	0	-7.7529296875	-0.6845703125	-5.6923828125	0.154296875	0.0078125	0.173828125	0.0078125	1.04296875	0.1044921875	0.1708984375	0.282470703125	0.10546875	5.5	0.54345703125	0.330810546875	0.3031005859375	0.70941162109375
12398197	51080	0	0	-7.671875	-0.724609375	-5.8232421875	0.1875	-0.0380859375	0.1083984375	0.009765625	1.0390625	0.109375	0.167236328125	0.26806640625	0.125244140625	5.515625	0.54498291015625	0.3280029296875	0.30072021484375	0.71051025390625
12406323	51081	0	0	-7.6748046875	-0.7685546875	-5.8876953125	0.1357421875	-0.0888671875	0.1083984375	0.0107421875	1.033203125	0.1083984375	0.163818359375	0.268798828125	0.11962890625	5.515625	0.54656982421875	0.3251953125	0.29833984375	0.71160888671875
12414218	51082	0	0	-7.6171875	-0.71484375	-5.9375	0.1455078125	-0.0419921875	0.1220703125	0.0107421875	1.0341796875	0.109375	0.163330078125	0.2685546875	0.12744140625	5.515625	0.548095703125	0.32232666015625	0.2960205078125	0.71270751953125
12422422	51083	0	0	-7.5078125	-0.7314453125	-5.990234375	0.205078125	-0.064453125	0.134765625	0.0107421875	1.041015625	0.115234375	0.159912109375	0.276611328125	0.119873046875	5.515625	0.5496826171875	0.31951904296875	0.29364013671875	0.7137451171875
12430449	51084	0	0	-7.4921875	-0.66015625	-5.9912109375	0.169921875	0	0.197265625	0.013671875	1.048828125	0.1181640625	0.16015625	0.2724609375	0.122802734375	5.5	0.55120849609375	0.316650390625	0.29119873046875	0.71478271484375
12438439	51085	0	0	-7.27734375	-0.6171875	-6.16796875	0.333984375	0.037109375	0.083984375	0.0146484375	1.0390625	0.1162109375	0.155517578125	0.2646484375	0.136962890625	5.5078125	0.55279541015625	0.31378173828125	0.288818359375	0.7158203125
12446381	51086	0	0	-7.236328125	-0.59375	-6.2578125	0.32421875	0.0546875	0.0556640625	0.0185546875	1.0146484375	0.1162109375	0.15625	0.266845703125	0.128662109375	5.5	0.5543212890625	0.31097412109375	0.28643798828125	0.71685791015625
12454501	51087	0	0	-7.1630859375	-0.599609375	-6.2734375	0.3486328125	0.0419921875	0.1005859375	0.0224609375	0.9990234375	0.1220703125	0.153076171875	0.26171875	0.139892578125	5.4765625	0.55584716796875	0.30816650390625	0.2841796875	0.7177734375
12462306	51088	0	0	-7.1845703125	-0.59375	-6.3662109375	0.27734375	0.0419921875	0.0673828125	0.0283203125	0.990234375	0.12109375	0.14990234375	0.259765625	0.144775390625	5.5	0.55731201171875	0.305419921875	0.2818603515625	0.71868896484375
12470296	51089	0	0	-7.1611328125	-0.62109375	-6.4072265625	0.25	0.0087890625	0.0849609375	0.03515625	0.9931640625	0.1201171875	0.149658203125	0.2607421875	0.1484375	5.5234375	0.558837890625	0.30267333984375	0.27960205078125	0.7196044921875
12478297	51090	0	0	-7.19140625	-0.66796875	-6.4912109375	0.1689453125	-0.04296875	0.0595703125	0.0400390625	0.9951171875	0.11328125	0.150146484375	0.269287109375	0.14208984375	5.5	0.560302734375	0.29986572265625	0.27740478515625	0.720458984375
12486307	51091	0	0	-7.177734375	-0.6953125	-6.560546875	0.130859375	-0.07421875	0.0478515625	0.0400390625	0.9970703125	0.109375	0.144287109375	0.25830078125	0.1533203125	5.5	0.561767578125	0.29705810546875	0.275146484375	0.72137451171875
12494297	51092	0	0	-7.1884765625	-0.6875	-6.59375	0.068359375	-0.0712890625	0.0732421875	0.037109375	0.9970703125	0.1044921875	0.14453125	0.26513671875	0.147705078125	5.5078125	0.563232421875	0.294189453125	0.27288818359375	0.72222900390625
12502258	51093	0	0	-7.1474609375	-0.6298828125	-6.6357421875	0.0576171875	-0.0166015625	0.087890625	0.0361328125	1	0.103515625	0.141357421875	0.259033203125	0.155517578125	5.515625	0.56463623046875	0.2913818359375	0.2706298828125	0.72314453125
12510296	51094	0	0	-7.0849609375	-0.638671875	-6.7392578125	0.06640625	-0.0302734375	0.0419921875	0.037109375	0.998046875	0.1103515625	0.14208984375	0.26611328125	0.1552734375	5.5234375	0.56610107421875	0.28851318359375	0.26837158203125	0.7239990234375
12518149	51095	0	0	-6.9033203125	-0.6953125	-6.6796875	0.1943359375	-0.0908203125	0.1591796875	0.0361328125	1.0029296875	0.12109375	0.1396484375	0.255126953125	0.162353515625	5.515625	0.56756591796875	0.28570556640625	0.26611328125	0.72479248046875
12526425	51096	0	0	-6.8544921875	-0.517578125	-6.7197265625	0.189453125	0.08203125	0.1748046875	0.0419921875	1.0087890625	0.10546875	0.136962890625	0.2578125	0.1640625	5.5234375	0.5689697265625	0.2828369140625	0.2637939453125	0.72564697265625
12534168	51097	0	0	-6.8173828125	-0.5400390625	-6.7822265625	0.1708984375	0.056640625	0.1689453125	0.0498046875	1.015625	0.1064453125	0.136474609375	0.261474609375	0.1630859375	5.5234375	0.57037353515625	0.2799072265625	0.26153564453125	0.72650146484375
12542458	51098	0	0	-6.74609375	-0.595703125	-6.8369140625	0.185546875	-0.0029296875	0.169921875	0.0517578125	1.0185546875	0.1220703125	0.131103515625	0.2578125	0.166748046875	5.515625	0.57183837890625	0.2769775390625	0.25921630859375	0.727294921875
12550205	51099	0	0	-6.7109375	-0.6083984375	-6.857421875	0.1650390625	-0.01953125	0.2060546875	0.0556640625	1.0146484375	0.1259765625	0.131103515625	0.25927734375	0.168212890625	5.53125	0.57330322265625	0.2740478515625	0.2569580078125	0.72808837890625
12558318	51100	0	0	-6.73046875	-0.642578125	-7	0.0888671875	-0.0576171875	0.1181640625	0.0556640625	1.0166015625	0.130859375	0.12841796875	0.255126953125	0.17529296875	5.5078125	0.57476806640625	0.2711181640625	0.254638671875	0.72882080078125
12566262	51101	0	0	-6.580078125	-0.6201171875	-6.9833984375	0.181640625	-0.0390625	0.1904296875	0.056640625	1.02734375	0.142578125	0.129150390625	0.25390625	0.173583984375	5.515625	0.5762939453125	0.26812744140625	0.2523193359375	0.72955322265625
12574552	51102	0	0	-6.451171875	-0.578125	-7.083984375	0.251953125	-0.001953125	0.14453125	0.05859375	1.0263671875	0.150390625	0.123046875	0.2529296875	0.180419921875	5.484375	0.5777587890625	0.26519775390625	0.25	0.730224609375
12582467	51103	0	0	-6.271484375	-0.5654296875	-7.1484375	0.373046875	0.005859375	0.1337890625	0.0625	1.017578125	0.1552734375	0.1240234375	0.2529296875	0.18017578125	5.5078125	0.57928466796875	0.26220703125	0.24761962890625	0.73089599609375
12590435	51104	0	0	-6.158203125	-0.537109375	-7.1904296875	0.4287109375	0.0302734375	0.1455078125	0.0673828125	1.0068359375	0.1572265625	0.11962890625	0.2509765625	0.18505859375	5.515625	0.580810546875	0.25927734375	0.245361328125	0.73150634765625
12598412	51105	0	0	-6.109375	-0.5576171875	-7.2509765625	0.4189453125	0.005859375	0.13671875	0.0712890625	0.994140625	0.1591796875	0.12158203125	0.25	0.18310546875	5.53125	0.58233642578125	0.25634765625	0.2430419921875	0.73211669921875
12606452	51106	0	0	-6.1513671875	-0.5595703125	-7.314453125	0.3193359375	0	0.1240234375	0.07421875	0.9833984375	0.1591796875	0.12109375	0.24853515625	0.189453125	5.515625	0.5838623046875	0.25347900390625	0.2408447265625	0.732666015625
12614261	51107	0	0	-6.2412109375	-0.5947265625	-7.3828125	0.1728515625	-0.0400390625	0.10546875	0.0751953125	0.9794921875	0.1572265625	0.118408203125	0.250244140625	0.187255859375	5.53125	0.5853271484375	0.25054931640625	0.23858642578125	0.73321533203125
12622327	51108	0	0	-6.2890625	-0.619140625	-7.4208984375	0.06640625	-0.06640625	0.1171875	0.07421875	0.982421875	0.154296875	0.1142578125	0.243408203125	0.197265625	5.515625	0.5867919921875	0.2476806640625	0.23638916015625	0.73370361328125
12630356	51109	0	0	-6.228515625	-0.591796875	-7.458984375	0.068359375	-0.04296875	0.12890625	0.072265625	0.9892578125	0.1513671875	0.115478515625	0.2509765625	0.189453125	5.515625	0.58819580078125	0.24481201171875	0.234130859375	0.7342529296875
12638384	51110	0	0	-6.1103515625	-0.6083984375	-7.5185546875	0.126953125	-0.0625	0.1181640625	0.0712890625	0.994140625	0.1474609375	0.107177734375	0.24267578125	0.2021484375	5.5	0.58966064453125	0.24188232421875	0.23187255859375	0.73480224609375
12646375	51111	0	0	-5.892578125	-0.5947265625	-7.6142578125	0.283203125	-0.0517578125	0.0712890625	0.0712890625	0.9931640625	0.1435546875	0.109375	0.24365234375	0.19970703125	5.515625	0.591064453125	0.2388916015625	0.2296142578125	0.7353515625
12654419	51112	0	0	-5.7255859375	-0.6015625	-7.6083984375	0.390625	-0.0615234375	0.1259765625	0.072265625	0.986328125	0.138671875	0.10498046875	0.242919921875	0.206298828125	5.5390625	0.59246826171875	0.2359619140625	0.22735595703125	0.73590087890625
12662436	51113	0	0	-5.609375	-0.576171875	-7.642578125	0.4462890625	-0.0380859375	0.138671875	0.0732421875	0.974609375	0.1337890625	0.108154296875	0.248046875	0.19482421875	5.53125	0.59381103515625	0.2330322265625	0.22515869140625	0.73638916015625
12670408	51114	0	0	-5.5380859375	-0.5693359375	-7.7392578125	0.4580078125	-0.0322265625	0.0888671875	0.072265625	0.962890625	0.126953125	0.10302734375	0.242431640625	0.20654296875	5.53125	0.59515380859375	0.23016357421875	0.22296142578125	0.7369384765625
12678407	51115	0	0	-5.4658203125	-0.5693359375	-7.806640625	0.470703125	-0.0341796875	0.0654296875	0.0712890625	0.951171875	0.123046875	0.101806640625	0.247802734375	0.205322265625	5.515625	0.596435546875	0.227294921875	0.22076416015625	0.7374267578125
12686418	51116	0	0	-5.3740234375	-0.52734375	-7.8359375	0.50390625	0.0068359375	0.0810546875	0.0703125	0.9375	0.1201171875	0.097900390625	0.241455078125	0.213134765625	5.5	0.59765625	0.2244873046875	0.2186279296875	0.7379150390625
12694424	51117	0	0	-5.3203125	-0.513671875	-7.9150390625	0.498046875	0.01953125	0.044921875	0.0703125	0.9208984375	0.1220703125	0.09814453125	0.245361328125	0.212158203125	5.5	0.598876953125	0.2216796875	0.21649169921875	0.7384033203125
12702265	51118	0	0	-5.1865234375	-0.5283203125	-7.921875	0.57421875	0.0029296875	0.0791015625	0.0732421875	0.9052734375	0.1259765625	0.09521484375	0.2373046875	0.214599609375	5.53125	0.60009765625	0.21893310546875	0.21441650390625	0.73883056640625
12710286	51119	0	0	-5.1533203125	-0.568359375	-7.9375	0.5498046875	-0.0380859375	0.1044921875	0.07421875	0.890625	0.12890625	0.09521484375	0.24951171875	0.20751953125	5.5078125	0.601318359375	0.21624755859375	0.21240234375	0.73919677734375
12718257	51120	0	0	-5.2158203125	-0.5927734375	-7.982421875	0.4306640625	-0.0625	0.099609375	0.072265625	0.8779296875	0.1318359375	0.091064453125	0.235595703125	0.217529296875	5.53125	0.60247802734375	0.21356201171875	0.21038818359375	0.7396240234375
12726305	51121	0	0	-5.2412109375	-0.5634765625	-8.029296875	0.349609375	-0.03515625	0.091796875	0.0693359375	0.87109375	0.134765625	0.091064453125	0.2431640625	0.215576171875	5.5234375	0.60369873046875	0.2109375	0.2083740234375	0.73992919921875
12734388	51122	0	0	-5.1474609375	-0.5947265625	-8.109375	0.38671875	-0.068359375	0.048828125	0.06640625	0.8701171875	0.1396484375	0.086669921875	0.234375	0.22607421875	5.53125	0.6048583984375	0.20831298828125	0.20635986328125	0.74029541015625
12742169	51123	0	0	-5.009765625	-0.544921875	-8.1298828125	0.4677734375	-0.0205078125	0.06640625	0.0654296875	0.8671875	0.1435546875	0.08935546875	0.24609375	0.216796875	5.546875	0.6060791015625	0.2056884765625	0.204345703125	0.7406005859375
12750385	51124	0	0	-4.8427734375	-0.537109375	-8.2158203125	0.5791015625	-0.013671875	0.017578125	0.06640625	0.859375	0.146484375	0.0849609375	0.2373046875	0.227294921875	5.515625	0.60723876953125	0.203125	0.20233154296875	0.74090576171875
12758421	51125	0	0	-4.7216796875	-0.5107421875	-8.2314453125	0.6435546875	0.009765625	0.0380859375	0.068359375	0.845703125	0.1474609375	0.085693359375	0.24560546875	0.215576171875	5.5078125	0.6083984375	0.2005615234375	0.20037841796875	0.74114990234375
12766596	51126	0	0	-4.5615234375	-0.5380859375	-8.2294921875	0.7490234375	-0.0185546875	0.0751953125	0.068359375	0.828125	0.1474609375	0.0791015625	0.23583984375	0.228515625	5.5078125	0.60955810546875	0.19805908203125	0.19842529296875	0.74139404296875
12774386	51127	0	0	-4.501953125	-0.490234375	-8.3271484375	0.75390625	0.02734375	0.01171875	0.068359375	0.8037109375	0.14453125	0.081787109375	0.239990234375	0.22119140625	5.4921875	0.6107177734375	0.19561767578125	0.196533203125	0.74163818359375
12782651	51128	0	0	-4.5126953125	-0.45703125	-8.3603515625	0.6904296875	0.0595703125	0.01171875	0.0693359375	0.7783203125	0.1396484375	0.075439453125	0.232177734375	0.233642578125	5.5078125	0.61181640625	0.19317626953125	0.1947021484375	0.7418212890625
[truncated: 6,779 more rows]
