# Supplementary material for: AMiCUS—A Head Motion-Based Interface for Control of an Assistive Robot
Source: Sensors (Basel). 2019 Jun 25;19(12):2836. doi: 10.3390/s19122836 (PMC6630260; doi:10.3390/s19122836)
Supplement: Supplementary file 1 [file sensors-19-02836-s001.zip › StaticData.csv]

===========================================
Hillcrest Motion Data Log
Date: June 12	2019 1:48:23 PM CEST
Channel	Units
SAMPLE_ID	null
MOUSE	mickeys
LINEAR_ACCELERATION	m/s^2
LIN_ACC_NO_GRAVITY	m/s^2
ANGULAR_VELOCITY	rad/s
MAGNETOMETER	gauss
TEMPERATURE	degC
ANGULAR_POSITION
===========================================
Additional Info
Time elapsed: 301.01862894 seconds
First sample id: 17080
Last sample id: 54762
Total packets: 37682 packets
Dropped packets: 0 packets
Time of first lost packet: 0
Average sample rate: 125.18162125943009 Hz
===========================================
Timestamp (us)	SAMPLE_ID	MOUSE_x	MOUSE_y	LINEAR_ACCELERATION_x	LINEAR_ACCELERATION_y	LINEAR_ACCELERATION_z	LIN_ACC_NO_GRAVITY_x	LIN_ACC_NO_GRAVITY_y	LIN_ACC_NO_GRAVITY_z	ANGULAR_VELOCITY_x	ANGULAR_VELOCITY_y	ANGULAR_VELOCITY_z	MAGNETOMETER_x	MAGNETOMETER_y	MAGNETOMETER_z	TEMPERATURE	ANGULAR_POSITION_w	ANGULAR_POSITION_x	ANGULAR_POSITION_y	ANGULAR_POSITION_z
0	17080	0	0	0.94140625	0.083984375	-9.755859375	0.017578125	-0.02734375	0.025390625	-0.0009765625	0	0	0.03564453125	-0.228271484375	0.372314453125	3.7578125	0.81207275390625	0.03179931640625	-0.03472900390625	-0.58160400390625
8047	17081	0	0	0.9326171875	0.1083984375	-9.79296875	0.009765625	-0.00390625	-0.01171875	0	-0.0009765625	0	0.042236328125	-0.230224609375	0.37060546875	3.7578125	0.81207275390625	0.03179931640625	-0.03472900390625	-0.5816650390625
16023	17082	0	0	0.9423828125	0.08984375	-9.8125	0.0185546875	-0.0224609375	-0.03125	0	-0.0009765625	0	0.043701171875	-0.225341796875	0.36376953125	3.7421875	0.81207275390625	0.03179931640625	-0.03472900390625	-0.5816650390625
24016	17083	0	0	0.927734375	0.13671875	-9.78515625	0.00390625	0.0244140625	-0.0029296875	0	-0.0009765625	0	0.043701171875	-0.225341796875	0.362060546875	3.7578125	0.81207275390625	0.03179931640625	-0.03472900390625	-0.5816650390625
32007	17084	0	0	0.9541015625	0.1181640625	-9.78125	0.0302734375	0.005859375	0.0009765625	-0.0009765625	0	-0.0009765625	0.040283203125	-0.225341796875	0.362060546875	3.75	0.81207275390625	0.03179931640625	-0.03472900390625	-0.5816650390625
40147	17085	0	0	0.9287109375	0.125	-9.7685546875	0.00390625	0.0126953125	0.013671875	0	0	-0.0009765625	0.035400390625	-0.221923828125	0.36376953125	3.765625	0.81207275390625	0.03179931640625	-0.03472900390625	-0.5816650390625
48025	17086	0	0	0.93359375	0.09375	-9.74609375	0.009765625	-0.0185546875	0.037109375	0	0	-0.0009765625	0.03857421875	-0.2236328125	0.3671875	3.765625	0.81207275390625	0.03179931640625	-0.03472900390625	-0.5816650390625
56138	17087	0	0	0.9091796875	0.103515625	-9.7763671875	-0.015625	-0.0087890625	0.0068359375	-0.0009765625	0	0	0.040283203125	-0.225341796875	0.3671875	3.75	0.81207275390625	0.03179931640625	-0.03472900390625	-0.5816650390625
64138	17088	0	0	0.91796875	0.1220703125	-9.7900390625	-0.0068359375	0.009765625	-0.0078125	0	0	-0.0009765625	0.035400390625	-0.226806640625	0.368896484375	3.734375	0.81207275390625	0.03179931640625	-0.03472900390625	-0.5816650390625
72239	17089	0	0	0.923828125	0.1220703125	-9.76171875	-0.0009765625	0.009765625	0.0205078125	0	0	-0.0009765625	0.043701171875	-0.225341796875	0.36376953125	3.7578125	0.81207275390625	0.03179931640625	-0.03472900390625	-0.5816650390625
80172	17090	0	0	0.9140625	0.1103515625	-9.78125	-0.01171875	-0.001953125	0.001953125	-0.0009765625	-0.0009765625	0	0.043701171875	-0.228759765625	0.362060546875	3.7734375	0.81207275390625	0.03179931640625	-0.03472900390625	-0.5816650390625
88169	17091	0	0	0.8994140625	0.115234375	-9.763671875	-0.025390625	0.001953125	0.0185546875	-0.0009765625	0	0.0009765625	0.04541015625	-0.23046875	0.365478515625	3.7734375	0.81207275390625	0.03179931640625	-0.03472900390625	-0.5816650390625
96198	17092	0	0	0.9306640625	0.1015625	-9.7841796875	0.005859375	-0.01171875	-0.0009765625	-0.0009765625	-0.0009765625	0	0.0419921875	-0.2236328125	0.362060546875	3.7578125	0.81207275390625	0.03179931640625	-0.03472900390625	-0.5816650390625
104219	17093	0	0	0.92578125	0.0966796875	-9.7861328125	0.0009765625	-0.0166015625	-0.00390625	0	0	-0.0009765625	0.038818359375	-0.228515625	0.37060546875	3.7578125	0.81207275390625	0.03179931640625	-0.03472900390625	-0.5816650390625
112107	17094	0	0	0.947265625	0.11328125	-9.791015625	0.021484375	0.0009765625	-0.0087890625	-0.0009765625	-0.0009765625	0	0.038818359375	-0.226806640625	0.368896484375	3.7890625	0.81207275390625	0.03179931640625	-0.03472900390625	-0.5816650390625
120275	17095	0	0	0.927734375	0.0986328125	-9.80078125	0.0029296875	-0.013671875	-0.017578125	-0.001953125	-0.0009765625	0	0.040283203125	-0.225341796875	0.36376953125	3.7890625	0.81207275390625	0.0318603515625	-0.03472900390625	-0.5816650390625
128123	17096	0	0	0.9189453125	0.1123046875	-9.76953125	-0.0068359375	0	0.013671875	0	0	-0.0009765625	0.038818359375	-0.226806640625	0.37060546875	3.765625	0.81207275390625	0.0318603515625	-0.03472900390625	-0.5816650390625
136090	17097	0	0	0.927734375	0.1181640625	-9.7783203125	0.0029296875	0.0048828125	0.00390625	0.0009765625	-0.0009765625	0	0.043701171875	-0.22705078125	0.3671875	3.7421875	0.81207275390625	0.0318603515625	-0.03472900390625	-0.5816650390625
144132	17098	0	0	0.939453125	0.103515625	-9.7958984375	0.0146484375	-0.0087890625	-0.013671875	-0.0009765625	-0.0009765625	0	0.04541015625	-0.228759765625	0.3671875	3.75	0.81207275390625	0.0318603515625	-0.03472900390625	-0.5816650390625
152238	17099	0	0	0.927734375	0.11328125	-9.7998046875	0.001953125	0.0009765625	-0.017578125	0	0	-0.0009765625	0.043701171875	-0.22705078125	0.36376953125	3.75	0.81207275390625	0.0318603515625	-0.03472900390625	-0.5816650390625
160199	17100	0	0	0.9208984375	0.103515625	-9.7958984375	-0.0048828125	-0.0087890625	-0.0126953125	0	-0.0009765625	-0.0009765625	0.0419921875	-0.2236328125	0.365478515625	3.7578125	0.81207275390625	0.0318603515625	-0.03472900390625	-0.5816650390625
168129	17101	0	0	0.9189453125	0.0986328125	-9.7626953125	-0.0068359375	-0.013671875	0.0205078125	0	-0.0009765625	-0.0009765625	0.03857421875	-0.2236328125	0.365478515625	3.78125	0.81207275390625	0.0318603515625	-0.03472900390625	-0.5816650390625
176252	17102	0	0	0.9375	0.123046875	-9.7978515625	0.01171875	0.0107421875	-0.0146484375	-0.0009765625	-0.0009765625	-0.0009765625	0.040283203125	-0.2236328125	0.365478515625	3.7890625	0.81207275390625	0.0318603515625	-0.03472900390625	-0.5816650390625
184286	17103	0	0	0.9365234375	0.123046875	-9.8115234375	0.0107421875	0.0107421875	-0.029296875	-0.0009765625	0	0	0.038818359375	-0.226806640625	0.3740234375	3.765625	0.81207275390625	0.0318603515625	-0.03472900390625	-0.5816650390625
192042	17104	0	0	0.9150390625	0.0966796875	-9.82421875	-0.0107421875	-0.015625	-0.041015625	0	-0.0009765625	0	0.03857421875	-0.223388671875	0.368896484375	3.7578125	0.81207275390625	0.0318603515625	-0.03472900390625	-0.5816650390625
200116	17105	0	0	0.9208984375	0.125	-9.7783203125	-0.0048828125	0.0126953125	0.0048828125	0	-0.001953125	0	0.0419921875	-0.2236328125	0.365478515625	3.7578125	0.81207275390625	0.0318603515625	-0.03472900390625	-0.5816650390625
208131	17106	0	0	0.9091796875	0.0986328125	-9.7861328125	-0.0166015625	-0.013671875	-0.001953125	0	-0.0009765625	0	0.043701171875	-0.22705078125	0.36376953125	3.7578125	0.81207275390625	0.0318603515625	-0.03472900390625	-0.5816650390625
216051	17107	0	0	0.9228515625	0.115234375	-9.8076171875	-0.0029296875	0.00390625	-0.0234375	0	-0.0009765625	0	0.0419921875	-0.225341796875	0.3603515625	3.7890625	0.81207275390625	0.0318603515625	-0.03472900390625	-0.5816650390625
224134	17108	0	0	0.923828125	0.1083984375	-9.76953125	-0.001953125	-0.00390625	0.0146484375	0.0009765625	0	-0.0009765625	0.0419921875	-0.2236328125	0.365478515625	3.75	0.81207275390625	0.0318603515625	-0.03472900390625	-0.5816650390625
232272	17109	0	0	0.92578125	0.115234375	-9.78125	0	0.00390625	0.0029296875	0	-0.0009765625	-0.0009765625	0.043701171875	-0.225341796875	0.3671875	3.75	0.81207275390625	0.0318603515625	-0.03472900390625	-0.58160400390625
240047	17110	0	0	0.927734375	0.111328125	-9.7998046875	0.001953125	-0.0009765625	-0.015625	0	-0.0009765625	-0.0009765625	0.04052734375	-0.228515625	0.368896484375	3.7421875	0.81207275390625	0.03179931640625	-0.03472900390625	-0.58160400390625
248227	17111	0	0	0.92578125	0.1015625	-9.791015625	0	-0.0107421875	-0.005859375	0	-0.0009765625	-0.0009765625	0.043701171875	-0.228515625	0.372314453125	3.734375	0.81207275390625	0.03179931640625	-0.03472900390625	-0.58160400390625
256089	17112	0	0	0.9072265625	0.083984375	-9.7626953125	-0.0185546875	-0.02734375	0.0224609375	0	-0.0009765625	0	0.04541015625	-0.228759765625	0.365478515625	3.7421875	0.81207275390625	0.03179931640625	-0.03472900390625	-0.58160400390625
264280	17113	0	0	0.89453125	0.1025390625	-9.7783203125	-0.0302734375	-0.0078125	0.0068359375	0	-0.0009765625	0	0.046875	-0.22705078125	0.3671875	3.7578125	0.81207275390625	0.03179931640625	-0.03472900390625	-0.58160400390625
272056	17114	0	0	0.904296875	0.1123046875	-9.763671875	-0.0205078125	0.0009765625	0.0205078125	-0.0009765625	-0.0009765625	0.0009765625	0.0419921875	-0.225341796875	0.36376953125	3.7421875	0.81207275390625	0.03179931640625	-0.03472900390625	-0.58160400390625
280278	17115	0	0	0.9228515625	0.13671875	-9.78515625	-0.001953125	0.025390625	0	0	-0.0009765625	0	0.043701171875	-0.2236328125	0.362060546875	3.765625	0.81207275390625	0.03179931640625	-0.03472900390625	-0.58160400390625
288070	17116	0	0	0.9482421875	0.0888671875	-9.7607421875	0.0234375	-0.021484375	0.0244140625	0	-0.0009765625	0.0009765625	0.040283203125	-0.2236328125	0.365478515625	3.765625	0.81207275390625	0.03179931640625	-0.03472900390625	-0.58160400390625
296405	17117	0	0	0.9140625	0.10546875	-9.79296875	-0.0107421875	-0.0048828125	-0.0078125	0	0	0	0.04052734375	-0.226806640625	0.3671875	3.75	0.81207275390625	0.03179931640625	-0.03472900390625	-0.58160400390625
304056	17118	0	0	0.9326171875	0.1201171875	-9.7861328125	0.0078125	0.009765625	-0.0009765625	0	0	0	0.0419921875	-0.221923828125	0.3671875	3.7265625	0.81207275390625	0.03179931640625	-0.03472900390625	-0.58160400390625
312327	17119	0	0	0.8955078125	0.1279296875	-9.8330078125	-0.0283203125	0.0166015625	-0.0478515625	0	0	-0.0009765625	0.03857421875	-0.221923828125	0.37060546875	3.78125	0.8121337890625	0.03179931640625	-0.03472900390625	-0.58160400390625
320059	17120	0	0	0.912109375	0.115234375	-9.7646484375	-0.0126953125	0.00390625	0.0205078125	0	-0.0009765625	-0.001953125	0.03564453125	-0.228271484375	0.37060546875	3.78125	0.8121337890625	0.03179931640625	-0.03472900390625	-0.58160400390625
328242	17121	0	0	0.916015625	0.1123046875	-9.7783203125	-0.0078125	0.001953125	0.005859375	0	-0.0009765625	0	0.040283203125	-0.22509765625	0.368896484375	3.78125	0.8121337890625	0.03179931640625	-0.03472900390625	-0.58154296875
336010	17122	0	0	0.904296875	0.0888671875	-9.8095703125	-0.01953125	-0.021484375	-0.0244140625	0.0009765625	0	0	0.043701171875	-0.225341796875	0.3671875	3.7734375	0.8121337890625	0.03179931640625	-0.03472900390625	-0.58154296875
344184	17123	0	0	0.8994140625	0.1220703125	-9.783203125	-0.0244140625	0.01171875	0.001953125	0	0	0	0.04052734375	-0.226806640625	0.3671875	3.7578125	0.8121337890625	0.03179931640625	-0.0347900390625	-0.58154296875
352234	17124	0	0	0.916015625	0.09375	-9.78125	-0.0068359375	-0.0166015625	0.00390625	0	-0.0009765625	0	0.0419921875	-0.225341796875	0.362060546875	3.78125	0.8121337890625	0.03179931640625	-0.0347900390625	-0.58154296875
360141	17125	0	0	0.9013671875	0.1103515625	-9.783203125	-0.021484375	0	0.001953125	0	0	0	0.0419921875	-0.2236328125	0.36376953125	3.7578125	0.8121337890625	0.03179931640625	-0.0347900390625	-0.58154296875
368146	17126	0	0	0.9521484375	0.0986328125	-9.765625	0.0302734375	-0.01171875	0.01953125	0	-0.0009765625	-0.0009765625	0.0419921875	-0.221923828125	0.36376953125	3.765625	0.8121337890625	0.03179931640625	-0.0347900390625	-0.58154296875
376031	17127	0	0	0.9248046875	0.111328125	-9.8212890625	0.001953125	0.0009765625	-0.0361328125	0	-0.0009765625	0	0.035400390625	-0.2216796875	0.3671875	3.7734375	0.8121337890625	0.03179931640625	-0.0347900390625	-0.58154296875
384291	17128	0	0	0.9033203125	0.103515625	-9.826171875	-0.0185546875	-0.005859375	-0.041015625	0	-0.0009765625	-0.0009765625	0.040283203125	-0.2236328125	0.368896484375	3.7734375	0.8121337890625	0.03179931640625	-0.0347900390625	-0.58154296875
392054	17129	0	0	0.9189453125	0.1123046875	-9.7734375	-0.0029296875	0.0029296875	0.01171875	0	-0.0009765625	-0.0009765625	0.0419921875	-0.228515625	0.368896484375	3.765625	0.8121337890625	0.03179931640625	-0.0347900390625	-0.58154296875
400100	17130	0	0	0.919921875	0.0771484375	-9.7529296875	-0.001953125	-0.033203125	0.0322265625	0	-0.0009765625	0	0.0419921875	-0.228515625	0.368896484375	3.7578125	0.8121337890625	0.03179931640625	-0.0347900390625	-0.58154296875
408150	17131	0	0	0.927734375	0.1201171875	-9.7734375	0.0068359375	0.0107421875	0.01171875	0	-0.0009765625	0	0.045166015625	-0.225341796875	0.3671875	3.7734375	0.8121337890625	0.03179931640625	-0.0347900390625	-0.58154296875
416271	17132	0	0	0.916015625	0.1181640625	-9.8046875	-0.005859375	0.0087890625	-0.01953125	0	-0.0009765625	-0.0009765625	0.0419921875	-0.2236328125	0.365478515625	3.78125	0.8121337890625	0.03179931640625	-0.0347900390625	-0.58154296875
424035	17133	0	0	0.923828125	0.083984375	-9.7890625	0.001953125	-0.0244140625	-0.0029296875	0	-0.0009765625	0	0.0419921875	-0.221923828125	0.365478515625	3.78125	0.8121337890625	0.03179931640625	-0.0347900390625	-0.58154296875
432226	17134	0	0	0.9091796875	0.1005859375	-9.7734375	-0.01171875	-0.0087890625	0.01171875	0	0	0	0.040283203125	-0.221923828125	0.36376953125	3.7578125	0.8121337890625	0.03179931640625	-0.0347900390625	-0.58154296875
440037	17135	0	0	0.9150390625	0.11328125	-9.81640625	-0.005859375	0.00390625	-0.03125	-0.001953125	-0.0009765625	0	0.03857421875	-0.221923828125	0.368896484375	3.75	0.8121337890625	0.03179931640625	-0.0347900390625	-0.58154296875
448233	17136	0	0	0.927734375	0.1064453125	-9.8076171875	0.0068359375	-0.0029296875	-0.021484375	0	-0.0009765625	0	0.04052734375	-0.226806640625	0.368896484375	3.75	0.8121337890625	0.03179931640625	-0.0347900390625	-0.58154296875
456029	17137	0	0	0.9091796875	0.126953125	-9.7685546875	-0.01171875	0.017578125	0.017578125	0	-0.0009765625	0	0.038818359375	-0.228515625	0.368896484375	3.75	0.8121337890625	0.03179931640625	-0.0347900390625	-0.58154296875
464314	17138	0	0	0.9228515625	0.125	-9.78125	0.001953125	0.015625	0.0048828125	-0.0009765625	0	0	0.04052734375	-0.230224609375	0.368896484375	3.765625	0.8121337890625	0.03179931640625	-0.0347900390625	-0.58154296875
472231	17139	0	0	0.927734375	0.1083984375	-9.814453125	0.0068359375	0	-0.0283203125	-0.001953125	-0.0009765625	0	0.0419921875	-0.225341796875	0.368896484375	3.75	0.8121337890625	0.03179931640625	-0.0347900390625	-0.58154296875
480300	17140	0	0	0.9189453125	0.095703125	-9.7578125	-0.0009765625	-0.0126953125	0.0283203125	-0.001953125	-0.0009765625	0	0.0419921875	-0.226806640625	0.3671875	3.7734375	0.8121337890625	0.03179931640625	-0.0347900390625	-0.58154296875
488301	17141	0	0	0.9404296875	0.125	-9.771484375	0.01953125	0.015625	0.0146484375	0	-0.0009765625	0	0.043701171875	-0.225341796875	0.36376953125	3.7734375	0.8121337890625	0.03179931640625	-0.0347900390625	-0.58154296875
496217	17142	0	0	0.9423828125	0.1416015625	-9.7880859375	0.021484375	0.0322265625	-0.001953125	-0.001953125	-0.0009765625	0	0.043701171875	-0.2236328125	0.362060546875	3.765625	0.8121337890625	0.03179931640625	-0.0347900390625	-0.58154296875
504238	17143	0	0	0.9345703125	0.14453125	-9.7880859375	0.013671875	0.0341796875	-0.001953125	-0.001953125	-0.001953125	0.0009765625	0.03857421875	-0.221923828125	0.362060546875	3.75	0.8121337890625	0.03179931640625	-0.0347900390625	-0.58154296875
512028	17144	0	0	0.955078125	0.0888671875	-9.765625	0.0341796875	-0.0205078125	0.0205078125	-0.0009765625	0	0.0009765625	0.040283203125	-0.225341796875	0.3671875	3.75	0.8121337890625	0.03179931640625	-0.0347900390625	-0.58154296875
520131	17145	0	0	0.94140625	0.126953125	-9.71875	0.01953125	0.0166015625	0.06640625	-0.001953125	-0.0009765625	0	0.035400390625	-0.22509765625	0.3671875	3.75	0.8121337890625	0.03179931640625	-0.0347900390625	-0.58154296875
528156	17146	0	0	0.9111328125	0.0966796875	-9.7978515625	-0.0107421875	-0.013671875	-0.0126953125	0.0009765625	-0.0009765625	0.0009765625	0.035400390625	-0.22509765625	0.37060546875	3.734375	0.8121337890625	0.03179931640625	-0.0347900390625	-0.58154296875
536156	17147	0	0	0.92578125	0.115234375	-9.783203125	0.00390625	0.0048828125	0.001953125	0.0009765625	-0.0009765625	0	0.04052734375	-0.226806640625	0.37060546875	3.75	0.8121337890625	0.03179931640625	-0.0347900390625	-0.58154296875
544067	17148	0	0	0.93359375	0.0869140625	-9.7841796875	0.0107421875	-0.0234375	0.0009765625	-0.0009765625	0.0009765625	0	0.03564453125	-0.228271484375	0.37060546875	3.7421875	0.8121337890625	0.03179931640625	-0.0347900390625	-0.58154296875
552254	17149	0	0	0.9423828125	0.0966796875	-9.791015625	0.01953125	-0.013671875	-0.005859375	-0.0009765625	0	0	0.038818359375	-0.228515625	0.37060546875	3.7578125	0.8121337890625	0.03179931640625	-0.0347900390625	-0.58154296875
560327	17150	0	0	0.900390625	0.10546875	-9.7470703125	-0.0224609375	-0.0048828125	0.037109375	-0.001953125	-0.001953125	-0.0009765625	0.043701171875	-0.225341796875	0.365478515625	3.78125	0.8121337890625	0.03179931640625	-0.0347900390625	-0.58154296875
568195	17151	0	0	0.900390625	0.1142578125	-9.7568359375	-0.0224609375	0.00390625	0.02734375	0	-0.0009765625	0	0.045166015625	-0.2236328125	0.36376953125	3.765625	0.8121337890625	0.03179931640625	-0.0347900390625	-0.58154296875
576255	17152	0	0	0.9072265625	0.107421875	-9.7431640625	-0.0146484375	-0.0029296875	0.041015625	0.0009765625	-0.0009765625	-0.0009765625	0.0419921875	-0.2236328125	0.365478515625	3.7578125	0.8121337890625	0.03179931640625	-0.0347900390625	-0.58154296875
584227	17153	0	0	0.935546875	0.1083984375	-9.78125	0.0126953125	-0.001953125	0.001953125	0	-0.0009765625	0	0.040283203125	-0.225341796875	0.36376953125	3.734375	0.8121337890625	0.03179931640625	-0.0347900390625	-0.58154296875
592218	17154	0	0	0.92578125	0.09375	-9.78125	0.0029296875	-0.0166015625	0.001953125	0	-0.0009765625	0	0.040283203125	-0.2236328125	0.3671875	3.71875	0.8121337890625	0.03179931640625	-0.0347900390625	-0.58154296875
600176	17155	0	0	0.9140625	0.1083984375	-9.7783203125	-0.0087890625	-0.001953125	0.00390625	-0.001953125	-0.0009765625	0	0.038818359375	-0.226806640625	0.368896484375	3.7421875	0.8121337890625	0.03179931640625	-0.0347900390625	-0.58154296875
608243	17156	0	0	0.908203125	0.1318359375	-9.806640625	-0.0146484375	0.0224609375	-0.0244140625	-0.001953125	-0.0009765625	0	0.037109375	-0.226806640625	0.3671875	3.75	0.8121337890625	0.03179931640625	-0.0347900390625	-0.58154296875
616188	17157	0	0	0.9296875	0.123046875	-9.7900390625	0.0078125	0.0126953125	-0.0078125	0	-0.0009765625	0.0009765625	0.0419921875	-0.225341796875	0.362060546875	3.7578125	0.8121337890625	0.03179931640625	-0.0347900390625	-0.58154296875
624366	17158	0	0	0.958984375	0.0986328125	-9.7822265625	0.0361328125	-0.0107421875	0	-0.001953125	-0.0009765625	-0.0009765625	0.038818359375	-0.22509765625	0.36376953125	3.78125	0.8121337890625	0.03179931640625	-0.0347900390625	-0.58154296875
632257	17159	0	0	0.916015625	0.1083984375	-9.783203125	-0.0068359375	-0.001953125	-0.0009765625	0.0009765625	-0.0009765625	0	0.045166015625	-0.225341796875	0.365478515625	3.765625	0.8121337890625	0.03179931640625	-0.0347900390625	-0.58154296875
640222	17160	0	0	0.9443359375	0.115234375	-9.779296875	0.021484375	0.0048828125	0.0029296875	-0.0009765625	-0.0009765625	-0.0009765625	0.043701171875	-0.228759765625	0.36376953125	3.7265625	0.8121337890625	0.03179931640625	-0.0347900390625	-0.58154296875
648160	17161	0	0	0.9052734375	0.1005859375	-9.7548828125	-0.017578125	-0.009765625	0.0263671875	-0.0009765625	0	0	0.043701171875	-0.225341796875	0.365478515625	3.7265625	0.8121337890625	0.03179931640625	-0.0347900390625	-0.58154296875
656161	17162	0	0	0.958984375	0.1064453125	-9.7744140625	0.0361328125	-0.00390625	0.0068359375	-0.001953125	-0.0009765625	0	0.037109375	-0.223388671875	0.36376953125	3.7578125	0.8121337890625	0.03179931640625	-0.0347900390625	-0.58154296875
664174	17163	0	0	0.9384765625	0.1171875	-9.76171875	0.0146484375	0.0068359375	0.0185546875	-0.001953125	-0.0009765625	0	0.0419921875	-0.221923828125	0.365478515625	3.75	0.8121337890625	0.03179931640625	-0.0347900390625	-0.58154296875
672174	17164	0	0	0.9306640625	0.0986328125	-9.7861328125	0.0068359375	-0.01171875	-0.0048828125	0	-0.0009765625	0	0.0419921875	-0.225341796875	0.365478515625	3.765625	0.8121337890625	0.03179931640625	-0.0347900390625	-0.58154296875
680056	17165	0	0	0.9423828125	0.1181640625	-9.7880859375	0.0185546875	0.0078125	-0.0078125	0	-0.0009765625	0	0.040283203125	-0.2236328125	0.368896484375	3.7265625	0.8121337890625	0.03179931640625	-0.0347900390625	-0.58154296875
688259	17166	0	0	0.927734375	0.0966796875	-9.802734375	0.00390625	-0.013671875	-0.0224609375	0	-0.0009765625	0.0009765625	0.043701171875	-0.225341796875	0.368896484375	3.75	0.8121337890625	0.03179931640625	-0.0347900390625	-0.58154296875
696065	17167	0	0	0.9189453125	0.1318359375	-9.76171875	-0.005859375	0.021484375	0.0185546875	0	-0.0009765625	0.0009765625	0.043701171875	-0.2236328125	0.365478515625	3.734375	0.8121337890625	0.03179931640625	-0.0347900390625	-0.58154296875
704104	17168	0	0	0.9140625	0.1103515625	-9.7734375	-0.0107421875	0	0.0068359375	0	-0.0009765625	-0.001953125	0.03857421875	-0.2236328125	0.3671875	3.75	0.8121337890625	0.03179931640625	-0.0347900390625	-0.58154296875
712055	17169	0	0	0.9326171875	0.11328125	-9.79296875	0.0078125	0.0029296875	-0.0126953125	0.0009765625	-0.0009765625	-0.0009765625	0.03857421875	-0.223388671875	0.368896484375	3.75	0.8121337890625	0.03179931640625	-0.0347900390625	-0.58154296875
720294	17170	0	0	0.912109375	0.10546875	-9.771484375	-0.0126953125	-0.0048828125	0.0087890625	0	-0.0009765625	-0.0009765625	0.037109375	-0.226806640625	0.368896484375	3.75	0.8121337890625	0.03179931640625	-0.0347900390625	-0.58154296875
728062	17171	0	0	0.9287109375	0.09375	-9.7646484375	0.00390625	-0.0166015625	0.015625	0	-0.001953125	-0.001953125	0.038818359375	-0.226806640625	0.372314453125	3.7578125	0.8121337890625	0.03179931640625	-0.0347900390625	-0.58154296875
736042	17172	0	0	0.9287109375	0.08203125	-9.7646484375	0.00390625	-0.0283203125	0.0146484375	0	-0.001953125	-0.001953125	0.043701171875	-0.225341796875	0.372314453125	3.7578125	0.8121337890625	0.03179931640625	-0.0347900390625	-0.58154296875
744077	17173	0	0	0.93359375	0.0869140625	-9.7646484375	0.0087890625	-0.0234375	0.0146484375	0.0009765625	-0.0009765625	-0.001953125	0.04052734375	-0.228515625	0.368896484375	3.765625	0.8121337890625	0.03179931640625	-0.0347900390625	-0.58154296875
752271	17174	0	0	0.9296875	0.1259765625	-9.8232421875	0.00390625	0.015625	-0.0439453125	-0.0009765625	-0.0009765625	-0.001953125	0.0419921875	-0.22705078125	0.365478515625	3.7578125	0.8121337890625	0.03179931640625	-0.0347900390625	-0.58154296875
760112	17175	0	0	0.916015625	0.103515625	-9.7998046875	-0.009765625	-0.005859375	-0.0205078125	0.0009765625	0	-0.0009765625	0.040283203125	-0.225341796875	0.3671875	3.7578125	0.8121337890625	0.03179931640625	-0.0347900390625	-0.58154296875
768258	17176	0	0	0.9248046875	0.1513671875	-9.806640625	-0.0009765625	0.0419921875	-0.0263671875	-0.0009765625	-0.0009765625	-0.0009765625	0.037109375	-0.221923828125	0.365478515625	3.734375	0.8121337890625	0.03179931640625	-0.0347900390625	-0.58154296875
776238	17177	0	0	0.9189453125	0.09375	-9.7841796875	-0.0068359375	-0.015625	-0.00390625	0	-0.0009765625	-0.0009765625	0.037109375	-0.221923828125	0.368896484375	3.75	0.8121337890625	0.03179931640625	-0.0347900390625	-0.58154296875
784270	17178	0	0	0.921875	0.0986328125	-9.7646484375	-0.00390625	-0.0107421875	0.015625	0	0	-0.0009765625	0.037109375	-0.22509765625	0.3671875	3.765625	0.8121337890625	0.03179931640625	-0.0347900390625	-0.58154296875
792154	17179	0	0	0.9326171875	0.0986328125	-9.7890625	0.0078125	-0.0107421875	-0.0087890625	-0.0009765625	-0.0009765625	-0.001953125	0.037109375	-0.226806640625	0.368896484375	3.7578125	0.8121337890625	0.03179931640625	-0.0347900390625	-0.58154296875
800288	17180	0	0	0.939453125	0.0947265625	-9.7958984375	0.0146484375	-0.0146484375	-0.015625	0	-0.0009765625	-0.0009765625	0.040283203125	-0.2236328125	0.36376953125	3.7421875	0.8121337890625	0.03179931640625	-0.0347900390625	-0.58154296875
808268	17181	0	0	0.916015625	0.126953125	-9.771484375	-0.009765625	0.017578125	0.0087890625	0.0009765625	-0.0009765625	-0.0009765625	0.038818359375	-0.228515625	0.3671875	3.765625	0.8121337890625	0.03179931640625	-0.0347900390625	-0.58154296875
816204	17182	0	0	0.91796875	0.1416015625	-9.775390625	-0.0078125	0.0322265625	0.0048828125	0	-0.0009765625	-0.001953125	0.040283203125	-0.2236328125	0.368896484375	3.765625	0.8121337890625	0.03179931640625	-0.0347900390625	-0.58154296875
824286	17183	0	0	0.9111328125	0.115234375	-9.7880859375	-0.0146484375	0.005859375	-0.0078125	0	-0.0009765625	-0.0009765625	0.040283203125	-0.225341796875	0.365478515625	3.734375	0.8121337890625	0.03179931640625	-0.0347900390625	-0.58154296875
832155	17184	0	0	0.935546875	0.1064453125	-9.7880859375	0.009765625	-0.0029296875	-0.0078125	0	0	0.0009765625	0.040283203125	-0.225341796875	0.362060546875	3.734375	0.8121337890625	0.03179931640625	-0.0347900390625	-0.58154296875
840187	17185	0	0	0.955078125	0.115234375	-9.7626953125	0.029296875	0.005859375	0.017578125	-0.0009765625	0	-0.0009765625	0.0419921875	-0.22705078125	0.362060546875	3.75	0.8121337890625	0.03179931640625	-0.0347900390625	-0.58154296875
848182	17186	0	0	0.955078125	0.09375	-9.765625	0.029296875	-0.015625	0.015625	0	-0.0009765625	-0.0009765625	0.0419921875	-0.221923828125	0.36376953125	3.7421875	0.8121337890625	0.03179931640625	-0.0347900390625	-0.58154296875
856070	17187	0	0	0.9326171875	0.115234375	-9.7861328125	0.0068359375	0.005859375	-0.005859375	0	-0.0009765625	-0.0009765625	0.037109375	-0.221923828125	0.3671875	3.7578125	0.8121337890625	0.03179931640625	-0.0347900390625	-0.58154296875
864110	17188	0	0	0.9267578125	0.1220703125	-9.7451171875	0	0.0126953125	0.03515625	-0.0009765625	-0.0009765625	-0.0009765625	0.037109375	-0.223388671875	0.368896484375	3.734375	0.8121337890625	0.03179931640625	-0.0347900390625	-0.58154296875
872279	17189	0	0	0.93359375	0.1123046875	-9.748046875	0.0068359375	0.0029296875	0.0322265625	0	-0.0009765625	-0.0009765625	0.042236328125	-0.230224609375	0.37060546875	3.7421875	0.8121337890625	0.03179931640625	-0.0347900390625	-0.58154296875
880073	17190	0	0	0.935546875	0.115234375	-9.7578125	0.0087890625	0.0048828125	0.0224609375	0	0	-0.0009765625	0.038818359375	-0.228515625	0.368896484375	3.734375	0.8121337890625	0.03179931640625	-0.0347900390625	-0.58154296875
888260	17191	0	0	0.9326171875	0.1318359375	-9.7734375	0.005859375	0.021484375	0.005859375	0	0	-0.0009765625	0.04052734375	-0.228515625	0.372314453125	3.7421875	0.8121337890625	0.03179931640625	-0.0347900390625	-0.58154296875
896231	17192	0	0	0.9375	0.11328125	-9.78125	0.009765625	0.0029296875	-0.001953125	0	-0.0009765625	0.0009765625	0.043701171875	-0.22705078125	0.365478515625	3.7578125	0.8121337890625	0.03179931640625	-0.0347900390625	-0.58160400390625
904256	17193	0	0	0.9296875	0.111328125	-9.7998046875	0.0029296875	0.0009765625	-0.021484375	-0.0009765625	-0.0009765625	0.0009765625	0.043701171875	-0.225341796875	0.365478515625	3.75	0.8121337890625	0.03179931640625	-0.0347900390625	-0.58160400390625
912257	17194	0	0	0.9375	0.11328125	-9.7744140625	0.009765625	0.001953125	0.0048828125	-0.0009765625	-0.0009765625	-0.0009765625	0.043701171875	-0.225341796875	0.36376953125	3.7578125	0.8121337890625	0.03179931640625	-0.0347900390625	-0.58160400390625
920329	17195	0	0	0.916015625	0.1083984375	-9.7861328125	-0.01171875	-0.0029296875	-0.0068359375	-0.0009765625	-0.0009765625	-0.0009765625	0.040283203125	-0.2236328125	0.365478515625	3.75	0.8121337890625	0.03179931640625	-0.0347900390625	-0.58160400390625
928232	17196	0	0	0.8974609375	0.09375	-9.7646484375	-0.0302734375	-0.017578125	0.0146484375	0	-0.0009765625	-0.0009765625	0.0419921875	-0.225341796875	0.365478515625	3.734375	0.8121337890625	0.03179931640625	-0.0347900390625	-0.58160400390625
936155	17197	0	0	0.9189453125	0.1201171875	-9.759765625	-0.0087890625	0.0087890625	0.0185546875	0	-0.001953125	-0.001953125	0.0419921875	-0.225341796875	0.3671875	3.734375	0.8121337890625	0.03179931640625	-0.0347900390625	-0.58160400390625
944254	17198	0	0	0.912109375	0.1005859375	-9.7744140625	-0.015625	-0.009765625	0.00390625	0	-0.001953125	-0.0009765625	0.043701171875	-0.226806640625	0.3740234375	3.75	0.8121337890625	0.03179931640625	-0.0347900390625	-0.58160400390625
952084	17199	0	0	0.916015625	0.125	-9.78515625	-0.01171875	0.013671875	-0.0078125	0	-0.0009765625	0	0.042236328125	-0.230224609375	0.372314453125	3.7265625	0.8121337890625	0.03179931640625	-0.0347900390625	-0.58160400390625
960215	17200	0	0	0.923828125	0.1298828125	-9.771484375	-0.00390625	0.0185546875	0.0068359375	0	0.0009765625	0	0.04052734375	-0.228515625	0.368896484375	3.7265625	0.8121337890625	0.03179931640625	-0.0347900390625	-0.58160400390625
968109	17201	0	0	0.9248046875	0.1279296875	-9.81640625	-0.0029296875	0.0166015625	-0.0390625	0	-0.0009765625	0	0.038818359375	-0.22509765625	0.36376953125	3.7421875	0.8121337890625	0.03179931640625	-0.0347900390625	-0.58160400390625
976215	17202	0	0	0.923828125	0.125	-9.76171875	-0.00390625	0.0126953125	0.015625	0	0.0009765625	0	0.043701171875	-0.225341796875	0.362060546875	3.7578125	0.8121337890625	0.03179931640625	-0.0347900390625	-0.58160400390625
982147	17203	0	0	0.9169921875	0.095703125	-9.7646484375	-0.0107421875	-0.015625	0.0126953125	0	-0.0009765625	0	0.040283203125	-0.22021484375	0.3671875	3.75	0.8121337890625	0.03179931640625	-0.0347900390625	-0.58160400390625
990100	17204	0	0	0.9384765625	0.08203125	-9.7744140625	0.0107421875	-0.029296875	0.0029296875	0	-0.0009765625	0	0.040283203125	-0.2236328125	0.3671875	3.75	0.8121337890625	0.03179931640625	-0.0347900390625	-0.58160400390625
998085	17205	0	0	0.90234375	0.1103515625	-9.7685546875	-0.025390625	-0.0009765625	0.0087890625	0	-0.0009765625	0	0.037109375	-0.226806640625	0.3671875	3.7578125	0.8121337890625	0.03179931640625	-0.0347900390625	-0.58154296875
1006419	17206	0	0	0.912109375	0.095703125	-9.76953125	-0.0146484375	-0.015625	0.0078125	0	-0.001953125	0	0.04052734375	-0.228515625	0.3671875	3.7265625	0.8121337890625	0.03179931640625	-0.0347900390625	-0.58154296875
1014065	17207	0	0	0.9375	0.11328125	-9.779296875	0.0107421875	0.001953125	-0.001953125	0	-0.0009765625	0	0.0419921875	-0.226806640625	0.368896484375	3.75	0.8121337890625	0.03179931640625	-0.0347900390625	-0.58154296875
1022239	17208	0	0	0.9228515625	0.115234375	-9.8046875	-0.00390625	0.00390625	-0.02734375	0	-0.0009765625	0.0009765625	0.0419921875	-0.2236328125	0.3671875	3.7578125	0.8121337890625	0.03179931640625	-0.0347900390625	-0.58154296875
1030026	17209	0	0	0.9326171875	0.13671875	-9.76171875	0.0068359375	0.025390625	0.015625	0	-0.001953125	0	0.0419921875	-0.2236328125	0.36376953125	3.71875	0.8121337890625	0.03179931640625	-0.0347900390625	-0.58154296875
1038319	17210	0	0	0.943359375	0.103515625	-9.7509765625	0.0166015625	-0.0078125	0.0263671875	0.0009765625	-0.001953125	0	0.040283203125	-0.221923828125	0.36376953125	3.71875	0.8121337890625	0.03179931640625	-0.0347900390625	-0.58154296875
1046191	17211	0	0	0.935546875	0.1181640625	-9.7744140625	0.0087890625	0.005859375	0.0029296875	0.0009765625	-0.001953125	-0.0009765625	0.043701171875	-0.2236328125	0.3671875	3.75	0.8121337890625	0.03179931640625	-0.0347900390625	-0.58154296875
1054237	17212	0	0	0.919921875	0.08984375	-9.822265625	-0.005859375	-0.021484375	-0.044921875	0	-0.0009765625	-0.0009765625	0.040283203125	-0.22509765625	0.37060546875	3.7421875	0.8121337890625	0.03179931640625	-0.0347900390625	-0.58154296875
1062210	17213	0	0	0.92578125	0.1181640625	-9.7900390625	-0.0009765625	0.0068359375	-0.013671875	-0.0009765625	-0.0009765625	-0.0009765625	0.037109375	-0.226806640625	0.368896484375	3.75	0.8121337890625	0.03179931640625	-0.0347900390625	-0.58154296875
1070117	17214	0	0	0.912109375	0.115234375	-9.759765625	-0.0146484375	0.0029296875	0.017578125	0	-0.0009765625	0	0.04541015625	-0.230224609375	0.372314453125	3.7890625	0.8121337890625	0.03179931640625	-0.0347900390625	-0.58154296875
1078129	17215	0	0	0.900390625	0.0908203125	-9.7666015625	-0.0263671875	-0.0205078125	0.009765625	0	0.0009765625	0	0.040283203125	-0.226806640625	0.36376953125	3.78125	0.8121337890625	0.03179931640625	-0.0347900390625	-0.58154296875
1086159	17216	0	0	0.9306640625	0.1201171875	-9.76171875	0.0048828125	0.0087890625	0.0146484375	0	-0.0009765625	0	0.043701171875	-0.22705078125	0.36376953125	3.7578125	0.8121337890625	0.03179931640625	-0.0347900390625	-0.58154296875
1094208	17217	0	0	0.935546875	0.09375	-9.791015625	0.0087890625	-0.017578125	-0.0146484375	0	-0.0009765625	-0.0009765625	0.0419921875	-0.2236328125	0.36376953125	3.734375	0.8121337890625	0.03179931640625	-0.0347900390625	-0.58154296875
1102142	17218	0	0	0.935546875	0.091796875	-9.7939453125	0.0087890625	-0.01953125	-0.0166015625	0.0009765625	0.0009765625	0	0.04541015625	-0.22705078125	0.3671875	3.7265625	0.8121337890625	0.03179931640625	-0.0347900390625	-0.58154296875
1110166	17219	0	0	0.92578125	0.115234375	-9.7861328125	0	0.0048828125	-0.0087890625	0	-0.0009765625	-0.0009765625	0.0419921875	-0.226806640625	0.372314453125	3.75	0.8121337890625	0.03179931640625	-0.03485107421875	-0.58154296875
1118183	17220	0	0	0.9140625	0.126953125	-9.7421875	-0.01171875	0.015625	0.0341796875	0	-0.0009765625	-0.0009765625	0.035400390625	-0.22509765625	0.37060546875	3.765625	0.8121337890625	0.03179931640625	-0.03485107421875	-0.58154296875
1126199	17221	0	0	0.923828125	0.0888671875	-9.779296875	-0.001953125	-0.021484375	-0.001953125	0.0009765625	-0.0009765625	-0.0009765625	0.038818359375	-0.228515625	0.3740234375	3.75	0.8121337890625	0.03179931640625	-0.03485107421875	-0.58154296875
1134335	17222	0	0	0.9189453125	0.115234375	-9.7763671875	-0.0068359375	0.0048828125	0.0009765625	0	0.0009765625	-0.0009765625	0.043701171875	-0.228515625	0.368896484375	3.765625	0.8121337890625	0.03179931640625	-0.03485107421875	-0.58154296875
1142031	17223	0	0	0.92578125	0.1220703125	-9.7734375	0	0.01171875	0.0029296875	0	0.0009765625	-0.0009765625	0.043701171875	-0.228515625	0.3671875	3.765625	0.8121337890625	0.03179931640625	-0.03485107421875	-0.58148193359375
1150224	17224	0	0	0.935546875	0.1220703125	-9.7646484375	0.009765625	0.01171875	0.01171875	0	0.0009765625	-0.0009765625	0.043701171875	-0.225341796875	0.362060546875	3.7578125	0.81219482421875	0.03179931640625	-0.03485107421875	-0.58148193359375
1158289	17225	0	0	0.9462890625	0.1181640625	-9.82421875	0.01953125	0.0078125	-0.0478515625	0	0.0009765625	0	0.03857421875	-0.2236328125	0.362060546875	3.71875	0.81219482421875	0.03179931640625	-0.03485107421875	-0.58148193359375
1166238	17226	0	0	0.91796875	0.103515625	-9.791015625	-0.0078125	-0.0068359375	-0.013671875	0	0.0009765625	0	0.040283203125	-0.225341796875	0.365478515625	3.7265625	0.81219482421875	0.03179931640625	-0.03485107421875	-0.58148193359375
1174271	17227	0	0	0.9140625	0.08203125	-9.7890625	-0.0126953125	-0.0283203125	-0.01171875	-0.0009765625	-0.0009765625	0	0.038818359375	-0.22509765625	0.368896484375	3.7578125	0.81219482421875	0.0318603515625	-0.03485107421875	-0.58148193359375
1182136	17228	0	0	0.9287109375	0.1005859375	-9.7578125	0.0029296875	-0.009765625	0.01953125	0	-0.0009765625	-0.0009765625	0.037109375	-0.22509765625	0.37060546875	3.765625	0.81219482421875	0.0318603515625	-0.03485107421875	-0.58148193359375
1190233	17229	0	0	0.912109375	0.10546875	-9.7548828125	-0.013671875	-0.0048828125	0.0224609375	0	-0.0009765625	0	0.040283203125	-0.22509765625	0.37060546875	3.75	0.81219482421875	0.0318603515625	-0.03485107421875	-0.58148193359375
1198121	17230	0	0	0.9521484375	0.1162109375	-9.7861328125	0.025390625	0.0048828125	-0.009765625	-0.0009765625	-0.0009765625	0	0.04052734375	-0.23193359375	0.3671875	3.734375	0.81219482421875	0.0318603515625	-0.03485107421875	-0.58148193359375
1206223	17231	0	0	0.943359375	0.0966796875	-9.76953125	0.0166015625	-0.013671875	0.0068359375	-0.0009765625	-0.0009765625	0	0.038818359375	-0.22509765625	0.3671875	3.78125	0.81219482421875	0.0318603515625	-0.03485107421875	-0.58148193359375
1214072	17232	0	0	0.9228515625	0.1083984375	-9.8076171875	-0.00390625	-0.001953125	-0.0302734375	-0.0009765625	-0.0009765625	0	0.0419921875	-0.225341796875	0.362060546875	3.7890625	0.81219482421875	0.0318603515625	-0.03485107421875	-0.58148193359375
1222210	17233	0	0	0.8994140625	0.115234375	-9.7802734375	-0.02734375	0.0048828125	-0.00390625	-0.0009765625	-0.0009765625	-0.0009765625	0.040283203125	-0.221923828125	0.36376953125	3.7421875	0.81219482421875	0.0318603515625	-0.03485107421875	-0.58148193359375
1230284	17234	0	0	0.9189453125	0.1083984375	-9.7861328125	-0.0078125	-0.001953125	-0.0087890625	-0.001953125	-0.0009765625	-0.0009765625	0.0419921875	-0.225341796875	0.365478515625	3.75	0.81219482421875	0.0318603515625	-0.03485107421875	-0.58148193359375
1238245	17235	0	0	0.9306640625	0.08203125	-9.7822265625	0.0048828125	-0.0283203125	-0.0048828125	-0.001953125	-0.0009765625	0	0.038818359375	-0.22509765625	0.368896484375	3.7734375	0.81219482421875	0.0318603515625	-0.03485107421875	-0.58148193359375
1246159	17236	0	0	0.9326171875	0.1083984375	-9.79296875	0.0068359375	-0.001953125	-0.015625	-0.0009765625	0	0	0.038818359375	-0.226806640625	0.3740234375	3.765625	0.81219482421875	0.0318603515625	-0.03485107421875	-0.58148193359375
1254127	17237	0	0	0.935546875	0.1083984375	-9.7626953125	0.009765625	-0.001953125	0.015625	0.0009765625	0	0	0.042236328125	-0.230224609375	0.37060546875	3.75	0.81219482421875	0.0318603515625	-0.03485107421875	-0.58148193359375
1275296	17238	0	0	0.935546875	0.0771484375	-9.7822265625	0.0087890625	-0.0322265625	-0.00390625	-0.0009765625	-0.0009765625	0.0009765625	0.043701171875	-0.228515625	0.368896484375	3.7265625	0.81219482421875	0.0318603515625	-0.03485107421875	-0.58148193359375
1276211	17239	0	0	0.9404296875	0.1064453125	-9.7841796875	0.013671875	-0.0029296875	-0.005859375	-0.001953125	-0.001953125	0	0.043701171875	-0.22705078125	0.365478515625	3.7265625	0.81219482421875	0.0318603515625	-0.03485107421875	-0.58148193359375
1278120	17240	0	0	0.9140625	0.0869140625	-9.771484375	-0.0126953125	-0.0224609375	0.005859375	-0.0009765625	-0.0009765625	0	0.0419921875	-0.2236328125	0.36376953125	3.7578125	0.81219482421875	0.0318603515625	-0.03485107421875	-0.58148193359375
1286155	17241	0	0	0.9453125	0.1103515625	-9.767578125	0.0185546875	0.001953125	0.0107421875	0.0009765625	-0.0009765625	0	0.040283203125	-0.221923828125	0.36376953125	3.75	0.81219482421875	0.0318603515625	-0.03485107421875	-0.58148193359375
1294225	17242	0	0	0.904296875	0.1220703125	-9.771484375	-0.0224609375	0.013671875	0.0068359375	0.0009765625	-0.0009765625	0	0.0419921875	-0.228515625	0.365478515625	3.765625	0.81219482421875	0.0318603515625	-0.03485107421875	-0.58148193359375
1302178	17243	0	0	0.9140625	0.1201171875	-9.771484375	-0.0126953125	0.01171875	0.0068359375	-0.0009765625	0	-0.0009765625	0.0419921875	-0.22705078125	0.36376953125	3.7265625	0.81219482421875	0.0318603515625	-0.03485107421875	-0.58148193359375
1310075	17244	0	0	0.9228515625	0.1201171875	-9.7861328125	-0.00390625	0.01171875	-0.0078125	-0.0009765625	-0.001953125	0	0.04052734375	-0.228515625	0.365478515625	3.7421875	0.81219482421875	0.0318603515625	-0.03485107421875	-0.58148193359375
1318120	17245	0	0	0.939453125	0.099609375	-9.814453125	0.0126953125	-0.0087890625	-0.037109375	-0.0009765625	-0.0009765625	-0.0009765625	0.0419921875	-0.2236328125	0.362060546875	3.7421875	0.81219482421875	0.0318603515625	-0.03485107421875	-0.58148193359375
1326144	17246	0	0	0.93359375	0.1083984375	-9.7666015625	0.0068359375	0	0.0107421875	0.0009765625	0	-0.0009765625	0.0419921875	-0.225341796875	0.3671875	3.765625	0.81219482421875	0.0318603515625	-0.03485107421875	-0.58148193359375
1334125	17247	0	0	0.9208984375	0.080078125	-9.7861328125	-0.005859375	-0.0283203125	-0.0087890625	-0.0009765625	-0.0009765625	0	0.040283203125	-0.226806640625	0.362060546875	3.765625	0.81219482421875	0.0318603515625	-0.03485107421875	-0.58148193359375
1342019	17248	0	0	0.9091796875	0.095703125	-9.771484375	-0.017578125	-0.01171875	0.0068359375	-0.0009765625	0	0	0.040283203125	-0.221923828125	0.362060546875	3.75	0.81219482421875	0.0318603515625	-0.03485107421875	-0.58148193359375
1350017	17249	0	0	0.912109375	0.1171875	-9.7666015625	-0.0146484375	0.009765625	0.01171875	-0.001953125	0	0	0.040283203125	-0.2236328125	0.36376953125	3.7421875	0.81219482421875	0.0318603515625	-0.03485107421875	-0.58148193359375
1358027	17250	0	0	0.935546875	0.11328125	-9.7666015625	0.0087890625	0.0048828125	0.0107421875	-0.0009765625	0	-0.0009765625	0.038818359375	-0.226806640625	0.365478515625	3.7578125	0.81219482421875	0.0318603515625	-0.03485107421875	-0.58148193359375
1366094	17251	0	0	0.9208984375	0.1201171875	-9.7998046875	-0.005859375	0.0126953125	-0.021484375	0.0009765625	-0.0009765625	-0.0009765625	0.038818359375	-0.226806640625	0.368896484375	3.765625	0.81219482421875	0.0318603515625	-0.03485107421875	-0.58148193359375
1374017	17252	0	0	0.9443359375	0.1181640625	-9.8193359375	0.017578125	0.0107421875	-0.041015625	0.0009765625	-0.0009765625	0	0.040283203125	-0.22509765625	0.37060546875	3.765625	0.81219482421875	0.0318603515625	-0.03485107421875	-0.58148193359375
1382150	17253	0	0	0.9609375	0.1298828125	-9.79296875	0.0341796875	0.0224609375	-0.0146484375	0.0009765625	0	0.0009765625	0.04052734375	-0.226806640625	0.3671875	3.75	0.81219482421875	0.0318603515625	-0.034912109375	-0.58148193359375
1390050	17254	0	0	0.9228515625	0.1298828125	-9.7734375	-0.00390625	0.021484375	0.0048828125	-0.0009765625	-0.0009765625	0	0.035400390625	-0.226806640625	0.372314453125	3.7578125	0.81219482421875	0.0318603515625	-0.034912109375	-0.58148193359375
1398115	17255	0	0	0.939453125	0.1201171875	-9.783203125	0.0126953125	0.0126953125	-0.0048828125	-0.0009765625	-0.0009765625	-0.0009765625	0.04052734375	-0.228515625	0.368896484375	3.765625	0.81219482421875	0.0318603515625	-0.034912109375	-0.58148193359375
1406057	17256	0	0	0.9296875	0.125	-9.794921875	0.0029296875	0.0166015625	-0.0166015625	-0.0009765625	-0.0009765625	-0.0009765625	0.0419921875	-0.228515625	0.368896484375	3.765625	0.81219482421875	0.0318603515625	-0.034912109375	-0.58148193359375
1414232	17257	0	0	0.9453125	0.103515625	-9.767578125	0.017578125	-0.0048828125	0.01171875	-0.0009765625	-0.001953125	-0.0009765625	0.043701171875	-0.228515625	0.3671875	3.7578125	0.81219482421875	0.0318603515625	-0.034912109375	-0.58148193359375
1422025	17258	0	0	0.9111328125	0.12890625	-9.7685546875	-0.015625	0.0205078125	0.0107421875	-0.001953125	-0.0009765625	0	0.0419921875	-0.22705078125	0.36376953125	3.734375	0.81219482421875	0.0318603515625	-0.034912109375	-0.58148193359375
1430196	17259	0	0	0.927734375	0.115234375	-9.802734375	0	0.0068359375	-0.0234375	-0.0009765625	-0.0009765625	0	0.040283203125	-0.226806640625	0.362060546875	3.7578125	0.81219482421875	0.0318603515625	-0.034912109375	-0.58148193359375
1438057	17260	0	0	0.9111328125	0.1201171875	-9.79296875	-0.0166015625	0.0107421875	-0.0126953125	-0.0009765625	0	0.0009765625	0.045166015625	-0.2236328125	0.36376953125	3.7578125	0.81219482421875	0.0318603515625	-0.034912109375	-0.58148193359375
1446235	17261	0	0	0.9189453125	0.115234375	-9.7685546875	-0.0087890625	0.005859375	0.0107421875	-0.0009765625	0	0	0.040283203125	-0.2236328125	0.3671875	3.765625	0.8121337890625	0.0318603515625	-0.034912109375	-0.58148193359375
1454058	17262	0	0	0.9453125	0.125	-9.771484375	0.017578125	0.015625	0.0078125	-0.001953125	0	-0.0009765625	0.043701171875	-0.225341796875	0.3671875	3.7578125	0.8121337890625	0.0318603515625	-0.034912109375	-0.58148193359375
1462207	17263	0	0	0.947265625	0.1318359375	-9.7529296875	0.01953125	0.021484375	0.02734375	-0.001953125	0	0	0.043701171875	-0.23193359375	0.368896484375	3.7421875	0.81219482421875	0.0318603515625	-0.034912109375	-0.58148193359375
1470109	17264	0	0	0.9091796875	0.10546875	-9.7880859375	-0.01953125	-0.0048828125	-0.0087890625	0	-0.0009765625	0	0.0419921875	-0.226806640625	0.3671875	3.7578125	0.81219482421875	0.0318603515625	-0.034912109375	-0.58148193359375
1478184	17265	0	0	0.9287109375	0.1357421875	-9.84765625	0.0009765625	0.0244140625	-0.0673828125	-0.001953125	-0.0009765625	0	0.040283203125	-0.225341796875	0.3603515625	3.7578125	0.81219482421875	0.0318603515625	-0.034912109375	-0.58148193359375
1486186	17266	0	0	0.9140625	0.115234375	-9.7734375	-0.013671875	0.00390625	0.0068359375	-0.001953125	-0.0009765625	0	0.038818359375	-0.226806640625	0.37060546875	3.765625	0.81219482421875	0.0318603515625	-0.034912109375	-0.58148193359375
1494305	17267	0	0	0.90625	0.125	-9.7880859375	-0.021484375	0.0126953125	-0.0078125	-0.0009765625	0	0	0.040283203125	-0.2236328125	0.3671875	3.7578125	0.81219482421875	0.0318603515625	-0.034912109375	-0.58148193359375
1502082	17268	0	0	0.927734375	0.134765625	-9.78515625	0	0.0224609375	-0.0048828125	-0.001953125	0	0	0.0419921875	-0.225341796875	0.365478515625	3.78125	0.81219482421875	0.0318603515625	-0.034912109375	-0.58148193359375
1510088	17269	0	0	0.9375	0.1083984375	-9.7861328125	0.009765625	-0.00390625	-0.005859375	-0.0009765625	0	0	0.038818359375	-0.230224609375	0.372314453125	3.7578125	0.81219482421875	0.0318603515625	-0.034912109375	-0.58148193359375
1518142	17270	0	0	0.939453125	0.1298828125	-9.7861328125	0.01171875	0.0166015625	-0.0048828125	-0.0009765625	0	-0.0009765625	0.043701171875	-0.228515625	0.37060546875	3.7734375	0.81219482421875	0.0318603515625	-0.034912109375	-0.58148193359375
1526184	17271	0	0	0.9267578125	0.119140625	-9.740234375	-0.001953125	0.0068359375	0.0400390625	0	-0.0009765625	0.0009765625	0.042236328125	-0.230224609375	0.3671875	3.765625	0.81219482421875	0.0318603515625	-0.034912109375	-0.58148193359375
1534100	17272	0	0	0.9208984375	0.103515625	-9.771484375	-0.0068359375	-0.009765625	0.0087890625	0	-0.0009765625	0	0.043701171875	-0.22705078125	0.365478515625	3.7890625	0.81219482421875	0.0318603515625	-0.034912109375	-0.58148193359375
1542035	17273	0	0	0.9599609375	0.080078125	-9.763671875	0.0322265625	-0.0341796875	0.017578125	-0.001953125	-0.0009765625	0	0.04541015625	-0.228759765625	0.365478515625	3.765625	0.81219482421875	0.0318603515625	-0.034912109375	-0.58148193359375
1550003	17274	0	0	0.9091796875	0.1083984375	-9.7900390625	-0.01953125	-0.005859375	-0.009765625	0	-0.0009765625	0	0.043701171875	-0.22705078125	0.3671875	3.7421875	0.81219482421875	0.0318603515625	-0.034912109375	-0.58148193359375
1558248	17275	0	0	0.923828125	0.103515625	-9.771484375	-0.0048828125	-0.0107421875	0.0087890625	0	-0.0009765625	0	0.0419921875	-0.225341796875	0.36376953125	3.78125	0.81219482421875	0.0318603515625	-0.034912109375	-0.58148193359375
1566098	17276	0	0	0.923828125	0.1005859375	-9.7744140625	-0.0048828125	-0.0126953125	0.0068359375	0	-0.0009765625	0	0.040283203125	-0.225341796875	0.3671875	3.7734375	0.81219482421875	0.0318603515625	-0.034912109375	-0.58148193359375
1574110	17277	0	0	0.92578125	0.0869140625	-9.7763671875	-0.001953125	-0.0263671875	0.00390625	0	-0.0009765625	0	0.035400390625	-0.221923828125	0.36376953125	3.7578125	0.81219482421875	0.0318603515625	-0.034912109375	-0.58148193359375
1582146	17278	0	0	0.9375	0.11328125	-9.7666015625	0.009765625	-0.0009765625	0.013671875	-0.0009765625	-0.0009765625	-0.0009765625	0.04052734375	-0.226806640625	0.37060546875	3.7734375	0.81219482421875	0.0318603515625	-0.034912109375	-0.58148193359375
1590196	17279	0	0	0.9248046875	0.115234375	-9.7998046875	-0.0029296875	0.001953125	-0.01953125	-0.0009765625	-0.0009765625	-0.0009765625	0.0419921875	-0.228515625	0.37060546875	3.765625	0.81219482421875	0.0318603515625	-0.034912109375	-0.58148193359375
1598090	17280	0	0	0.9111328125	0.1201171875	-9.78515625	-0.0166015625	0.0068359375	-0.0048828125	0	-0.0009765625	0	0.043701171875	-0.225341796875	0.3671875	3.75	0.81219482421875	0.0318603515625	-0.034912109375	-0.58148193359375
1606146	17281	0	0	0.9296875	0.1064453125	-9.814453125	0.001953125	-0.0068359375	-0.0341796875	0	-0.0009765625	0	0.04541015625	-0.22705078125	0.36376953125	3.75	0.81219482421875	0.0318603515625	-0.034912109375	-0.58148193359375
1614020	17282	0	0	0.94140625	0.1162109375	-9.8173828125	0.013671875	0.0029296875	-0.0361328125	0	-0.0009765625	0.0009765625	0.043701171875	-0.2236328125	0.36376953125	3.7578125	0.81219482421875	0.0318603515625	-0.034912109375	-0.58148193359375
1622034	17283	0	0	0.9326171875	0.0986328125	-9.779296875	0.0048828125	-0.0146484375	0.001953125	-0.0009765625	0	0	0.040283203125	-0.2236328125	0.365478515625	3.734375	0.81219482421875	0.0318603515625	-0.034912109375	-0.58148193359375
1630016	17284	0	0	0.9375	0.1201171875	-9.791015625	0.009765625	0.0068359375	-0.009765625	0	-0.0009765625	0	0.045166015625	-0.2236328125	0.365478515625	3.75	0.81219482421875	0.0318603515625	-0.034912109375	-0.58148193359375
1638003	17285	0	0	0.9228515625	0.1220703125	-9.78515625	-0.0048828125	0.009765625	-0.0048828125	0	-0.001953125	-0.0009765625	0.045166015625	-0.221923828125	0.368896484375	3.734375	0.81219482421875	0.0318603515625	-0.034912109375	-0.58148193359375
1646002	17286	0	0	0.9130859375	0.111328125	-9.826171875	-0.015625	-0.001953125	-0.044921875	0.0009765625	-0.0009765625	-0.0009765625	0.0419921875	-0.2236328125	0.3740234375	3.7578125	0.81219482421875	0.0318603515625	-0.034912109375	-0.5814208984375
1654000	17287	0	0	0.9296875	0.1298828125	-9.7978515625	0.001953125	0.0166015625	-0.015625	0.0009765625	0	0	0.038818359375	-0.228515625	0.368896484375	3.734375	0.81219482421875	0.0318603515625	-0.034912109375	-0.5814208984375
1662070	17288	0	0	0.9365234375	0.1005859375	-9.7509765625	0.0078125	-0.0126953125	0.03125	0	-0.0009765625	0.0009765625	0.04052734375	-0.228515625	0.368896484375	3.734375	0.81219482421875	0.0318603515625	-0.034912109375	-0.5814208984375
1670146	17289	0	0	0.9501953125	0.1201171875	-9.7529296875	0.0224609375	0.0068359375	0.029296875	0	-0.0009765625	0	0.038818359375	-0.228515625	0.368896484375	3.7578125	0.81219482421875	0.0318603515625	-0.034912109375	-0.5814208984375
1678054	17290	0	0	0.927734375	0.1015625	-9.79296875	0	-0.01171875	-0.0107421875	0	-0.001953125	0	0.0419921875	-0.225341796875	0.36376953125	3.734375	0.81219482421875	0.0318603515625	-0.034912109375	-0.5814208984375
1686125	17291	0	0	0.9423828125	0.1181640625	-9.76953125	0.0146484375	0.0048828125	0.0126953125	-0.0009765625	0	-0.0009765625	0.045166015625	-0.2236328125	0.3671875	3.7421875	0.81219482421875	0.0318603515625	-0.034912109375	-0.5814208984375
1694047	17292	0	0	0.951171875	0.10546875	-9.7294921875	0.0224609375	-0.0078125	0.052734375	-0.0009765625	0	0	0.03857421875	-0.223388671875	0.368896484375	3.7578125	0.812255859375	0.0318603515625	-0.034912109375	-0.5814208984375
1702130	17293	0	0	0.9423828125	0.1181640625	-9.791015625	0.013671875	0.0048828125	-0.0087890625	-0.0009765625	0	0	0.037109375	-0.223388671875	0.368896484375	3.7578125	0.812255859375	0.0318603515625	-0.034912109375	-0.5814208984375
1710074	17294	0	0	0.9453125	0.1083984375	-9.771484375	0.015625	-0.0048828125	0.009765625	0	-0.0009765625	0	0.033935546875	-0.226806640625	0.368896484375	3.765625	0.812255859375	0.0318603515625	-0.034912109375	-0.5814208984375
1718138	17295	0	0	0.93359375	0.1103515625	-9.7666015625	0.00390625	-0.0029296875	0.0146484375	-0.0009765625	-0.001953125	0	0.035400390625	-0.22509765625	0.368896484375	3.7578125	0.812255859375	0.0318603515625	-0.034912109375	-0.5814208984375
1725973	17296	0	0	0.92578125	0.1083984375	-9.7998046875	-0.00390625	-0.0048828125	-0.0185546875	-0.0009765625	-0.001953125	0	0.04052734375	-0.230224609375	0.37060546875	3.7578125	0.812255859375	0.0318603515625	-0.034912109375	-0.5814208984375
1734115	17297	0	0	0.92578125	0.1220703125	-9.78125	-0.00390625	0.009765625	0.0009765625	0	-0.0009765625	0	0.04052734375	-0.226806640625	0.3671875	3.75	0.812255859375	0.0318603515625	-0.034912109375	-0.5814208984375
1742061	17298	0	0	0.9287109375	0.103515625	-9.7666015625	-0.0009765625	-0.009765625	0.0146484375	0	-0.0009765625	0	0.043701171875	-0.22705078125	0.368896484375	3.734375	0.812255859375	0.0318603515625	-0.034912109375	-0.5814208984375
1750033	17299	0	0	0.9140625	0.1318359375	-9.771484375	-0.015625	0.0185546875	0.009765625	0	-0.0009765625	0	0.04052734375	-0.228515625	0.362060546875	3.765625	0.812255859375	0.0318603515625	-0.034912109375	-0.5814208984375
1758017	17300	0	0	0.927734375	0.0986328125	-9.7958984375	-0.001953125	-0.013671875	-0.0146484375	0.0009765625	-0.0009765625	-0.001953125	0.03857421875	-0.2236328125	0.362060546875	3.765625	0.812255859375	0.0318603515625	-0.034912109375	-0.5814208984375
1766047	17301	0	0	0.92578125	0.11328125	-9.7880859375	-0.00390625	0	-0.0068359375	0	-0.0009765625	-0.0009765625	0.038818359375	-0.22509765625	0.36376953125	3.7421875	0.812255859375	0.0318603515625	-0.034912109375	-0.5814208984375
1774029	17302	0	0	0.9130859375	0.150390625	-9.775390625	-0.0166015625	0.0380859375	0.005859375	0	-0.0009765625	0	0.040283203125	-0.221923828125	0.365478515625	3.7578125	0.812255859375	0.0318603515625	-0.034912109375	-0.5814208984375
1782139	17303	0	0	0.92578125	0.0986328125	-9.779296875	-0.00390625	-0.0146484375	0.001953125	0	-0.0009765625	0.0009765625	0.03564453125	-0.228515625	0.3671875	3.765625	0.812255859375	0.0318603515625	-0.034912109375	-0.5814208984375
1790072	17304	0	0	0.9326171875	0.126953125	-9.7685546875	0.0029296875	0.013671875	0.01171875	-0.0009765625	0	0	0.040283203125	-0.22509765625	0.37060546875	3.765625	0.812255859375	0.0318603515625	-0.034912109375	-0.5814208984375
1798276	17305	0	0	0.9111328125	0.1220703125	-9.796875	-0.0185546875	0.0087890625	-0.0166015625	0	0	0	0.03564453125	-0.22998046875	0.37060546875	3.765625	0.812255859375	0.03192138671875	-0.034912109375	-0.5814208984375
1806117	17306	0	0	0.9169921875	0.12890625	-9.7548828125	-0.0126953125	0.015625	0.0263671875	0	0	0	0.0419921875	-0.228515625	0.368896484375	3.75	0.812255859375	0.03192138671875	-0.034912109375	-0.5814208984375
1814222	17307	0	0	0.94921875	0.1064453125	-9.78125	0.01953125	-0.0078125	-0.0009765625	0	0	0	0.04052734375	-0.230224609375	0.37060546875	3.7578125	0.81219482421875	0.03192138671875	-0.034912109375	-0.5814208984375
1821993	17308	0	0	0.9189453125	0.103515625	-9.7861328125	-0.0107421875	-0.0107421875	-0.005859375	0	-0.0009765625	0	0.0419921875	-0.226806640625	0.3671875	3.7734375	0.81219482421875	0.03192138671875	-0.034912109375	-0.5814208984375
1830179	17309	0	0	0.896484375	0.1123046875	-9.7880859375	-0.0322265625	-0.0009765625	-0.0078125	0	-0.0009765625	0	0.0419921875	-0.22705078125	0.365478515625	3.7890625	0.81219482421875	0.03192138671875	-0.034912109375	-0.5814208984375
1837983	17310	0	0	0.9248046875	0.1328125	-9.8095703125	-0.0048828125	0.0185546875	-0.0283203125	0	-0.001953125	-0.001953125	0.040283203125	-0.2236328125	0.362060546875	3.765625	0.81219482421875	0.03192138671875	-0.034912109375	-0.5814208984375
1846165	17311	0	0	0.9423828125	0.1015625	-9.76953125	0.013671875	-0.0126953125	0.0107421875	0	-0.0009765625	0	0.03857421875	-0.2236328125	0.365478515625	3.765625	0.81219482421875	0.03192138671875	-0.034912109375	-0.5814208984375
1854240	17312	0	0	0.93359375	0.0966796875	-9.76953125	0.00390625	-0.017578125	0.0107421875	-0.0009765625	0	0	0.035400390625	-0.223388671875	0.3671875	3.7578125	0.81219482421875	0.03192138671875	-0.034912109375	-0.5814208984375
1862112	17313	0	0	0.9375	0.11328125	-9.8076171875	0.0078125	-0.0009765625	-0.02734375	-0.0009765625	-0.0009765625	0	0.038818359375	-0.230224609375	0.365478515625	3.7578125	0.81219482421875	0.03192138671875	-0.034912109375	-0.5814208984375
1870286	17314	0	0	0.9189453125	0.1005859375	-9.779296875	-0.0107421875	-0.013671875	0.001953125	0	0	0	0.037109375	-0.228515625	0.37060546875	3.765625	0.81219482421875	0.03192138671875	-0.034912109375	-0.5814208984375
1878015	17315	0	0	0.9501953125	0.1103515625	-9.7744140625	0.0205078125	-0.0029296875	0.005859375	-0.001953125	0.0009765625	0	0.04052734375	-0.230224609375	0.3671875	3.7265625	0.81219482421875	0.03192138671875	-0.034912109375	-0.58148193359375
1886029	17316	0	0	0.9453125	0.1005859375	-9.755859375	0.0166015625	-0.0126953125	0.025390625	0	0	-0.0009765625	0.04052734375	-0.226806640625	0.3671875	3.71875	0.81219482421875	0.03192138671875	-0.034912109375	-0.58148193359375
1894082	17317	0	0	0.9111328125	0.1005859375	-9.783203125	-0.017578125	-0.0126953125	-0.0029296875	0	-0.001953125	-0.001953125	0.045166015625	-0.225341796875	0.36376953125	3.7421875	0.81219482421875	0.03192138671875	-0.034912109375	-0.58148193359375
1902053	17318	0	0	0.9140625	0.1220703125	-9.7685546875	-0.015625	0.0087890625	0.01171875	0.0009765625	-0.0009765625	-0.001953125	0.043701171875	-0.225341796875	0.36376953125	3.7578125	0.81219482421875	0.03192138671875	-0.034912109375	-0.58148193359375
1910134	17319	0	0	0.9208984375	0.1123046875	-9.7734375	-0.0078125	-0.0009765625	0.0068359375	0	-0.0009765625	0	0.0419921875	-0.2236328125	0.36376953125	3.765625	0.81219482421875	0.03192138671875	-0.034912109375	-0.58148193359375
1918139	17320	0	0	0.9208984375	0.09375	-9.802734375	-0.0087890625	-0.01953125	-0.0224609375	0.0009765625	-0.0009765625	0	0.040283203125	-0.225341796875	0.3671875	3.78125	0.81219482421875	0.03192138671875	-0.034912109375	-0.58148193359375
1926132	17321	0	0	0.9140625	0.107421875	-9.76953125	-0.0146484375	-0.005859375	0.0107421875	0	0	0	0.04052734375	-0.226806640625	0.372314453125	3.734375	0.81219482421875	0.03192138671875	-0.034912109375	-0.58148193359375
1934248	17322	0	0	0.9326171875	0.1337890625	-9.76171875	0.00390625	0.0205078125	0.0185546875	-0.0009765625	-0.0009765625	0	0.037109375	-0.228515625	0.372314453125	3.734375	0.81219482421875	0.03192138671875	-0.034912109375	-0.58148193359375
1942060	17323	0	0	0.9541015625	0.1083984375	-9.80078125	0.025390625	-0.0048828125	-0.0205078125	0	0	0	0.042236328125	-0.230224609375	0.37060546875	3.765625	0.81219482421875	0.03192138671875	-0.034912109375	-0.58148193359375
1950055	17324	0	0	0.8896484375	0.1025390625	-9.783203125	-0.0390625	-0.009765625	-0.0029296875	0	-0.0009765625	0	0.04541015625	-0.22705078125	0.368896484375	3.734375	0.81219482421875	0.03192138671875	-0.034912109375	-0.58148193359375
1958014	17325	0	0	0.9287109375	0.0791015625	-9.77734375	0	-0.033203125	0.0029296875	0	-0.0009765625	0.0009765625	0.04541015625	-0.22705078125	0.36376953125	3.7265625	0.81219482421875	0.03192138671875	-0.034912109375	-0.58148193359375
1966321	17326	0	0	0.9140625	0.1318359375	-9.7734375	-0.0146484375	0.0185546875	0.0068359375	-0.0009765625	0	0	0.045166015625	-0.225341796875	0.3671875	3.71875	0.81219482421875	0.03192138671875	-0.034912109375	-0.58148193359375
1974037	17327	0	0	0.93359375	0.1337890625	-9.7548828125	0.0048828125	0.021484375	0.025390625	-0.0009765625	0	-0.0009765625	0.0419921875	-0.225341796875	0.36376953125	3.7265625	0.81219482421875	0.03192138671875	-0.034912109375	-0.58148193359375
1982191	17328	0	0	0.9189453125	0.1083984375	-9.771484375	-0.009765625	-0.0048828125	0.0078125	-0.0009765625	-0.0009765625	0	0.038818359375	-0.228515625	0.372314453125	3.765625	0.81219482421875	0.03192138671875	-0.034912109375	-0.58148193359375
1990059	17329	0	0	0.923828125	0.10546875	-9.7646484375	-0.00390625	-0.0078125	0.0146484375	-0.0009765625	-0.001953125	0.0009765625	0.038818359375	-0.230224609375	0.37060546875	3.765625	0.81219482421875	0.03192138671875	-0.034912109375	-0.58148193359375
1998050	17330	0	0	0.9287109375	0.1103515625	-9.76171875	0.0009765625	-0.0029296875	0.0166015625	-0.0009765625	-0.0009765625	0	0.043701171875	-0.228759765625	0.36376953125	3.7421875	0.8121337890625	0.03192138671875	-0.034912109375	-0.58148193359375
2006031	17331	0	0	0.9326171875	0.1318359375	-9.78125	0.0048828125	0.0185546875	-0.001953125	-0.0009765625	-0.0009765625	-0.0009765625	0.043701171875	-0.225341796875	0.36376953125	3.7265625	0.81219482421875	0.03192138671875	-0.034912109375	-0.58148193359375
2014226	17332	0	0	0.93359375	0.1005859375	-9.7529296875	0.005859375	-0.0126953125	0.025390625	-0.0009765625	0	0	0.040283203125	-0.226806640625	0.36376953125	3.75	0.81219482421875	0.03192138671875	-0.034912109375	-0.58148193359375
2022019	17333	0	0	0.9453125	0.11328125	-9.767578125	0.017578125	0	0.01171875	-0.0009765625	0	0	0.04541015625	-0.22705078125	0.365478515625	3.75	0.81219482421875	0.031982421875	-0.034912109375	-0.58148193359375
2030079	17334	0	0	0.9306640625	0.0869140625	-9.78125	0.0029296875	-0.0263671875	-0.00390625	0	0	0	0.040283203125	-0.22509765625	0.368896484375	3.765625	0.81219482421875	0.031982421875	-0.034912109375	-0.58148193359375
2037935	17335	0	0	0.92578125	0.1220703125	-9.7783203125	-0.001953125	0.0087890625	-0.0009765625	-0.0009765625	-0.0009765625	-0.001953125	0.037109375	-0.221923828125	0.36376953125	3.7734375	0.81219482421875	0.031982421875	-0.034912109375	-0.58148193359375
2046022	17336	0	0	0.9140625	0.0966796875	-9.7958984375	-0.0146484375	-0.0166015625	-0.017578125	-0.0009765625	0	0	0.037109375	-0.22509765625	0.37060546875	3.78125	0.81219482421875	0.031982421875	-0.034912109375	-0.58148193359375
2054036	17337	0	0	0.9384765625	0.12890625	-9.7353515625	0.0107421875	0.015625	0.0419921875	0	-0.001953125	-0.0009765625	0.037109375	-0.228515625	0.37060546875	3.765625	0.81219482421875	0.031982421875	-0.034912109375	-0.58148193359375
2062103	17338	0	0	0.9375	0.1298828125	-9.7978515625	0.0087890625	0.0166015625	-0.0205078125	0	0	-0.0009765625	0.04052734375	-0.228515625	0.368896484375	3.7578125	0.81219482421875	0.031982421875	-0.034912109375	-0.58148193359375
2070031	17339	0	0	0.916015625	0.1318359375	-9.7587890625	-0.01171875	0.0185546875	0.017578125	0	-0.0009765625	0	0.035400390625	-0.226806640625	0.37060546875	3.75	0.81219482421875	0.031982421875	-0.034912109375	-0.58148193359375
2078129	17340	0	0	0.904296875	0.1318359375	-9.783203125	-0.0234375	0.0185546875	-0.005859375	0	-0.0009765625	0	0.04052734375	-0.226806640625	0.368896484375	3.7734375	0.81219482421875	0.031982421875	-0.034912109375	-0.58148193359375
2086031	17341	0	0	0.916015625	0.1005859375	-9.7783203125	-0.01171875	-0.0126953125	-0.001953125	0	-0.0009765625	0	0.037109375	-0.226806640625	0.368896484375	3.75	0.81219482421875	0.031982421875	-0.034912109375	-0.58148193359375
2094147	17342	0	0	0.9384765625	0.1103515625	-9.7626953125	0.0107421875	-0.0029296875	0.0146484375	0.0009765625	-0.0009765625	0.0009765625	0.04052734375	-0.230224609375	0.368896484375	3.75	0.81219482421875	0.031982421875	-0.034912109375	-0.58148193359375
2102022	17343	0	0	0.908203125	0.1083984375	-9.7998046875	-0.0185546875	-0.0048828125	-0.0234375	0	-0.0009765625	0	0.048583984375	-0.22705078125	0.36376953125	3.75	0.81219482421875	0.031982421875	-0.034912109375	-0.58148193359375
2110100	17344	0	0	0.92578125	0.0986328125	-9.791015625	-0.001953125	-0.0146484375	-0.0146484375	-0.0009765625	-0.0009765625	0	0.0419921875	-0.22705078125	0.362060546875	3.7421875	0.81219482421875	0.031982421875	-0.034912109375	-0.58148193359375
2118019	17345	0	0	0.947265625	0.1015625	-9.7958984375	0.01953125	-0.01171875	-0.01953125	0	-0.0009765625	0	0.0419921875	-0.22705078125	0.362060546875	3.734375	0.81219482421875	0.031982421875	-0.034912109375	-0.58148193359375
2126108	17346	0	0	0.9091796875	0.1123046875	-9.7763671875	-0.0185546875	-0.0009765625	0.0009765625	-0.0009765625	0	0	0.04052734375	-0.226806640625	0.3671875	3.7265625	0.81219482421875	0.031982421875	-0.034912109375	-0.58148193359375
2134063	17347	0	0	0.9150390625	0.1064453125	-9.814453125	-0.01171875	-0.0068359375	-0.037109375	-0.0009765625	-0.0009765625	0	0.038818359375	-0.22509765625	0.368896484375	3.7578125	0.8121337890625	0.031982421875	-0.034912109375	-0.58148193359375
2142017	17348	0	0	0.9267578125	0.1318359375	-9.740234375	-0.0009765625	0.017578125	0.0361328125	0	0	0	0.043701171875	-0.228759765625	0.36376953125	3.75	0.8121337890625	0.031982421875	-0.034912109375	-0.58148193359375
2150102	17349	0	0	0.9453125	0.1171875	-9.75	0.0185546875	0.00390625	0.0263671875	-0.0009765625	-0.0009765625	0	0.0419921875	-0.225341796875	0.36376953125	3.75	0.8121337890625	0.031982421875	-0.034912109375	-0.58148193359375
2158150	17350	0	0	0.9248046875	0.1181640625	-9.7998046875	-0.001953125	0.0048828125	-0.0234375	-0.0009765625	0	0	0.043701171875	-0.225341796875	0.36376953125	3.765625	0.8121337890625	0.031982421875	-0.034912109375	-0.58148193359375
2166111	17351	0	0	0.939453125	0.099609375	-9.802734375	0.0126953125	-0.0146484375	-0.0263671875	-0.0009765625	0	-0.0009765625	0.043701171875	-0.228759765625	0.365478515625	3.78125	0.8121337890625	0.031982421875	-0.034912109375	-0.58148193359375
2174065	17352	0	0	0.9287109375	0.1318359375	-9.759765625	0.0009765625	0.017578125	0.017578125	0	0	-0.0009765625	0.0419921875	-0.225341796875	0.362060546875	3.765625	0.8121337890625	0.031982421875	-0.034912109375	-0.58148193359375
2182082	17353	0	0	0.9287109375	0.1103515625	-9.7666015625	0.0009765625	-0.0029296875	0.009765625	-0.0009765625	-0.0009765625	-0.0009765625	0.043701171875	-0.230224609375	0.372314453125	3.75	0.81219482421875	0.031982421875	-0.034912109375	-0.58148193359375
2190017	17354	0	0	0.9326171875	0.0986328125	-9.78125	0.005859375	-0.0146484375	-0.0048828125	-0.0009765625	-0.001953125	-0.0009765625	0.0419921875	-0.221923828125	0.368896484375	3.7578125	0.81219482421875	0.031982421875	-0.034912109375	-0.58148193359375
2198079	17355	0	0	0.9267578125	0.115234375	-9.75	-0.0009765625	0.0009765625	0.0263671875	0	-0.0009765625	0	0.043701171875	-0.228515625	0.3671875	3.78125	0.81219482421875	0.031982421875	-0.034912109375	-0.58148193359375
2206088	17356	0	0	0.947265625	0.1103515625	-9.7646484375	0.0205078125	-0.0029296875	0.01171875	0.0009765625	-0.0009765625	0	0.0419921875	-0.225341796875	0.3603515625	3.78125	0.81219482421875	0.031982421875	-0.034912109375	-0.58148193359375
2214156	17357	0	0	0.935546875	0.1015625	-9.791015625	0.0078125	-0.0126953125	-0.0146484375	0	-0.0009765625	-0.0009765625	0.043701171875	-0.22705078125	0.365478515625	3.75	0.81219482421875	0.031982421875	-0.034912109375	-0.58148193359375
2221985	17358	0	0	0.935546875	0.126953125	-9.748046875	0.0087890625	0.0126953125	0.0283203125	-0.0009765625	-0.0009765625	0	0.040283203125	-0.2236328125	0.365478515625	3.7421875	0.81219482421875	0.031982421875	-0.034912109375	-0.58148193359375
2230120	17359	0	0	0.9384765625	0.115234375	-9.7646484375	0.0107421875	0.001953125	0.01171875	0	-0.001953125	0	0.038818359375	-0.226806640625	0.37060546875	3.7734375	0.81219482421875	0.031982421875	-0.034912109375	-0.58148193359375
2238142	17360	0	0	0.94921875	0.1064453125	-9.7841796875	0.021484375	-0.0078125	-0.0078125	0	-0.0009765625	-0.0009765625	0.037109375	-0.226806640625	0.3671875	3.7578125	0.81219482421875	0.031982421875	-0.034912109375	-0.58148193359375
2246089	17361	0	0	0.927734375	0.126953125	-9.78125	0	0.013671875	-0.0048828125	0	-0.0009765625	-0.0009765625	0.04052734375	-0.228515625	0.37060546875	3.765625	0.81219482421875	0.031982421875	-0.034912109375	-0.58148193359375
2254106	17362	0	0	0.9208984375	0.115234375	-9.7900390625	-0.0078125	0.001953125	-0.0146484375	0.0009765625	-0.0009765625	0	0.040283203125	-0.225341796875	0.365478515625	3.7109375	0.81219482421875	0.031982421875	-0.034912109375	-0.58148193359375
2262080	17363	0	0	0.923828125	0.1123046875	-9.75	-0.00390625	-0.0009765625	0.025390625	0	-0.0009765625	0	0.043701171875	-0.22705078125	0.362060546875	3.7265625	0.81219482421875	0.031982421875	-0.034912109375	-0.58148193359375
2270198	17364	0	0	0.9287109375	0.1201171875	-9.7646484375	0	0.005859375	0.01171875	0	-0.0009765625	0.0009765625	0.040283203125	-0.225341796875	0.36376953125	3.75	0.81219482421875	0.031982421875	-0.034912109375	-0.58148193359375
2278163	17365	0	0	0.9248046875	0.103515625	-9.8076171875	-0.0029296875	-0.009765625	-0.0322265625	-0.0009765625	-0.0009765625	-0.0009765625	0.040283203125	-0.2236328125	0.36376953125	3.7578125	0.81219482421875	0.031982421875	-0.034912109375	-0.5814208984375
2286242	17366	0	0	0.931640625	0.11328125	-9.814453125	0.00390625	0	-0.0390625	0	0	0	0.03857421875	-0.221923828125	0.3671875	3.75	0.81219482421875	0.031982421875	-0.034912109375	-0.5814208984375
2294200	17367	0	0	0.90625	0.1220703125	-9.7919921875	-0.0224609375	0.0087890625	-0.0166015625	0	0	-0.0009765625	0.03564453125	-0.228271484375	0.37060546875	3.7578125	0.81219482421875	0.031982421875	-0.034912109375	-0.5814208984375
2302050	17368	0	0	0.935546875	0.1220703125	-9.7783203125	0.0068359375	0.0087890625	-0.0029296875	0.0009765625	-0.0009765625	-0.0009765625	0.04052734375	-0.230224609375	0.368896484375	3.7578125	0.81219482421875	0.031982421875	-0.034912109375	-0.5814208984375
2310119	17369	0	0	0.8974609375	0.1171875	-9.763671875	-0.03125	0.00390625	0.0126953125	0	0	-0.0009765625	0.042236328125	-0.230224609375	0.365478515625	3.7578125	0.81219482421875	0.031982421875	-0.034912109375	-0.5814208984375
2318202	17370	0	0	0.9091796875	0.1220703125	-9.7783203125	-0.01953125	0.0087890625	-0.001953125	0	-0.0009765625	-0.0009765625	0.045166015625	-0.2236328125	0.3603515625	3.734375	0.81219482421875	0.031982421875	-0.034912109375	-0.5814208984375
2326139	17371	0	0	0.92578125	0.126953125	-9.7666015625	-0.0029296875	0.013671875	0.009765625	0	-0.0009765625	-0.0009765625	0.0419921875	-0.221923828125	0.36376953125	3.734375	0.81219482421875	0.031982421875	-0.034912109375	-0.5814208984375
2334145	17372	0	0	0.9267578125	0.1171875	-9.75	-0.001953125	0.0029296875	0.0263671875	0	0	0	0.0419921875	-0.2236328125	0.365478515625	3.734375	0.81219482421875	0.031982421875	-0.034912109375	-0.5814208984375
2342122	17373	0	0	0.9287109375	0.1103515625	-9.7646484375	0	-0.00390625	0.01171875	0.0009765625	-0.0009765625	0	0.0419921875	-0.226806640625	0.368896484375	3.7265625	0.81219482421875	0.031982421875	-0.03497314453125	-0.5814208984375
2348171	17374	0	0	0.9267578125	0.1279296875	-9.8232421875	-0.0009765625	0.013671875	-0.0478515625	0	-0.0009765625	0	0.038818359375	-0.226806640625	0.37060546875	3.75	0.81219482421875	0.031982421875	-0.03497314453125	-0.5814208984375
2356183	17375	0	0	0.9560546875	0.11328125	-9.80078125	0.0283203125	-0.0009765625	-0.0244140625	-0.0009765625	-0.0009765625	-0.0009765625	0.04052734375	-0.226806640625	0.37060546875	3.78125	0.81219482421875	0.031982421875	-0.03497314453125	-0.5814208984375
2364154	17376	0	0	0.9453125	0.1123046875	-9.73828125	0.017578125	-0.001953125	0.0380859375	0	-0.0009765625	-0.0009765625	0.04541015625	-0.230224609375	0.368896484375	3.78125	0.81219482421875	0.031982421875	-0.03497314453125	-0.5814208984375
2372141	17377	0	0	0.8994140625	0.095703125	-9.7900390625	-0.0283203125	-0.0185546875	-0.013671875	0	-0.001953125	-0.0009765625	0.0419921875	-0.228515625	0.365478515625	3.75	0.81219482421875	0.031982421875	-0.03497314453125	-0.5814208984375
2380150	17378	0	0	0.91796875	0.1181640625	-9.8046875	-0.009765625	0.00390625	-0.0283203125	0	-0.0009765625	0	0.04541015625	-0.228759765625	0.3671875	3.765625	0.81219482421875	0.031982421875	-0.03497314453125	-0.5814208984375
2388254	17379	0	0	0.8994140625	0.1103515625	-9.7734375	-0.0283203125	-0.00390625	0.0029296875	-0.0009765625	-0.0009765625	0.0009765625	0.0419921875	-0.221923828125	0.368896484375	3.7578125	0.81219482421875	0.031982421875	-0.03497314453125	-0.5814208984375
2396226	17380	0	0	0.916015625	0.1083984375	-9.7783203125	-0.01171875	-0.005859375	-0.001953125	-0.0009765625	-0.0009765625	0.0009765625	0.037109375	-0.221923828125	0.368896484375	3.734375	0.81219482421875	0.031982421875	-0.03497314453125	-0.5814208984375
2404202	17381	0	0	0.923828125	0.11328125	-9.7734375	-0.00390625	-0.001953125	0.0029296875	-0.0009765625	-0.0009765625	0	0.038818359375	-0.228515625	0.372314453125	3.7265625	0.81219482421875	0.031982421875	-0.03497314453125	-0.5814208984375
2412271	17382	0	0	0.9404296875	0.107421875	-9.74609375	0.013671875	-0.0068359375	0.03125	0	-0.001953125	-0.0009765625	0.038818359375	-0.226806640625	0.37060546875	3.75	0.81219482421875	0.031982421875	-0.034912109375	-0.5814208984375
2420273	17383	0	0	0.9072265625	0.107421875	-9.76171875	-0.01953125	-0.0068359375	0.0146484375	0	-0.0009765625	0	0.038818359375	-0.226806640625	0.368896484375	3.7578125	0.81219482421875	0.031982421875	-0.034912109375	-0.5814208984375
2428107	17384	0	0	0.9130859375	0.103515625	-9.794921875	-0.013671875	-0.0107421875	-0.0185546875	0	0	0	0.043701171875	-0.228515625	0.368896484375	3.7421875	0.81219482421875	0.031982421875	-0.03497314453125	-0.5814208984375
2436125	17385	0	0	0.93359375	0.0966796875	-9.779296875	0.0068359375	-0.017578125	-0.0029296875	0	-0.0009765625	0	0.043701171875	-0.22705078125	0.36376953125	3.7578125	0.81219482421875	0.031982421875	-0.03497314453125	-0.5814208984375
2444187	17386	0	0	0.9375	0.1201171875	-9.7666015625	0.0107421875	0.005859375	0.009765625	-0.0009765625	0	0	0.043701171875	-0.228759765625	0.365478515625	3.7265625	0.81219482421875	0.031982421875	-0.03497314453125	-0.5814208984375
2452254	17387	0	0	0.9384765625	0.1083984375	-9.767578125	0.01171875	-0.005859375	0.009765625	0	-0.0009765625	0	0.040283203125	-0.2236328125	0.3671875	3.75	0.81219482421875	0.031982421875	-0.03497314453125	-0.5814208984375
2460134	17388	0	0	0.9326171875	0.1220703125	-9.7763671875	0.005859375	0.0087890625	0	0	-0.0009765625	0	0.040283203125	-0.2236328125	0.3671875	3.7265625	0.81219482421875	0.031982421875	-0.03497314453125	-0.5814208984375
2468289	17389	0	0	0.8994140625	0.0986328125	-9.7763671875	-0.0263671875	-0.015625	0	0	-0.0009765625	0	0.040283203125	-0.22509765625	0.37060546875	3.734375	0.81219482421875	0.031982421875	-0.03497314453125	-0.5814208984375
2476108	17390	0	0	0.9140625	0.10546875	-9.79296875	-0.0126953125	-0.0078125	-0.0166015625	0	-0.0009765625	-0.0009765625	0.038818359375	-0.230224609375	0.368896484375	3.765625	0.81219482421875	0.031982421875	-0.03497314453125	-0.5814208984375
2484130	17391	0	0	0.9443359375	0.0927734375	-9.82421875	0.017578125	-0.0205078125	-0.0478515625	0	-0.0009765625	0	0.04052734375	-0.226806640625	0.368896484375	3.7421875	0.812255859375	0.031982421875	-0.03497314453125	-0.5814208984375
2492078	17392	0	0	0.9287109375	0.1220703125	-9.7666015625	0.001953125	0.0087890625	0.009765625	0	-0.0009765625	0	0.04052734375	-0.230224609375	0.365478515625	3.765625	0.812255859375	0.031982421875	-0.03497314453125	-0.5814208984375
2500176	17393	0	0	0.939453125	0.0986328125	-9.7939453125	0.013671875	-0.013671875	-0.0166015625	0	-0.0009765625	0	0.04052734375	-0.228515625	0.362060546875	3.7890625	0.81219482421875	0.031982421875	-0.03497314453125	-0.5814208984375
2508075	17394	0	0	0.9326171875	0.103515625	-9.802734375	0.005859375	-0.0087890625	-0.025390625	-0.0009765625	-0.001953125	0.0009765625	0.040283203125	-0.2236328125	0.36376953125	3.765625	0.81219482421875	0.031982421875	-0.03497314453125	-0.5814208984375
2516237	17395	0	0	0.9287109375	0.0869140625	-9.759765625	0.0029296875	-0.0263671875	0.0166015625	-0.0009765625	-0.0009765625	0	0.03857421875	-0.2236328125	0.365478515625	3.7578125	0.81219482421875	0.031982421875	-0.03497314453125	-0.5814208984375
2524058	17396	0	0	0.94140625	0.1015625	-9.810546875	0.015625	-0.0107421875	-0.0322265625	0	-0.0009765625	0	0.038818359375	-0.226806640625	0.368896484375	3.765625	0.81219482421875	0.031982421875	-0.03497314453125	-0.5814208984375
2532257	17397	0	0	0.939453125	0.11328125	-9.79296875	0.013671875	0.0009765625	-0.015625	0	-0.0009765625	0.0009765625	0.04052734375	-0.226806640625	0.37060546875	3.78125	0.81219482421875	0.031982421875	-0.03497314453125	-0.5814208984375
2540070	17398	0	0	0.9208984375	0.103515625	-9.7861328125	-0.005859375	-0.0087890625	-0.0078125	-0.0009765625	-0.0009765625	0	0.043701171875	-0.230224609375	0.368896484375	3.75	0.81219482421875	0.031982421875	-0.03497314453125	-0.5814208984375
2548090	17399	0	0	0.935546875	0.1171875	-9.7548828125	0.0087890625	0.005859375	0.0234375	-0.0009765625	0	-0.0009765625	0.0419921875	-0.228515625	0.365478515625	3.78125	0.81219482421875	0.031982421875	-0.03497314453125	-0.5814208984375
2556056	17400	0	0	0.9189453125	0.09375	-9.759765625	-0.0078125	-0.0185546875	0.0185546875	0	0	0	0.040283203125	-0.225341796875	0.362060546875	3.765625	0.81219482421875	0.031982421875	-0.03497314453125	-0.5814208984375
2564359	17401	0	0	0.923828125	0.115234375	-9.76171875	-0.0029296875	0.00390625	0.0166015625	0	0.001953125	0	0.045166015625	-0.22216796875	0.36376953125	3.765625	0.81219482421875	0.031982421875	-0.03497314453125	-0.5814208984375
2572220	17402	0	0	0.955078125	0.1083984375	-9.76953125	0.02734375	-0.0029296875	0.0087890625	-0.0009765625	0	-0.0009765625	0.037109375	-0.223388671875	0.368896484375	3.7578125	0.81219482421875	0.031982421875	-0.03497314453125	-0.5814208984375
2580255	17403	0	0	0.9384765625	0.1220703125	-9.748046875	0.0107421875	0.0107421875	0.0302734375	0	-0.0009765625	0	0.037109375	-0.228515625	0.368896484375	3.75	0.81219482421875	0.031982421875	-0.03497314453125	-0.5814208984375
2588254	17404	0	0	0.9384765625	0.1171875	-9.7578125	0.0107421875	0.005859375	0.0205078125	-0.0009765625	-0.0009765625	0	0.038818359375	-0.228515625	0.372314453125	3.7578125	0.81219482421875	0.031982421875	-0.03497314453125	-0.5814208984375
2596060	17405	0	0	0.94921875	0.1083984375	-9.7890625	0.021484375	-0.0029296875	-0.0107421875	0.0009765625	-0.0009765625	0	0.042236328125	-0.230224609375	0.3671875	3.7421875	0.81219482421875	0.031982421875	-0.03497314453125	-0.5814208984375
2604184	17406	0	0	0.9306640625	0.1181640625	-9.7861328125	0.001953125	0.0068359375	-0.0078125	0	0	0	0.045166015625	-0.225341796875	0.36376953125	3.75	0.81219482421875	0.031982421875	-0.03497314453125	-0.5814208984375
2612063	17407	0	0	0.9345703125	0.1181640625	-9.8095703125	0.005859375	0.0068359375	-0.0322265625	-0.0009765625	-0.0009765625	0.0009765625	0.043701171875	-0.22705078125	0.362060546875	3.75	0.81219482421875	0.031982421875	-0.03497314453125	-0.5814208984375
2620129	17408	0	0	0.923828125	0.1123046875	-9.7431640625	-0.0048828125	0.0009765625	0.0341796875	0	-0.0009765625	0	0.03369140625	-0.2216796875	0.36376953125	3.734375	0.81219482421875	0.031982421875	-0.03497314453125	-0.5814208984375
2628204	17409	0	0	0.916015625	0.091796875	-9.791015625	-0.0126953125	-0.01953125	-0.013671875	0	0	0	0.038818359375	-0.226806640625	0.37060546875	3.7421875	0.81219482421875	0.031982421875	-0.03497314453125	-0.5814208984375
2645662	17410	0	0	0.947265625	0.115234375	-9.7744140625	0.0185546875	0.0048828125	0.0029296875	0	0	0	0.038818359375	-0.230224609375	0.372314453125	3.75	0.81219482421875	0.031982421875	-0.03497314453125	-0.5814208984375
2646485	17411	0	0	0.9443359375	0.1162109375	-9.8076171875	0.0146484375	0.0048828125	-0.0302734375	0	0	-0.0009765625	0.04052734375	-0.230224609375	0.368896484375	3.765625	0.81219482421875	0.031982421875	-0.03497314453125	-0.5814208984375
2652078	17412	0	0	0.9423828125	0.1318359375	-9.7548828125	0.0126953125	0.0205078125	0.0224609375	0	-0.0009765625	-0.0009765625	0.04541015625	-0.228759765625	0.365478515625	3.7421875	0.81219482421875	0.031982421875	-0.03497314453125	-0.5814208984375
2660333	17413	0	0	0.9375	0.11328125	-9.7880859375	0.0078125	0.001953125	-0.0107421875	0.0009765625	0	0	0.043701171875	-0.22705078125	0.362060546875	3.7421875	0.81219482421875	0.031982421875	-0.03497314453125	-0.58148193359375
2668256	17414	0	0	0.9462890625	0.1181640625	-9.8076171875	0.0166015625	0.0068359375	-0.0302734375	0	0	0	0.040283203125	-0.2236328125	0.3671875	3.71875	0.81219482421875	0.031982421875	-0.03497314453125	-0.58148193359375
2676430	17415	0	0	0.9208984375	0.126953125	-9.79296875	-0.009765625	0.015625	-0.0146484375	-0.0009765625	-0.001953125	0	0.040283203125	-0.2236328125	0.36376953125	3.75	0.81219482421875	0.031982421875	-0.03497314453125	-0.58148193359375
2684259	17416	0	0	0.92578125	0.1220703125	-9.759765625	-0.0048828125	0.0107421875	0.0185546875	0	-0.0009765625	0	0.043701171875	-0.225341796875	0.365478515625	3.734375	0.81219482421875	0.031982421875	-0.03497314453125	-0.58148193359375
2692123	17417	0	0	0.927734375	0.1083984375	-9.81640625	-0.00390625	-0.0029296875	-0.0390625	-0.0009765625	-0.0009765625	0	0.0419921875	-0.22705078125	0.365478515625	3.7265625	0.81219482421875	0.031982421875	-0.03497314453125	-0.58148193359375
2700163	17418	0	0	0.919921875	0.134765625	-9.7919921875	-0.0107421875	0.0224609375	-0.0146484375	-0.0009765625	-0.0009765625	0	0.043701171875	-0.225341796875	0.36376953125	3.734375	0.81219482421875	0.031982421875	-0.03497314453125	-0.58148193359375
2708280	17419	0	0	0.947265625	0.0947265625	-9.798828125	0.015625	-0.017578125	-0.01953125	0	-0.001953125	-0.0009765625	0.040283203125	-0.225341796875	0.36376953125	3.734375	0.81219482421875	0.031982421875	-0.03497314453125	-0.58148193359375
2716178	17420	0	0	0.935546875	0.0888671875	-9.7841796875	0.0048828125	-0.0224609375	-0.0048828125	-0.0009765625	-0.001953125	0	0.0419921875	-0.225341796875	0.362060546875	3.734375	0.81219482421875	0.031982421875	-0.03497314453125	-0.58148193359375
2724152	17421	0	0	0.9306640625	0.10546875	-9.7763671875	0	-0.005859375	0.0029296875	0	-0.001953125	0	0.043701171875	-0.2236328125	0.36376953125	3.71875	0.81219482421875	0.031982421875	-0.03497314453125	-0.58148193359375
2732164	17422	0	0	0.904296875	0.1123046875	-9.7783203125	-0.0263671875	0.0009765625	0.0009765625	0	-0.001953125	0	0.0419921875	-0.226806640625	0.368896484375	3.71875	0.81219482421875	0.031982421875	-0.03497314453125	-0.58148193359375
2740200	17423	0	0	0.92578125	0.1318359375	-9.771484375	-0.0048828125	0.01953125	0.0078125	0	-0.0009765625	0	0.037109375	-0.226806640625	0.37060546875	3.7265625	0.81219482421875	0.031982421875	-0.03497314453125	-0.58148193359375
2748170	17424	0	0	0.9208984375	0.12890625	-9.7568359375	-0.009765625	0.0166015625	0.0224609375	0	-0.0009765625	0	0.038818359375	-0.228515625	0.368896484375	3.7265625	0.81219482421875	0.031982421875	-0.03497314453125	-0.58148193359375
2756186	17425	0	0	0.9306640625	0.0986328125	-9.7744140625	0	-0.013671875	0.0048828125	0.0009765625	-0.0009765625	0	0.04052734375	-0.228515625	0.368896484375	3.75	0.81219482421875	0.031982421875	-0.03497314453125	-0.5814208984375
2764175	17426	0	0	0.927734375	0.1201171875	-9.806640625	-0.0029296875	0.0078125	-0.02734375	-0.0009765625	-0.0009765625	0	0.038818359375	-0.230224609375	0.37060546875	3.734375	0.81219482421875	0.031982421875	-0.03497314453125	-0.5814208984375
2772184	17427	0	0	0.9169921875	0.138671875	-9.75	-0.013671875	0.0263671875	0.0302734375	0	0	-0.001953125	0.043701171875	-0.228759765625	0.365478515625	3.75	0.81219482421875	0.031982421875	-0.03497314453125	-0.5814208984375
2780191	17428	0	0	0.9326171875	0.1181640625	-9.8076171875	0.001953125	0.005859375	-0.02734375	0	0	0	0.0419921875	-0.225341796875	0.36376953125	3.75	0.81219482421875	0.031982421875	-0.03497314453125	-0.5814208984375
2788107	17429	0	0	0.95703125	0.0869140625	-9.787109375	0.0263671875	-0.025390625	-0.0068359375	0	-0.0009765625	0	0.0419921875	-0.225341796875	0.362060546875	3.765625	0.81219482421875	0.031982421875	-0.03497314453125	-0.5814208984375
2796134	17430	0	0	0.927734375	0.0966796875	-9.7978515625	-0.0029296875	-0.0166015625	-0.0185546875	0	0	0.0009765625	0.0419921875	-0.2236328125	0.36376953125	3.75	0.81219482421875	0.031982421875	-0.03497314453125	-0.5814208984375
2804117	17431	0	0	0.9306640625	0.11328125	-9.7744140625	0	0	0.005859375	-0.0009765625	-0.001953125	0	0.037109375	-0.226806640625	0.3671875	3.7578125	0.81219482421875	0.031982421875	-0.03497314453125	-0.5814208984375
2812067	17432	0	0	0.927734375	0.1083984375	-9.8046875	-0.0029296875	-0.00390625	-0.0244140625	0.0009765625	-0.0009765625	-0.001953125	0.038818359375	-0.22509765625	0.37060546875	3.734375	0.81219482421875	0.031982421875	-0.03497314453125	-0.5814208984375
2820334	17433	0	0	0.9052734375	0.09765625	-9.76171875	-0.025390625	-0.0146484375	0.0185546875	0	0	0	0.037109375	-0.226806640625	0.37060546875	3.734375	0.81219482421875	0.031982421875	-0.03497314453125	-0.5814208984375
2828055	17434	0	0	0.9375	0.125	-9.7646484375	0.0068359375	0.01171875	0.015625	0	-0.0009765625	0	0.0419921875	-0.221923828125	0.362060546875	3.7421875	0.81219482421875	0.031982421875	-0.03497314453125	-0.5814208984375
2836235	17435	0	0	0.9326171875	0.1220703125	-9.7734375	0.001953125	0.009765625	0.0068359375	-0.0009765625	-0.001953125	-0.001953125	0.038818359375	-0.22509765625	0.36376953125	3.75	0.81219482421875	0.031982421875	-0.03497314453125	-0.5814208984375
2844072	17436	0	0	0.92578125	0.1103515625	-9.7646484375	-0.0048828125	-0.001953125	0.015625	0	-0.0009765625	-0.001953125	0.037109375	-0.22509765625	0.368896484375	3.7421875	0.81219482421875	0.031982421875	-0.03497314453125	-0.5814208984375
2852228	17437	0	0	0.94921875	0.1162109375	-9.80078125	0.0185546875	0.0029296875	-0.0205078125	0	-0.0009765625	0	0.037109375	-0.22509765625	0.368896484375	3.75	0.81219482421875	0.031982421875	-0.03497314453125	-0.5814208984375
2860139	17438	0	0	0.94921875	0.1318359375	-9.7666015625	0.0185546875	0.01953125	0.013671875	-0.0009765625	0	0	0.0419921875	-0.221923828125	0.365478515625	3.71875	0.81219482421875	0.031982421875	-0.03497314453125	-0.5814208984375
2868229	17439	0	0	0.9375	0.115234375	-9.791015625	0.0068359375	0.0029296875	-0.0107421875	0	-0.0009765625	0	0.046875	-0.22216796875	0.36376953125	3.75	0.81219482421875	0.031982421875	-0.03497314453125	-0.5814208984375
2876201	17440	0	0	0.9228515625	0.0986328125	-9.791015625	-0.0078125	-0.0146484375	-0.0107421875	0	-0.0009765625	0	0.038818359375	-0.228515625	0.368896484375	3.7109375	0.81219482421875	0.031982421875	-0.03497314453125	-0.5814208984375
2884259	17441	0	0	0.9228515625	0.1103515625	-9.7978515625	-0.0078125	-0.001953125	-0.017578125	-0.0009765625	-0.0009765625	0	0.038818359375	-0.22509765625	0.365478515625	3.71875	0.81219482421875	0.031982421875	-0.03497314453125	-0.5814208984375
2892271	17442	0	0	0.9375	0.0986328125	-9.7958984375	0.0068359375	-0.013671875	-0.015625	0	-0.0009765625	0	0.037109375	-0.223388671875	0.365478515625	3.75	0.81219482421875	0.031982421875	-0.03497314453125	-0.5814208984375
2900337	17443	0	0	0.91796875	0.115234375	-9.7900390625	-0.0126953125	0.001953125	-0.009765625	0	-0.0009765625	0	0.038818359375	-0.228515625	0.37060546875	3.75	0.81219482421875	0.031982421875	-0.03497314453125	-0.5814208984375
2908208	17444	0	0	0.9453125	0.10546875	-9.74609375	0.0146484375	-0.0078125	0.03515625	0	0	0	0.04541015625	-0.228759765625	0.368896484375	3.7578125	0.81219482421875	0.031982421875	-0.03497314453125	-0.5814208984375
2916231	17445	0	0	0.923828125	0.1025390625	-9.748046875	-0.0068359375	-0.009765625	0.0322265625	0	-0.0009765625	-0.001953125	0.038818359375	-0.226806640625	0.365478515625	3.765625	0.81219482421875	0.031982421875	-0.03497314453125	-0.5814208984375
2924286	17446	0	0	0.9423828125	0.10546875	-9.767578125	0.01171875	-0.0068359375	0.013671875	0	0	0	0.043701171875	-0.22705078125	0.365478515625	3.78125	0.81219482421875	0.031982421875	-0.03497314453125	-0.5814208984375
2932153	17447	0	0	0.9423828125	0.0986328125	-9.7958984375	0.0107421875	-0.013671875	-0.015625	0	-0.0009765625	0	0.040283203125	-0.221923828125	0.362060546875	3.7578125	0.81219482421875	0.031982421875	-0.03497314453125	-0.5814208984375
2940133	17448	0	0	0.939453125	0.11328125	-9.791015625	0.0087890625	0.0009765625	-0.0107421875	0	-0.0009765625	0.0009765625	0.03857421875	-0.223388671875	0.368896484375	3.7578125	0.81219482421875	0.031982421875	-0.03497314453125	-0.58148193359375
2948176	17449	0	0	0.9375	0.1181640625	-9.783203125	0.005859375	0.005859375	-0.0029296875	0	-0.0009765625	-0.001953125	0.03369140625	-0.223388671875	0.37060546875	3.734375	0.81219482421875	0.031982421875	-0.03497314453125	-0.58148193359375
2956064	17450	0	0	0.927734375	0.13671875	-9.7734375	-0.00390625	0.0244140625	0.0068359375	0	0	0	0.0419921875	-0.228515625	0.3671875	3.734375	0.81219482421875	0.031982421875	-0.03497314453125	-0.58148193359375
2964064	17451	0	0	0.9423828125	0.1318359375	-9.78125	0.0107421875	0.01953125	-0.0009765625	0	0	0	0.040283203125	-0.22509765625	0.368896484375	3.71875	0.81219482421875	0.031982421875	-0.0350341796875	-0.58148193359375
2972013	17452	0	0	0.947265625	0.08984375	-9.7939453125	0.0146484375	-0.0224609375	-0.013671875	0	0	0	0.0419921875	-0.22705078125	0.365478515625	3.734375	0.81219482421875	0.031982421875	-0.0350341796875	-0.58148193359375
2980322	17453	0	0	0.9716796875	0.0947265625	-9.7705078125	0.0390625	-0.017578125	0.009765625	0	-0.0009765625	0	0.043701171875	-0.22705078125	0.362060546875	3.7421875	0.81219482421875	0.031982421875	-0.0350341796875	-0.58148193359375
2987918	17454	0	0	0.9150390625	0.09375	-9.7578125	-0.0185546875	-0.0185546875	0.0224609375	0	-0.0009765625	0	0.040283203125	-0.2236328125	0.365478515625	3.7421875	0.81219482421875	0.031982421875	-0.0350341796875	-0.58148193359375
2996285	17455	0	0	0.9326171875	0.1201171875	-9.7763671875	0	0.0078125	0.00390625	-0.0009765625	-0.0009765625	0	0.040283203125	-0.2236328125	0.3671875	3.734375	0.81219482421875	0.031982421875	-0.0350341796875	-0.58148193359375
3004067	17456	0	0	0.9375	0.1103515625	-9.7763671875	0.0048828125	-0.001953125	0.0029296875	0	-0.0009765625	0	0.0419921875	-0.228515625	0.3671875	3.7734375	0.81219482421875	0.03204345703125	-0.0350341796875	-0.58148193359375
3012060	17457	0	0	0.9189453125	0.115234375	-9.7783203125	-0.0146484375	0.0029296875	0.0009765625	0	-0.0009765625	0	0.0419921875	-0.228515625	0.37060546875	3.78125	0.81219482421875	0.03204345703125	-0.0350341796875	-0.58148193359375
3020068	17458	0	0	0.9541015625	0.123046875	-9.7861328125	0.0205078125	0.0107421875	-0.0068359375	0	-0.0009765625	-0.0009765625	0.043701171875	-0.228515625	0.37060546875	3.7421875	0.81219482421875	0.03204345703125	-0.0350341796875	-0.58148193359375
3028192	17459	0	0	0.935546875	0.08203125	-9.791015625	0.001953125	-0.029296875	-0.01171875	0	-0.0009765625	-0.0009765625	0.043701171875	-0.225341796875	0.36376953125	3.75	0.81219482421875	0.03204345703125	-0.0350341796875	-0.58148193359375
3036153	17460	0	0	0.9248046875	0.078125	-9.82421875	-0.0087890625	-0.0341796875	-0.044921875	-0.0009765625	0	-0.0009765625	0.040283203125	-0.221923828125	0.362060546875	3.734375	0.81219482421875	0.03204345703125	-0.0350341796875	-0.58148193359375
3044244	17461	0	0	0.9287109375	0.1103515625	-9.76953125	-0.0048828125	-0.0009765625	0.0107421875	0	-0.0009765625	0	0.03857421875	-0.2236328125	0.36376953125	3.75	0.81219482421875	0.03204345703125	-0.0350341796875	-0.58148193359375
3052186	17462	0	0	0.935546875	0.0986328125	-9.7626953125	0.001953125	-0.0126953125	0.017578125	0.0009765625	0	0.0009765625	0.037109375	-0.223388671875	0.368896484375	3.734375	0.81219482421875	0.03204345703125	-0.0350341796875	-0.58148193359375
3060149	17463	0	0	0.9326171875	0.1416015625	-9.76171875	-0.0009765625	0.0302734375	0.0185546875	0.0009765625	0	0	0.042236328125	-0.23193359375	0.3671875	3.7578125	0.81219482421875	0.03204345703125	-0.0350341796875	-0.58148193359375
3068216	17464	0	0	0.9375	0.1337890625	-9.7646484375	0.00390625	0.0234375	0.015625	0	-0.0009765625	0	0.038818359375	-0.228515625	0.372314453125	3.78125	0.81219482421875	0.03204345703125	-0.0350341796875	-0.5814208984375
3076037	17465	0	0	0.9306640625	0.11328125	-9.7880859375	-0.00390625	0.001953125	-0.0087890625	-0.0009765625	-0.0009765625	-0.0009765625	0.04052734375	-0.228515625	0.3671875	3.78125	0.81219482421875	0.03204345703125	-0.0350341796875	-0.5814208984375
3084082	17466	0	0	0.91796875	0.08984375	-9.822265625	-0.0166015625	-0.021484375	-0.0419921875	-0.0009765625	0.0009765625	0	0.04541015625	-0.228759765625	0.365478515625	3.75	0.81219482421875	0.03204345703125	-0.0350341796875	-0.5814208984375
3092199	17467	0	0	0.9501953125	0.0966796875	-9.76953125	0.015625	-0.0146484375	0.009765625	0	-0.0009765625	0	0.040283203125	-0.226806640625	0.36376953125	3.7421875	0.81219482421875	0.03204345703125	-0.0350341796875	-0.5814208984375
3100011	17468	0	0	0.9443359375	0.109375	-9.8193359375	0.009765625	-0.001953125	-0.0390625	0	-0.001953125	0	0.040283203125	-0.225341796875	0.36376953125	3.6953125	0.81219482421875	0.03204345703125	-0.0350341796875	-0.5814208984375
3108241	17469	0	0	0.908203125	0.0966796875	-9.8076171875	-0.025390625	-0.0146484375	-0.02734375	-0.0009765625	-0.0009765625	-0.0009765625	0.03857421875	-0.221923828125	0.365478515625	3.71875	0.81219482421875	0.03204345703125	-0.0350341796875	-0.5814208984375
3116124	17470	0	0	0.9208984375	0.1103515625	-9.783203125	-0.0126953125	0	-0.0029296875	0	-0.0009765625	0.0009765625	0.03857421875	-0.2236328125	0.36376953125	3.7265625	0.81219482421875	0.03204345703125	-0.0350341796875	-0.5814208984375
3124147	17471	0	0	0.9287109375	0.1103515625	-9.7578125	-0.0048828125	0	0.0234375	0	-0.001953125	-0.0009765625	0.04052734375	-0.226806640625	0.368896484375	3.71875	0.81219482421875	0.03204345703125	-0.0350341796875	-0.5814208984375
3132134	17472	0	0	0.9306640625	0.0986328125	-9.79296875	-0.00390625	-0.01171875	-0.0126953125	0.0009765625	-0.0009765625	-0.0009765625	0.03564453125	-0.22998046875	0.3740234375	3.734375	0.81219482421875	0.03204345703125	-0.0350341796875	-0.5814208984375
3140310	17473	0	0	0.8955078125	0.0888671875	-9.7734375	-0.0380859375	-0.021484375	0.0068359375	0	0	0	0.043701171875	-0.225341796875	0.368896484375	3.75	0.81219482421875	0.03204345703125	-0.0350341796875	-0.5814208984375
3148199	17474	0	0	0.900390625	0.1142578125	-9.7568359375	-0.033203125	0.0048828125	0.0244140625	0	-0.0009765625	0	0.04052734375	-0.226806640625	0.37060546875	3.7265625	0.81219482421875	0.03204345703125	-0.0350341796875	-0.5814208984375
3156222	17475	0	0	0.9111328125	0.0986328125	-9.794921875	-0.021484375	-0.0107421875	-0.0146484375	0	-0.0009765625	0.0009765625	0.040283203125	-0.2236328125	0.362060546875	3.7265625	0.81219482421875	0.03204345703125	-0.0350341796875	-0.5814208984375
3164240	17476	0	0	0.927734375	0.11328125	-9.783203125	-0.0048828125	0.0029296875	-0.0029296875	0	-0.0009765625	0	0.043701171875	-0.22705078125	0.3671875	3.75	0.81219482421875	0.03204345703125	-0.0350341796875	-0.5814208984375
3172070	17477	0	0	0.96484375	0.1015625	-9.755859375	0.0322265625	-0.0087890625	0.025390625	-0.0009765625	-0.0009765625	-0.0009765625	0.038818359375	-0.22509765625	0.368896484375	3.734375	0.81219482421875	0.03204345703125	-0.0350341796875	-0.5814208984375
3180133	17478	0	0	0.9384765625	0.1171875	-9.76171875	0.005859375	0.0078125	0.0185546875	0	-0.0009765625	-0.0009765625	0.035400390625	-0.226806640625	0.368896484375	3.7578125	0.81219482421875	0.03204345703125	-0.0350341796875	-0.5814208984375
3188096	17479	0	0	0.931640625	0.1171875	-9.740234375	-0.0009765625	0.0078125	0.0400390625	0.0009765625	-0.0009765625	0	0.04052734375	-0.228515625	0.37060546875	3.765625	0.81219482421875	0.03204345703125	-0.0350341796875	-0.5814208984375
3195988	17480	0	0	0.935546875	0.1171875	-9.7548828125	0.00390625	0.0078125	0.025390625	0	-0.001953125	0	0.040283203125	-0.226806640625	0.365478515625	3.75	0.81219482421875	0.03204345703125	-0.0350341796875	-0.5814208984375
3204121	17481	0	0	0.9501953125	0.091796875	-9.76953125	0.0185546875	-0.017578125	0.009765625	-0.0009765625	-0.0009765625	0	0.043701171875	-0.228759765625	0.365478515625	3.7265625	0.81219482421875	0.03204345703125	-0.0350341796875	-0.58148193359375
3212044	17482	0	0	0.9541015625	0.1064453125	-9.8125	0.021484375	-0.0029296875	-0.033203125	0	-0.0009765625	0	0.043701171875	-0.2236328125	0.3671875	3.734375	0.81219482421875	0.03204345703125	-0.0350341796875	-0.58148193359375
3220184	17483	0	0	0.9453125	0.1181640625	-9.771484375	0.0126953125	0.0087890625	0.0078125	0	-0.0009765625	0.0009765625	0.0419921875	-0.221923828125	0.3603515625	3.7421875	0.81219482421875	0.03204345703125	-0.0350341796875	-0.58148193359375
3228230	17484	0	0	0.92578125	0.103515625	-9.79296875	-0.0068359375	-0.005859375	-0.013671875	0	-0.0009765625	0.0009765625	0.040283203125	-0.22509765625	0.37060546875	3.75	0.81219482421875	0.03204345703125	-0.0350341796875	-0.58148193359375
3236210	17485	0	0	0.9052734375	0.09765625	-9.7568359375	-0.02734375	-0.0107421875	0.0224609375	0.0009765625	0	0	0.03857421875	-0.2236328125	0.3671875	3.75	0.81219482421875	0.03204345703125	-0.0350341796875	-0.58148193359375
3244268	17486	0	0	0.94921875	0.115234375	-9.7841796875	0.017578125	0.0068359375	-0.0048828125	0	-0.0009765625	0	0.040283203125	-0.22509765625	0.372314453125	3.75	0.81219482421875	0.03204345703125	-0.0350341796875	-0.58148193359375
3252234	17487	0	0	0.9306640625	0.115234375	-9.7783203125	-0.001953125	0.0068359375	0	0	0	0	0.03564453125	-0.22998046875	0.37060546875	3.7734375	0.81219482421875	0.03204345703125	-0.0350341796875	-0.58148193359375
3260308	17488	0	0	0.9130859375	0.1337890625	-9.783203125	-0.0185546875	0.025390625	-0.00390625	0	0	0	0.037109375	-0.226806640625	0.37060546875	3.7421875	0.81219482421875	0.03204345703125	-0.0350341796875	-0.58148193359375
3268230	17489	0	0	0.94921875	0.1083984375	-9.80078125	0.0166015625	0	-0.021484375	0	-0.0009765625	0	0.04052734375	-0.230224609375	0.3671875	3.75	0.81219482421875	0.03204345703125	-0.0350341796875	-0.58148193359375
3276380	17490	0	0	0.92578125	0.123046875	-9.7900390625	-0.0068359375	0.013671875	-0.01171875	0	-0.0009765625	0	0.0419921875	-0.225341796875	0.365478515625	3.75	0.81219482421875	0.03204345703125	-0.0350341796875	-0.58148193359375
3284170	17491	0	0	0.93359375	0.1103515625	-9.76953125	0.0009765625	0.0009765625	0.009765625	0	0	-0.0009765625	0.038818359375	-0.22509765625	0.36376953125	3.7421875	0.81219482421875	0.03204345703125	-0.0350341796875	-0.58148193359375
3292256	17492	0	0	0.9111328125	0.1083984375	-9.8046875	-0.021484375	-0.0009765625	-0.025390625	0.0009765625	-0.0009765625	-0.0009765625	0.040283203125	-0.22021484375	0.362060546875	3.734375	0.81219482421875	0.03204345703125	-0.0350341796875	-0.58148193359375
3300184	17493	0	0	0.9287109375	0.095703125	-9.76953125	-0.00390625	-0.0126953125	0.009765625	0.0009765625	-0.0009765625	-0.0009765625	0.03857421875	-0.221923828125	0.368896484375	3.75	0.81219482421875	0.03204345703125	-0.0350341796875	-0.58148193359375
3308242	17494	0	0	0.916015625	0.1083984375	-9.7900390625	-0.0166015625	-0.0009765625	-0.01171875	0.0009765625	-0.0009765625	-0.0009765625	0.04052734375	-0.226806640625	0.37060546875	3.7421875	0.81219482421875	0.03204345703125	-0.0350341796875	-0.58148193359375
3316243	17495	0	0	0.9365234375	0.134765625	-9.806640625	0.0048828125	0.025390625	-0.02734375	0	-0.0009765625	-0.0009765625	0.037109375	-0.22998046875	0.372314453125	3.75	0.81219482421875	0.031982421875	-0.0350341796875	-0.58148193359375
3324225	17496	0	0	0.9169921875	0.126953125	-9.7568359375	-0.015625	0.017578125	0.0224609375	0	-0.0009765625	-0.0009765625	0.038818359375	-0.226806640625	0.3671875	3.7734375	0.81219482421875	0.031982421875	-0.0350341796875	-0.58148193359375
3332260	17497	0	0	0.9462890625	0.1162109375	-9.7978515625	0.0146484375	0.005859375	-0.0185546875	0	-0.0009765625	0.0009765625	0.043701171875	-0.22705078125	0.365478515625	3.7265625	0.81219482421875	0.031982421875	-0.0350341796875	-0.58148193359375
3340210	17498	0	0	0.92578125	0.09375	-9.7890625	-0.005859375	-0.015625	-0.0087890625	0	-0.0009765625	0	0.0419921875	-0.22705078125	0.365478515625	3.7265625	0.81219482421875	0.031982421875	-0.0350341796875	-0.58148193359375
3348183	17499	0	0	0.92578125	0.1171875	-9.7763671875	-0.005859375	0.0078125	0.00390625	0.0009765625	-0.0009765625	0	0.0419921875	-0.2236328125	0.362060546875	3.7421875	0.8121337890625	0.031982421875	-0.03509521484375	-0.58148193359375
3356240	17500	0	0	0.923828125	0.10546875	-9.771484375	-0.0078125	-0.00390625	0.0078125	0	-0.0009765625	0	0.040283203125	-0.2236328125	0.36376953125	3.7578125	0.8121337890625	0.031982421875	-0.03509521484375	-0.58148193359375
3364232	17501	0	0	0.9150390625	0.0859375	-9.7314453125	-0.0166015625	-0.0244140625	0.0478515625	-0.001953125	-0.0009765625	-0.0009765625	0.042236328125	-0.230224609375	0.365478515625	3.734375	0.8121337890625	0.031982421875	-0.03509521484375	-0.58148193359375
3372127	17502	0	0	0.9453125	0.1015625	-9.779296875	0.013671875	-0.0087890625	0	-0.001953125	-0.0009765625	-0.0009765625	0.043701171875	-0.230224609375	0.3671875	3.75	0.8121337890625	0.03204345703125	-0.0350341796875	-0.58148193359375
3380202	17503	0	0	0.9443359375	0.123046875	-9.79296875	0.0126953125	0.0126953125	-0.013671875	0	-0.0009765625	0	0.0419921875	-0.226806640625	0.3671875	3.734375	0.8121337890625	0.03204345703125	-0.0350341796875	-0.58148193359375
3388053	17504	0	0	0.92578125	0.1123046875	-9.759765625	-0.0048828125	0.0029296875	0.01953125	0	-0.0009765625	0	0.038818359375	-0.22509765625	0.365478515625	3.734375	0.8121337890625	0.03204345703125	-0.0350341796875	-0.58148193359375
3396203	17505	0	0	0.9501953125	0.09375	-9.7626953125	0.0185546875	-0.015625	0.0166015625	0	-0.0009765625	0	0.038818359375	-0.230224609375	0.37060546875	3.734375	0.8121337890625	0.03204345703125	-0.0350341796875	-0.58148193359375
3404224	17506	0	0	0.927734375	0.1318359375	-9.7685546875	-0.0029296875	0.021484375	0.009765625	-0.001953125	-0.0009765625	-0.0009765625	0.0419921875	-0.228515625	0.365478515625	3.75	0.8121337890625	0.03204345703125	-0.0350341796875	-0.58148193359375
3412247	17507	0	0	0.9228515625	0.10546875	-9.7861328125	-0.0078125	-0.00390625	-0.0068359375	0	-0.001953125	0	0.037109375	-0.22509765625	0.37060546875	3.75	0.8121337890625	0.03204345703125	-0.0350341796875	-0.58148193359375
3420270	17508	0	0	0.9423828125	0.11328125	-9.7841796875	0.0107421875	0.0029296875	-0.0048828125	-0.001953125	0	0	0.046875	-0.225341796875	0.36376953125	3.75	0.8121337890625	0.03204345703125	-0.0350341796875	-0.58148193359375
3428273	17509	0	0	0.9326171875	0.1083984375	-9.8095703125	0.0009765625	-0.001953125	-0.03125	-0.001953125	-0.0009765625	0	0.045166015625	-0.221923828125	0.3671875	3.7578125	0.8121337890625	0.03204345703125	-0.0350341796875	-0.58148193359375
3436186	17510	0	0	0.935546875	0.103515625	-9.7880859375	0.00390625	-0.0068359375	-0.009765625	-0.001953125	-0.0009765625	0	0.037109375	-0.22509765625	0.3671875	3.7578125	0.8121337890625	0.03204345703125	-0.0350341796875	-0.58148193359375
3444286	17511	0	0	0.9326171875	0.103515625	-9.7958984375	0.0009765625	-0.0068359375	-0.0166015625	-0.001953125	-0.0009765625	0	0.0419921875	-0.226806640625	0.372314453125	3.7578125	0.8121337890625	0.03204345703125	-0.0350341796875	-0.58148193359375
3452226	17512	0	0	0.9365234375	0.111328125	-9.8125	0.005859375	0.0009765625	-0.033203125	-0.001953125	-0.0009765625	0	0.038818359375	-0.226806640625	0.368896484375	3.765625	0.8121337890625	0.03204345703125	-0.0350341796875	-0.58148193359375
3460314	17513	0	0	0.9375	0.1298828125	-9.7880859375	0.005859375	0.01953125	-0.0087890625	0	-0.0009765625	0	0.035400390625	-0.226806640625	0.37060546875	3.75	0.8121337890625	0.03204345703125	-0.0350341796875	-0.58148193359375
3468230	17514	0	0	0.9189453125	0.0966796875	-9.7880859375	-0.0126953125	-0.0146484375	-0.0087890625	0	0	0	0.035400390625	-0.22509765625	0.37060546875	3.75	0.8121337890625	0.03204345703125	-0.0350341796875	-0.58148193359375
3476259	17515	0	0	0.9501953125	0.126953125	-9.7666015625	0.017578125	0.0166015625	0.0126953125	0	0	0	0.038818359375	-0.228515625	0.368896484375	3.765625	0.8121337890625	0.03204345703125	-0.0350341796875	-0.58148193359375
3484096	17516	0	0	0.9228515625	0.138671875	-9.7783203125	-0.0087890625	0.0283203125	0.001953125	-0.001953125	0	0	0.0419921875	-0.228515625	0.3671875	3.7265625	0.8121337890625	0.03204345703125	-0.0350341796875	-0.58148193359375
3492193	17517	0	0	0.939453125	0.1181640625	-9.7861328125	0.0078125	0.0068359375	-0.005859375	0	-0.0009765625	0	0.045166015625	-0.225341796875	0.362060546875	3.7265625	0.8121337890625	0.03204345703125	-0.0350341796875	-0.58148193359375
3500208	17518	0	0	0.9375	0.1181640625	-9.791015625	0.005859375	0.0068359375	-0.0107421875	0	-0.001953125	-0.0009765625	0.03857421875	-0.221923828125	0.35888671875	3.7265625	0.8121337890625	0.03204345703125	-0.0350341796875	-0.58148193359375
3508249	17519	0	0	0.9287109375	0.0966796875	-9.7763671875	-0.00390625	-0.015625	0.00390625	-0.0009765625	-0.0009765625	-0.0009765625	0.037109375	-0.22509765625	0.3671875	3.7578125	0.8121337890625	0.03204345703125	-0.0350341796875	-0.58148193359375
3516251	17520	0	0	0.9443359375	0.1181640625	-9.7978515625	0.0126953125	0.0068359375	-0.017578125	-0.0009765625	0	0	0.040283203125	-0.225341796875	0.3671875	3.75	0.8121337890625	0.03204345703125	-0.0350341796875	-0.58148193359375
3524239	17521	0	0	0.927734375	0.115234375	-9.7978515625	-0.0048828125	0.00390625	-0.0166015625	-0.0009765625	0	0	0.0419921875	-0.228515625	0.3671875	3.7421875	0.8121337890625	0.03204345703125	-0.0350341796875	-0.58148193359375
3532247	17522	0	0	0.916015625	0.103515625	-9.7763671875	-0.015625	-0.0087890625	0.0048828125	0	0	0	0.0419921875	-0.225341796875	0.36376953125	3.75	0.8121337890625	0.03204345703125	-0.0350341796875	-0.58148193359375
3540237	17523	0	0	0.9091796875	0.1201171875	-9.7734375	-0.0234375	0.0078125	0.0078125	0.0009765625	-0.0009765625	0	0.043701171875	-0.228759765625	0.365478515625	3.734375	0.8121337890625	0.03204345703125	-0.03509521484375	-0.58148193359375
3548136	17524	0	0	0.9091796875	0.0986328125	-9.7998046875	-0.0234375	-0.013671875	-0.0185546875	0	-0.0009765625	0	0.043701171875	-0.225341796875	0.365478515625	3.734375	0.8121337890625	0.03204345703125	-0.03509521484375	-0.58148193359375
3556203	17525	0	0	0.947265625	0.115234375	-9.771484375	0.015625	0.00390625	0.009765625	0	-0.001953125	0	0.037109375	-0.226806640625	0.365478515625	3.765625	0.8121337890625	0.03204345703125	-0.03509521484375	-0.58154296875
3564251	17526	0	0	0.92578125	0.115234375	-9.7783203125	-0.005859375	0.0029296875	0.0029296875	0	-0.0009765625	0	0.03857421875	-0.22021484375	0.3671875	3.7578125	0.8121337890625	0.03204345703125	-0.03509521484375	-0.58154296875
3572127	17527	0	0	0.9140625	0.11328125	-9.78125	-0.017578125	0.0009765625	0.0009765625	0.0009765625	-0.0009765625	0	0.040283203125	-0.2236328125	0.36376953125	3.7421875	0.8121337890625	0.03204345703125	-0.03509521484375	-0.58154296875
3580247	17528	0	0	0.9326171875	0.1201171875	-9.7763671875	0.0009765625	0.0078125	0.0048828125	0	0	0	0.038818359375	-0.230224609375	0.37060546875	3.7109375	0.8121337890625	0.03204345703125	-0.03509521484375	-0.58154296875
3588165	17529	0	0	0.958984375	0.1083984375	-9.7958984375	0.02734375	-0.0029296875	-0.0146484375	0.0009765625	0	0	0.04052734375	-0.226806640625	0.37060546875	3.7265625	0.8121337890625	0.03204345703125	-0.03509521484375	-0.58154296875
3596220	17530	0	0	0.9189453125	0.115234375	-9.75	-0.0126953125	0.0029296875	0.03125	0	0	-0.0009765625	0.043701171875	-0.228759765625	0.365478515625	3.75	0.8121337890625	0.03204345703125	-0.03509521484375	-0.58154296875
3604178	17531	0	0	0.92578125	0.09375	-9.7763671875	-0.005859375	-0.0185546875	0.0048828125	0	-0.0009765625	0	0.0419921875	-0.2236328125	0.3671875	3.75	0.8121337890625	0.03204345703125	-0.03509521484375	-0.58154296875
3612131	17532	0	0	0.9267578125	0.115234375	-9.75	-0.0048828125	0.0029296875	0.03125	0	-0.0009765625	0	0.0419921875	-0.2236328125	0.36376953125	3.75	0.8121337890625	0.03204345703125	-0.03509521484375	-0.58154296875
3620273	17533	0	0	0.9140625	0.115234375	-9.78125	-0.017578125	0.0029296875	0	0	-0.0009765625	-0.0009765625	0.037109375	-0.223388671875	0.36376953125	3.7265625	0.8121337890625	0.03204345703125	-0.03509521484375	-0.58154296875
3628281	17534	0	0	0.9228515625	0.1298828125	-9.7763671875	-0.0078125	0.017578125	0.0048828125	0	-0.0009765625	-0.0009765625	0.040283203125	-0.221923828125	0.365478515625	3.7265625	0.8121337890625	0.03204345703125	-0.03509521484375	-0.58154296875
3636240	17535	0	0	0.9609375	0.12109375	-9.80078125	0.029296875	0.0087890625	-0.01953125	-0.0009765625	-0.001953125	0	0.040283203125	-0.22509765625	0.368896484375	3.734375	0.8121337890625	0.03204345703125	-0.03509521484375	-0.58154296875
3644329	17536	0	0	0.955078125	0.1201171875	-9.7578125	0.0234375	0.0078125	0.0234375	0	-0.0009765625	0	0.037109375	-0.223388671875	0.372314453125	3.734375	0.8121337890625	0.03204345703125	-0.03509521484375	-0.58154296875
3652230	17537	0	0	0.9306640625	0.1201171875	-9.759765625	0	0.0078125	0.0205078125	0	-0.0009765625	-0.0009765625	0.040283203125	-0.2236328125	0.368896484375	3.75	0.8121337890625	0.03204345703125	-0.03509521484375	-0.58154296875
3660295	17538	0	0	0.92578125	0.125	-9.78125	-0.005859375	0.0126953125	0	0.0009765625	-0.0009765625	-0.0009765625	0.0419921875	-0.226806640625	0.3671875	3.75	0.8121337890625	0.03204345703125	-0.03509521484375	-0.58154296875
3668221	17539	0	0	0.9375	0.10546875	-9.771484375	0.0068359375	-0.0068359375	0.0087890625	0	-0.001953125	0	0.043701171875	-0.22705078125	0.36376953125	3.7421875	0.8121337890625	0.03204345703125	-0.03509521484375	-0.58154296875
3676144	17540	0	0	0.927734375	0.11328125	-9.79296875	-0.00390625	0	-0.0126953125	0	-0.0009765625	0	0.040283203125	-0.2236328125	0.36376953125	3.75	0.8121337890625	0.03204345703125	-0.03509521484375	-0.58154296875
3684206	17541	0	0	0.9462890625	0.109375	-9.814453125	0.0146484375	-0.00390625	-0.0341796875	-0.0009765625	-0.0009765625	-0.0009765625	0.0419921875	-0.225341796875	0.365478515625	3.75	0.8121337890625	0.03204345703125	-0.03509521484375	-0.58154296875
3692200	17542	0	0	0.9638671875	0.125	-9.767578125	0.0322265625	0.01171875	0.0126953125	0	-0.0009765625	-0.0009765625	0.043701171875	-0.225341796875	0.37060546875	3.75	0.8121337890625	0.03204345703125	-0.03509521484375	-0.58148193359375
3700233	17543	0	0	0.947265625	0.1103515625	-9.771484375	0.015625	-0.0029296875	0.0078125	0	0	0	0.040283203125	-0.2236328125	0.3671875	3.7578125	0.8121337890625	0.03204345703125	-0.03509521484375	-0.58148193359375
3708180	17544	0	0	0.92578125	0.126953125	-9.75	-0.005859375	0.013671875	0.0302734375	0	-0.0009765625	0	0.04541015625	-0.228515625	0.372314453125	3.75	0.8121337890625	0.03204345703125	-0.03509521484375	-0.58148193359375
3716154	17545	0	0	0.93359375	0.0888671875	-9.78125	0.0009765625	-0.0244140625	-0.001953125	0	-0.0009765625	-0.0009765625	0.043701171875	-0.228515625	0.368896484375	3.75	0.8121337890625	0.03204345703125	-0.03509521484375	-0.58148193359375
3724252	17546	0	0	0.9375	0.1298828125	-9.7978515625	0.0048828125	0.0166015625	-0.017578125	0.0009765625	0	0	0.0419921875	-0.2236328125	0.368896484375	3.7421875	0.8121337890625	0.03204345703125	-0.03509521484375	-0.58148193359375
3732251	17547	0	0	0.9296875	0.1064453125	-9.8046875	-0.0029296875	-0.0068359375	-0.025390625	-0.0009765625	0	0	0.043701171875	-0.22705078125	0.365478515625	3.734375	0.8121337890625	0.03204345703125	-0.03509521484375	-0.58148193359375
3738239	17548	0	0	0.9189453125	0.1005859375	-9.76953125	-0.013671875	-0.0126953125	0.0107421875	-0.0009765625	-0.0009765625	0	0.04541015625	-0.22705078125	0.365478515625	3.703125	0.8121337890625	0.03204345703125	-0.03509521484375	-0.58148193359375
3746105	17549	0	0	0.9208984375	0.1123046875	-9.7666015625	-0.01171875	-0.0009765625	0.0126953125	0	-0.0009765625	0	0.037109375	-0.22509765625	0.36376953125	3.7421875	0.8121337890625	0.03204345703125	-0.03509521484375	-0.58148193359375
3754132	17550	0	0	0.9521484375	0.08984375	-9.779296875	0.01953125	-0.0244140625	0	-0.0009765625	0	0	0.037109375	-0.223388671875	0.368896484375	3.7421875	0.8121337890625	0.03204345703125	-0.03509521484375	-0.58148193359375
3764147	17551	0	0	0.94921875	0.1181640625	-9.7744140625	0.0166015625	0.0048828125	0.0048828125	-0.0009765625	-0.0009765625	0	0.040283203125	-0.2236328125	0.3671875	3.75	0.81219482421875	0.03204345703125	-0.03509521484375	-0.58148193359375
3770113	17552	0	0	0.9296875	0.1435546875	-9.783203125	-0.0029296875	0.0302734375	-0.00390625	0	0	-0.0009765625	0.0419921875	-0.225341796875	0.37060546875	3.7578125	0.81219482421875	0.03204345703125	-0.03509521484375	-0.58148193359375
3778236	17553	0	0	0.9072265625	0.10546875	-9.7568359375	-0.0263671875	-0.0087890625	0.0224609375	0	-0.0009765625	0	0.037109375	-0.226806640625	0.3671875	3.734375	0.81219482421875	0.03204345703125	-0.03509521484375	-0.58148193359375
3786069	17554	0	0	0.9384765625	0.0986328125	-9.7724609375	0.0048828125	-0.0146484375	0.0068359375	0	-0.001953125	0	0.04052734375	-0.230224609375	0.36376953125	3.7265625	0.81219482421875	0.03204345703125	-0.03509521484375	-0.58148193359375
3794263	17555	0	0	0.9189453125	0.1220703125	-9.7783203125	-0.0146484375	0.0087890625	0.0009765625	0	-0.0009765625	0	0.040283203125	-0.2236328125	0.36376953125	3.75	0.81219482421875	0.03204345703125	-0.03509521484375	-0.58148193359375
3802023	17556	0	0	0.91796875	0.13671875	-9.7900390625	-0.0146484375	0.0234375	-0.0107421875	0	-0.0009765625	0	0.037109375	-0.223388671875	0.365478515625	3.7265625	0.81219482421875	0.03204345703125	-0.03509521484375	-0.58148193359375
3810334	17557	0	0	0.91796875	0.103515625	-9.8046875	-0.0146484375	-0.009765625	-0.0263671875	0	0	0	0.037109375	-0.226806640625	0.3671875	3.71875	0.81219482421875	0.03204345703125	-0.03509521484375	-0.5814208984375
3818045	17558	0	0	0.9130859375	0.087890625	-9.8359375	-0.0205078125	-0.0263671875	-0.056640625	0	-0.0009765625	0	0.038818359375	-0.226806640625	0.368896484375	3.734375	0.81219482421875	0.03204345703125	-0.03509521484375	-0.5814208984375
3826399	17559	0	0	0.943359375	0.103515625	-9.759765625	0.009765625	-0.009765625	0.01953125	0	-0.0009765625	0	0.0419921875	-0.226806640625	0.37060546875	3.734375	0.81219482421875	0.03204345703125	-0.03509521484375	-0.5814208984375
3834239	17560	0	0	0.935546875	0.115234375	-9.7646484375	0.0029296875	0.001953125	0.0146484375	-0.0009765625	0	0	0.04345703125	-0.221923828125	0.362060546875	3.734375	0.81219482421875	0.03204345703125	-0.03509521484375	-0.5814208984375
3842271	17561	0	0	0.9345703125	0.1201171875	-9.794921875	0.001953125	0.0068359375	-0.015625	-0.0009765625	-0.0009765625	0	0.04345703125	-0.221923828125	0.36376953125	3.71875	0.81219482421875	0.0321044921875	-0.03509521484375	-0.58148193359375
3850263	17562	0	0	0.9404296875	0.0849609375	-9.779296875	0.0078125	-0.029296875	0	-0.0009765625	-0.0009765625	0	0.0419921875	-0.2236328125	0.365478515625	3.734375	0.81219482421875	0.0321044921875	-0.03509521484375	-0.58148193359375
3858152	17563	0	0	0.9375	0.11328125	-9.7880859375	0.0048828125	0	-0.0087890625	0	0	0.0009765625	0.03857421875	-0.2236328125	0.365478515625	3.71875	0.81219482421875	0.0321044921875	-0.03509521484375	-0.58148193359375
3866124	17564	0	0	0.9345703125	0.0966796875	-9.80078125	0.001953125	-0.0166015625	-0.0205078125	0	-0.001953125	0	0.038818359375	-0.228515625	0.3671875	3.7578125	0.81219482421875	0.0321044921875	-0.03509521484375	-0.58148193359375
3874133	17565	0	0	0.9326171875	0.1181640625	-9.802734375	0	0.0048828125	-0.0224609375	-0.0009765625	-0.001953125	0	0.033935546875	-0.226806640625	0.37060546875	3.734375	0.81219482421875	0.0321044921875	-0.03509521484375	-0.58148193359375
3882129	17566	0	0	0.9130859375	0.0966796875	-9.8125	-0.01953125	-0.0166015625	-0.03125	0	-0.0009765625	-0.0009765625	0.04052734375	-0.226806640625	0.368896484375	3.734375	0.81219482421875	0.0321044921875	-0.03509521484375	-0.58148193359375
3890127	17567	0	0	0.9296875	0.1064453125	-9.8095703125	-0.001953125	-0.0068359375	-0.029296875	0	-0.0009765625	0	0.038818359375	-0.226806640625	0.368896484375	3.7578125	0.81219482421875	0.0321044921875	-0.03509521484375	-0.58148193359375
3898036	17568	0	0	0.9072265625	0.115234375	-9.7666015625	-0.025390625	0.001953125	0.0146484375	0	-0.0009765625	0	0.040283203125	-0.225341796875	0.365478515625	3.765625	0.81219482421875	0.0321044921875	-0.03509521484375	-0.58148193359375
3906245	17569	0	0	0.9345703125	0.109375	-9.8291015625	0.001953125	-0.00390625	-0.046875	-0.0009765625	-0.0009765625	0	0.040283203125	-0.2236328125	0.36376953125	3.734375	0.81219482421875	0.0321044921875	-0.03509521484375	-0.58148193359375
3914080	17570	0	0	0.94921875	0.1064453125	-9.80078125	0.017578125	-0.005859375	-0.0185546875	0	0	0	0.043701171875	-0.228759765625	0.365478515625	3.75	0.81219482421875	0.0321044921875	-0.03509521484375	-0.58148193359375
3922212	17571	0	0	0.9443359375	0.103515625	-9.79296875	0.0126953125	-0.0087890625	-0.0107421875	0	0	0	0.040283203125	-0.22509765625	0.368896484375	3.7578125	0.81219482421875	0.0321044921875	-0.03509521484375	-0.58148193359375
3930036	17572	0	0	0.9453125	0.103515625	-9.7578125	0.013671875	-0.0087890625	0.025390625	0	-0.0009765625	-0.0009765625	0.038818359375	-0.22509765625	0.368896484375	3.734375	0.81219482421875	0.0321044921875	-0.03509521484375	-0.58148193359375
3938216	17573	0	0	0.9287109375	0.0966796875	-9.78125	-0.00390625	-0.015625	0.001953125	0.0009765625	-0.0009765625	0	0.04052734375	-0.228515625	0.368896484375	3.7421875	0.81219482421875	0.0321044921875	-0.03509521484375	-0.58148193359375
3946157	17574	0	0	0.9306640625	0.09375	-9.79296875	-0.001953125	-0.017578125	-0.009765625	0	-0.0009765625	0	0.04052734375	-0.226806640625	0.368896484375	3.7734375	0.81219482421875	0.0321044921875	-0.03509521484375	-0.58148193359375
3954277	17575	0	0	0.951171875	0.0849609375	-9.8173828125	0.01953125	-0.0263671875	-0.0341796875	-0.0009765625	0	0	0.04541015625	-0.228759765625	0.3671875	3.7578125	0.81219482421875	0.0321044921875	-0.03509521484375	-0.58148193359375
3962227	17576	0	0	0.9013671875	0.1171875	-9.79296875	-0.03125	0.0068359375	-0.0087890625	0	-0.0009765625	0	0.043701171875	-0.2236328125	0.36376953125	3.7265625	0.81219482421875	0.0321044921875	-0.03509521484375	-0.58148193359375
3970214	17577	0	0	0.9443359375	0.1162109375	-9.8046875	0.01171875	0.0048828125	-0.0205078125	0.0009765625	-0.0009765625	0	0.04541015625	-0.22705078125	0.365478515625	3.7265625	0.81219482421875	0.0321044921875	-0.03509521484375	-0.58148193359375
3978143	17578	0	0	0.9345703125	0.1015625	-9.833984375	0.001953125	-0.0087890625	-0.048828125	0	-0.0009765625	-0.0009765625	0.03857421875	-0.2236328125	0.36376953125	3.7578125	0.81219482421875	0.0321044921875	-0.03509521484375	-0.58148193359375
3986104	17579	0	0	0.9228515625	0.1298828125	-9.7802734375	-0.0087890625	0.01953125	0.0048828125	0	0	0	0.040283203125	-0.221923828125	0.3671875	3.7265625	0.81219482421875	0.0321044921875	-0.03509521484375	-0.58148193359375
4005219	17580	0	0	0.9306640625	0.1201171875	-9.76171875	-0.001953125	0.009765625	0.0234375	0	-0.0009765625	-0.0009765625	0.038818359375	-0.22509765625	0.368896484375	3.734375	0.81219482421875	0.0321044921875	-0.03509521484375	-0.58148193359375
4005867	17581	0	0	0.9365234375	0.12109375	-9.8076171875	0.0048828125	0.009765625	-0.021484375	0	-0.0009765625	0	0.038818359375	-0.230224609375	0.372314453125	3.75	0.81219482421875	0.0321044921875	-0.03509521484375	-0.58148193359375
4010117	17582	0	0	0.947265625	0.1298828125	-9.783203125	0.0146484375	0.01953125	0.0029296875	0	0	0	0.0419921875	-0.228515625	0.368896484375	3.734375	0.81219482421875	0.0321044921875	-0.03509521484375	-0.58148193359375
4018148	17583	0	0	0.958984375	0.111328125	-9.7744140625	0.0263671875	0	0.01171875	0.0009765625	0	0	0.038818359375	-0.22509765625	0.3671875	3.734375	0.81219482421875	0.0321044921875	-0.03509521484375	-0.58148193359375
4026219	17584	0	0	0.9443359375	0.1015625	-9.802734375	0.01171875	-0.0087890625	-0.0166015625	0	-0.0009765625	-0.0009765625	0.0419921875	-0.225341796875	0.36376953125	3.734375	0.81219482421875	0.0321044921875	-0.03509521484375	-0.58148193359375
4034211	17585	0	0	0.9326171875	0.11328125	-9.7998046875	-0.0009765625	0.0029296875	-0.013671875	0.0009765625	-0.0009765625	-0.0009765625	0.043701171875	-0.225341796875	0.3603515625	3.7265625	0.81219482421875	0.0321044921875	-0.03509521484375	-0.58148193359375
4042176	17586	0	0	0.9296875	0.111328125	-9.7998046875	-0.0029296875	0.0009765625	-0.0126953125	0.0009765625	-0.0009765625	-0.0009765625	0.03857421875	-0.216796875	0.365478515625	3.75	0.81219482421875	0.0321044921875	-0.03509521484375	-0.58148193359375
4050067	17587	0	0	0.9736328125	0.1181640625	-9.7861328125	0.0400390625	0.0078125	0.0009765625	0	-0.0009765625	0	0.040283203125	-0.221923828125	0.368896484375	3.734375	0.81219482421875	0.0321044921875	-0.03509521484375	-0.58148193359375
4058092	17588	0	0	0.9072265625	0.103515625	-9.7734375	-0.0263671875	-0.0078125	0.013671875	0	-0.0009765625	-0.0009765625	0.03857421875	-0.221923828125	0.365478515625	3.7265625	0.81219482421875	0.0321044921875	-0.03509521484375	-0.5814208984375
4066191	17589	0	0	0.9267578125	0.095703125	-9.73828125	-0.0068359375	-0.0146484375	0.048828125	0	0	0	0.043701171875	-0.228759765625	0.365478515625	3.734375	0.81219482421875	0.0321044921875	-0.03515625	-0.5814208984375
4074213	17590	0	0	0.9375	0.1083984375	-9.771484375	0.00390625	-0.001953125	0.015625	0	-0.0009765625	-0.0009765625	0.043701171875	-0.22705078125	0.36376953125	3.765625	0.81219482421875	0.0321044921875	-0.03515625	-0.5814208984375
4082056	17591	0	0	0.9384765625	0.09375	-9.7578125	0.0048828125	-0.0166015625	0.029296875	0.0009765625	0	0	0.038818359375	-0.226806640625	0.362060546875	3.734375	0.81219482421875	0.0321044921875	-0.03515625	-0.5814208984375
4090251	17592	0	0	0.9453125	0.1083984375	-9.7509765625	0.01171875	-0.001953125	0.0361328125	0	-0.0009765625	-0.0009765625	0.040283203125	-0.2236328125	0.36376953125	3.7578125	0.81219482421875	0.0321044921875	-0.03515625	-0.5814208984375
4098166	17593	0	0	0.9326171875	0.123046875	-9.8046875	-0.001953125	0.0126953125	-0.017578125	0	-0.001953125	-0.0009765625	0.0419921875	-0.2236328125	0.36376953125	3.734375	0.81219482421875	0.03204345703125	-0.03515625	-0.5814208984375
4106203	17594	0	0	0.943359375	0.1171875	-9.7431640625	0.0087890625	0.0068359375	0.04296875	0	-0.0009765625	-0.0009765625	0.043701171875	-0.22705078125	0.362060546875	3.734375	0.81219482421875	0.03204345703125	-0.03515625	-0.5814208984375
4114227	17595	0	0	0.921875	0.1123046875	-9.7548828125	-0.0126953125	0.001953125	0.03125	0	0	0	0.0419921875	-0.2236328125	0.36376953125	3.765625	0.81219482421875	0.03204345703125	-0.03515625	-0.5814208984375
4122155	17596	0	0	0.9384765625	0.1005859375	-9.759765625	0.00390625	-0.0087890625	0.025390625	0	0	-0.0009765625	0.0419921875	-0.2236328125	0.365478515625	3.7734375	0.81219482421875	0.0321044921875	-0.03515625	-0.5814208984375
4130109	17597	0	0	0.91015625	0.10546875	-9.7548828125	-0.0244140625	-0.0048828125	0.0302734375	0	0	0	0.040283203125	-0.22509765625	0.368896484375	3.734375	0.81219482421875	0.0321044921875	-0.03515625	-0.5814208984375
4138150	17598	0	0	0.9306640625	0.1298828125	-9.783203125	-0.00390625	0.01953125	0.0009765625	0	-0.0009765625	0	0.037109375	-0.223388671875	0.372314453125	3.7421875	0.81219482421875	0.0321044921875	-0.03515625	-0.5814208984375
4146079	17599	0	0	0.9384765625	0.1103515625	-9.7626953125	0.00390625	0	0.021484375	0	0	-0.0009765625	0.035400390625	-0.22021484375	0.3671875	3.7265625	0.81219482421875	0.0321044921875	-0.03515625	-0.5814208984375
4154089	17600	0	0	0.9482421875	0.0888671875	-9.767578125	0.013671875	-0.0205078125	0.015625	0	-0.0009765625	-0.0009765625	0.0419921875	-0.225341796875	0.37060546875	3.7578125	0.81219482421875	0.0321044921875	-0.03515625	-0.5814208984375
4162109	17601	0	0	0.927734375	0.115234375	-9.7763671875	-0.0068359375	0.0048828125	0.0068359375	0	-0.001953125	0	0.038818359375	-0.226806640625	0.372314453125	3.71875	0.81219482421875	0.0321044921875	-0.03515625	-0.5814208984375
4170109	17602	0	0	0.9140625	0.091796875	-9.78125	-0.0205078125	-0.0185546875	0.0009765625	0	-0.001953125	0	0.0419921875	-0.225341796875	0.368896484375	3.7109375	0.81219482421875	0.03204345703125	-0.03515625	-0.58135986328125
4178138	17603	0	0	0.88671875	0.1181640625	-9.8134765625	-0.0478515625	0.0078125	-0.03125	0.0009765625	-0.0009765625	0	0.0419921875	-0.228515625	0.36376953125	3.75	0.812255859375	0.03204345703125	-0.03515625	-0.58135986328125
4186113	17604	0	0	0.9541015625	0.1015625	-9.810546875	0.01953125	-0.0078125	-0.0283203125	0	-0.0009765625	0	0.040283203125	-0.2236328125	0.365478515625	3.734375	0.812255859375	0.03204345703125	-0.03515625	-0.58135986328125
4194256	17605	0	0	0.939453125	0.1083984375	-9.814453125	0.005859375	-0.0009765625	-0.0322265625	0	-0.0009765625	0.0009765625	0.0419921875	-0.228515625	0.3671875	3.7578125	0.812255859375	0.03204345703125	-0.03515625	-0.58135986328125
4202306	17606	0	0	0.9228515625	0.111328125	-9.8115234375	-0.0107421875	0.0009765625	-0.029296875	-0.0009765625	-0.0009765625	-0.0009765625	0.037109375	-0.22509765625	0.368896484375	3.734375	0.812255859375	0.03204345703125	-0.03515625	-0.58135986328125
4210469	17607	0	0	0.9541015625	0.0849609375	-9.8154296875	0.0205078125	-0.0244140625	-0.033203125	0	-0.0009765625	0	0.037109375	-0.226806640625	0.3671875	3.734375	0.812255859375	0.03204345703125	-0.03515625	-0.58135986328125
4218233	17608	0	0	0.9423828125	0.1181640625	-9.7880859375	0.0087890625	0.0087890625	-0.005859375	0	-0.0009765625	0	0.03857421875	-0.221923828125	0.3671875	3.7265625	0.812255859375	0.03204345703125	-0.03515625	-0.58135986328125
4226129	17609	0	0	0.919921875	0.1083984375	-9.8076171875	-0.013671875	-0.0009765625	-0.0244140625	0	-0.0009765625	0	0.038818359375	-0.22509765625	0.36376953125	3.75	0.812255859375	0.03204345703125	-0.03515625	-0.58135986328125
4234161	17610	0	0	0.9345703125	0.1181640625	-9.7880859375	0.0009765625	0.0087890625	-0.0048828125	0	0	0	0.04052734375	-0.228515625	0.368896484375	3.7578125	0.812255859375	0.03204345703125	-0.03515625	-0.58135986328125
4242101	17611	0	0	0.904296875	0.115234375	-9.7900390625	-0.029296875	0.005859375	-0.0068359375	0	0	0	0.040283203125	-0.2236328125	0.365478515625	3.75	0.812255859375	0.03204345703125	-0.03515625	-0.58135986328125
4250165	17612	0	0	0.9228515625	0.11328125	-9.783203125	-0.009765625	0.00390625	0	0	0	0	0.0419921875	-0.228515625	0.36376953125	3.75	0.81219482421875	0.03204345703125	-0.03515625	-0.58135986328125
4258316	17613	0	0	0.92578125	0.1103515625	-9.7880859375	-0.0078125	0.0009765625	-0.00390625	0	0	-0.0009765625	0.038818359375	-0.226806640625	0.37060546875	3.75	0.81219482421875	0.0321044921875	-0.03515625	-0.58135986328125
4266180	17614	0	0	0.9287109375	0.1171875	-9.7646484375	-0.0048828125	0.0078125	0.01953125	0	0	-0.0009765625	0.035400390625	-0.226806640625	0.368896484375	3.75	0.81219482421875	0.0321044921875	-0.03515625	-0.58135986328125
4274162	17615	0	0	0.919921875	0.0908203125	-9.73828125	-0.013671875	-0.0185546875	0.044921875	-0.001953125	-0.0009765625	0	0.040283203125	-0.225341796875	0.365478515625	3.75	0.81219482421875	0.0321044921875	-0.03515625	-0.58135986328125
4282187	17616	0	0	0.947265625	0.103515625	-9.7841796875	0.0146484375	-0.005859375	0	-0.0009765625	-0.001953125	0	0.040283203125	-0.2236328125	0.362060546875	3.7578125	0.81219482421875	0.0321044921875	-0.03515625	-0.5814208984375
4290180	17617	0	0	0.9208984375	0.1005859375	-9.78125	-0.01171875	-0.0087890625	0.0029296875	-0.001953125	-0.0009765625	0	0.03857421875	-0.221923828125	0.365478515625	3.734375	0.81219482421875	0.0321044921875	-0.03515625	-0.5814208984375
4298140	17618	0	0	0.9345703125	0.126953125	-9.7861328125	0.001953125	0.017578125	-0.001953125	-0.0009765625	-0.0009765625	0.0009765625	0.040283203125	-0.22509765625	0.368896484375	3.7578125	0.81219482421875	0.0321044921875	-0.03515625	-0.5814208984375
4306246	17619	0	0	0.9443359375	0.1083984375	-9.7841796875	0.0126953125	-0.0009765625	0	-0.0009765625	-0.0009765625	0.0009765625	0.04052734375	-0.226806640625	0.37060546875	3.75	0.81219482421875	0.0321044921875	-0.03515625	-0.5814208984375
4314110	17620	0	0	0.9443359375	0.1435546875	-9.7734375	0.01171875	0.0341796875	0.009765625	-0.0009765625	0	-0.0009765625	0.040283203125	-0.22509765625	0.372314453125	3.7578125	0.81219482421875	0.0321044921875	-0.03515625	-0.5814208984375
4322016	17621	0	0	0.9287109375	0.115234375	-9.771484375	-0.00390625	0.005859375	0.01171875	0.0009765625	-0.0009765625	-0.0009765625	0.038818359375	-0.226806640625	0.368896484375	3.7421875	0.81219482421875	0.0321044921875	-0.03515625	-0.5814208984375
4330365	17622	0	0	0.9326171875	0.1181640625	-9.8076171875	0	0.0087890625	-0.0234375	-0.0009765625	-0.0009765625	0	0.0419921875	-0.2236328125	0.3671875	3.7265625	0.81219482421875	0.0321044921875	-0.03515625	-0.5814208984375
4338123	17623	0	0	0.919921875	0.1083984375	-9.8095703125	-0.01171875	-0.0009765625	-0.0263671875	-0.0009765625	-0.0009765625	-0.0009765625	0.040283203125	-0.2236328125	0.362060546875	3.734375	0.81219482421875	0.0321044921875	-0.03515625	-0.5814208984375
4346167	17624	0	0	0.9248046875	0.0673828125	-9.7578125	-0.0078125	-0.04296875	0.025390625	-0.0009765625	0	0	0.03857421875	-0.221923828125	0.36376953125	3.75	0.81219482421875	0.0321044921875	-0.03515625	-0.5814208984375
4354116	17625	0	0	0.9306640625	0.1103515625	-9.791015625	-0.001953125	0.0009765625	-0.0068359375	-0.0009765625	-0.0009765625	0	0.040283203125	-0.225341796875	0.3671875	3.7578125	0.81219482421875	0.0321044921875	-0.03515625	-0.5814208984375
4362125	17626	0	0	0.91796875	0.1103515625	-9.802734375	-0.0146484375	0.0009765625	-0.0185546875	-0.001953125	0	0	0.038818359375	-0.22509765625	0.365478515625	3.7578125	0.81219482421875	0.0321044921875	-0.03515625	-0.5814208984375
4370101	17627	0	0	0.93359375	0.1005859375	-9.7646484375	0.0009765625	-0.0087890625	0.0185546875	-0.0009765625	0.0009765625	0	0.038818359375	-0.226806640625	0.3671875	3.734375	0.81219482421875	0.0321044921875	-0.03515625	-0.5814208984375
4378125	17628	0	0	0.9287109375	0.1220703125	-9.7548828125	-0.00390625	0.01171875	0.0283203125	-0.0009765625	0	0.0009765625	0.035400390625	-0.223388671875	0.37060546875	3.765625	0.81219482421875	0.0321044921875	-0.03515625	-0.5814208984375
4386062	17629	0	0	0.923828125	0.1123046875	-9.759765625	-0.0087890625	0.0029296875	0.0234375	-0.001953125	-0.0009765625	0	0.043701171875	-0.228515625	0.368896484375	3.7578125	0.81219482421875	0.0321044921875	-0.03515625	-0.58148193359375
4394230	17630	0	0	0.927734375	0.0966796875	-9.7880859375	-0.00390625	-0.013671875	-0.005859375	-0.0009765625	-0.0009765625	0	0.042236328125	-0.230224609375	0.3671875	3.7265625	0.81219482421875	0.0321044921875	-0.03515625	-0.58148193359375
4402055	17631	0	0	0.9423828125	0.1171875	-9.7646484375	0.0107421875	0.0078125	0.0185546875	-0.0009765625	-0.0009765625	-0.0009765625	0.0419921875	-0.22705078125	0.36376953125	3.71875	0.81219482421875	0.0321044921875	-0.03515625	-0.58148193359375
4410275	17632	0	0	0.90234375	0.107421875	-9.7685546875	-0.029296875	-0.001953125	0.013671875	-0.0009765625	-0.0009765625	0	0.0419921875	-0.225341796875	0.362060546875	3.71875	0.81219482421875	0.0321044921875	-0.03515625	-0.58148193359375
4418112	17633	0	0	0.9423828125	0.115234375	-9.7626953125	0.0107421875	0.0048828125	0.0205078125	-0.0009765625	0	-0.0009765625	0.0419921875	-0.2236328125	0.362060546875	3.734375	0.81219482421875	0.0321044921875	-0.03515625	-0.58148193359375
4426234	17634	0	0	0.95703125	0.1201171875	-9.771484375	0.025390625	0.009765625	0.009765625	-0.001953125	0	-0.0009765625	0.043701171875	-0.225341796875	0.36376953125	3.734375	0.81219482421875	0.0321044921875	-0.03515625	-0.58148193359375
4434161	17635	0	0	0.927734375	0.0966796875	-9.7861328125	-0.00390625	-0.013671875	-0.00390625	-0.0009765625	0	0	0.038818359375	-0.226806640625	0.365478515625	3.7265625	0.81219482421875	0.0321044921875	-0.03515625	-0.58148193359375
4442120	17636	0	0	0.95703125	0.0966796875	-9.7822265625	0.025390625	-0.013671875	0	-0.0009765625	0	0.0009765625	0.04052734375	-0.226806640625	0.3671875	3.7421875	0.8121337890625	0.0321044921875	-0.03515625	-0.58148193359375
4450073	17637	0	0	0.9326171875	0.09375	-9.7841796875	0.0009765625	-0.015625	-0.001953125	-0.001953125	-0.0009765625	0	0.038818359375	-0.228515625	0.372314453125	3.75	0.8121337890625	0.0321044921875	-0.03515625	-0.58148193359375
4458880	17638	0	0	0.9404296875	0.1181640625	-9.7763671875	0.0078125	0.0078125	0.0048828125	-0.001953125	-0.0009765625	-0.0009765625	0.038818359375	-0.226806640625	0.37060546875	3.7734375	0.8121337890625	0.0321044921875	-0.03515625	-0.58148193359375
4466119	17639	0	0	0.927734375	0.11328125	-9.783203125	-0.00390625	0.0029296875	-0.001953125	-0.0009765625	-0.0009765625	0	0.040283203125	-0.226806640625	0.365478515625	3.765625	0.8121337890625	0.0321044921875	-0.03515625	-0.58148193359375
4474110	17640	0	0	0.9189453125	0.103515625	-9.783203125	-0.013671875	-0.0068359375	-0.0029296875	-0.001953125	-0.0009765625	0	0.043701171875	-0.225341796875	0.365478515625	3.75	0.8121337890625	0.0321044921875	-0.03515625	-0.58148193359375
4482100	17641	0	0	0.943359375	0.1171875	-9.7451171875	0.0107421875	0.0068359375	0.03515625	-0.0009765625	-0.0009765625	0	0.03857421875	-0.2236328125	0.365478515625	3.75	0.8121337890625	0.0321044921875	-0.03515625	-0.58148193359375
4490198	17642	0	0	0.923828125	0.10546875	-9.7578125	-0.0087890625	-0.0048828125	0.0234375	-0.0009765625	0	0	0.03857421875	-0.2236328125	0.365478515625	3.7265625	0.8121337890625	0.0321044921875	-0.03515625	-0.58148193359375
4498280	17643	0	0	0.9248046875	0.0849609375	-9.8193359375	-0.0068359375	-0.025390625	-0.0390625	0.0009765625	0	0	0.035400390625	-0.223388671875	0.3671875	3.7421875	0.8121337890625	0.0321044921875	-0.03515625	-0.58148193359375
4506259	17644	0	0	0.9111328125	0.134765625	-9.7919921875	-0.021484375	0.0244140625	-0.01171875	-0.0009765625	0	0	0.035400390625	-0.226806640625	0.368896484375	3.7578125	0.8121337890625	0.0321044921875	-0.03515625	-0.58148193359375
4514296	17645	0	0	0.9111328125	0.125	-9.8046875	-0.021484375	0.0146484375	-0.0244140625	-0.0009765625	-0.0009765625	-0.0009765625	0.038818359375	-0.22509765625	0.3671875	3.765625	0.8121337890625	0.0321044921875	-0.03515625	-0.58148193359375
4522190	17646	0	0	0.92578125	0.0966796875	-9.779296875	-0.005859375	-0.013671875	0.0009765625	-0.0029296875	0	-0.0009765625	0.040283203125	-0.226806640625	0.36376953125	3.7265625	0.8121337890625	0.0321044921875	-0.03515625	-0.58148193359375
4530215	17647	0	0	0.9443359375	0.11328125	-9.7861328125	0.0126953125	0.0029296875	-0.005859375	0	0	0	0.040283203125	-0.2236328125	0.36376953125	3.75	0.8121337890625	0.0321044921875	-0.03515625	-0.58148193359375
4538196	17648	0	0	0.9091796875	0.1220703125	-9.7568359375	-0.0224609375	0.01171875	0.0234375	0	-0.0009765625	-0.0009765625	0.03857421875	-0.221923828125	0.36376953125	3.75	0.8121337890625	0.0321044921875	-0.03515625	-0.58148193359375
4546243	17649	0	0	0.94921875	0.125	-9.78125	0.017578125	0.0146484375	-0.0009765625	0	-0.0009765625	-0.0009765625	0.03857421875	-0.223388671875	0.37060546875	3.7578125	0.8121337890625	0.0321044921875	-0.03515625	-0.58148193359375
4554108	17650	0	0	0.9326171875	0.1220703125	-9.76953125	0.0009765625	0.01171875	0.0107421875	0	0	-0.0009765625	0.037109375	-0.226806640625	0.37060546875	3.75	0.8121337890625	0.0321044921875	-0.03515625	-0.58148193359375
4562147	17651	0	0	0.9248046875	0.1337890625	-9.7255859375	-0.0078125	0.0234375	0.0537109375	0	-0.0009765625	0	0.038818359375	-0.226806640625	0.372314453125	3.7265625	0.8121337890625	0.0321044921875	-0.03515625	-0.58154296875
4570211	17652	0	0	0.9375	0.1201171875	-9.783203125	0.005859375	0.009765625	-0.00390625	0	-0.0009765625	0	0.0419921875	-0.226806640625	0.3671875	3.7109375	0.8121337890625	0.0321044921875	-0.03515625	-0.58154296875
4578212	17653	0	0	0.9453125	0.0986328125	-9.7724609375	0.013671875	-0.01171875	0.0068359375	0	-0.0009765625	0	0.040283203125	-0.226806640625	0.36376953125	3.7265625	0.8121337890625	0.0321044921875	-0.03515625	-0.58154296875
4586160	17654	0	0	0.9150390625	0.0791015625	-9.7529296875	-0.0166015625	-0.0322265625	0.0263671875	0	-0.0009765625	0	0.045166015625	-0.225341796875	0.365478515625	3.7578125	0.8121337890625	0.0321044921875	-0.03515625	-0.58154296875
4594314	17655	0	0	0.9501953125	0.1015625	-9.76953125	0.0185546875	-0.009765625	0.0087890625	0	-0.0009765625	0.0009765625	0.04345703125	-0.221923828125	0.365478515625	3.7578125	0.8121337890625	0.0321044921875	-0.03515625	-0.58154296875
4602256	17656	0	0	0.951171875	0.1064453125	-9.8076171875	0.01953125	-0.00390625	-0.029296875	0	-0.0009765625	0.0009765625	0.035400390625	-0.2216796875	0.3671875	3.75	0.8121337890625	0.0321044921875	-0.03515625	-0.58154296875
4610207	17657	0	0	0.939453125	0.1064453125	-9.80078125	0.0078125	-0.0048828125	-0.021484375	0	-0.0009765625	-0.0009765625	0.035400390625	-0.226806640625	0.37060546875	3.7421875	0.8121337890625	0.0321044921875	-0.03515625	-0.58154296875
4618282	17658	0	0	0.9140625	0.0986328125	-9.7646484375	-0.017578125	-0.0126953125	0.013671875	0.0009765625	0.0009765625	0	0.038818359375	-0.226806640625	0.37060546875	3.734375	0.8121337890625	0.0321044921875	-0.03515625	-0.58154296875
4626283	17659	0	0	0.9228515625	0.0849609375	-9.80078125	-0.0087890625	-0.025390625	-0.0224609375	0	0	0	0.043701171875	-0.228759765625	0.36376953125	3.765625	0.8121337890625	0.0321044921875	-0.03515625	-0.58154296875
4634243	17660	0	0	0.9443359375	0.1298828125	-9.802734375	0.0126953125	0.01953125	-0.0244140625	0	-0.0009765625	-0.0009765625	0.04345703125	-0.221923828125	0.36376953125	3.7734375	0.81207275390625	0.0321044921875	-0.03515625	-0.58154296875
4642225	17661	0	0	0.9453125	0.103515625	-9.7763671875	0.0126953125	-0.0068359375	0.001953125	-0.0009765625	-0.0009765625	0	0.03857421875	-0.221923828125	0.365478515625	3.7421875	0.81207275390625	0.0321044921875	-0.03515625	-0.58154296875
4650176	17662	0	0	0.94921875	0.0966796875	-9.8076171875	0.017578125	-0.0126953125	-0.029296875	-0.0009765625	-0.0009765625	0	0.040283203125	-0.2236328125	0.365478515625	3.7265625	0.81207275390625	0.0321044921875	-0.03515625	-0.58154296875
4658210	17663	0	0	0.9384765625	0.1171875	-9.7529296875	0.005859375	0.0078125	0.0263671875	0	0	-0.0009765625	0.038818359375	-0.228515625	0.37060546875	3.7578125	0.81207275390625	0.0321044921875	-0.03515625	-0.58154296875
4666189	17664	0	0	0.9306640625	0.1181640625	-9.7783203125	-0.001953125	0.0078125	0	0	0	0.0009765625	0.038818359375	-0.230224609375	0.37060546875	3.765625	0.81207275390625	0.0321044921875	-0.03515625	-0.58154296875
4674049	17665	0	0	0.927734375	0.115234375	-9.7763671875	-0.00390625	0.0048828125	0.0029296875	-0.0009765625	0	0	0.042236328125	-0.23193359375	0.368896484375	3.734375	0.81207275390625	0.0321044921875	-0.03515625	-0.58154296875
4682229	17666	0	0	0.9091796875	0.0986328125	-9.7783203125	-0.0234375	-0.01171875	0	0	-0.0009765625	-0.0009765625	0.0419921875	-0.225341796875	0.365478515625	3.734375	0.81207275390625	0.0321044921875	-0.03521728515625	-0.58154296875
4690118	17667	0	0	0.9453125	0.0966796875	-9.7607421875	0.0126953125	-0.013671875	0.0185546875	0	0	-0.0009765625	0.037109375	-0.2236328125	0.362060546875	3.71875	0.81207275390625	0.0321044921875	-0.03521728515625	-0.58154296875
4698234	17668	0	0	0.8955078125	0.0693359375	-9.7646484375	-0.037109375	-0.0400390625	0.013671875	-0.0009765625	0	0	0.037109375	-0.221923828125	0.365478515625	3.734375	0.81207275390625	0.0321044921875	-0.03521728515625	-0.58154296875
4706222	17669	0	0	0.9296875	0.1083984375	-9.802734375	-0.001953125	-0.0009765625	-0.0244140625	-0.0009765625	-0.001953125	0	0.038818359375	-0.226806640625	0.3671875	3.7421875	0.81207275390625	0.03216552734375	-0.03521728515625	-0.58154296875
4714253	17670	0	0	0.9326171875	0.080078125	-9.8076171875	0	-0.029296875	-0.029296875	0	0	0	0.037109375	-0.22509765625	0.372314453125	3.7265625	0.81207275390625	0.03216552734375	-0.03515625	-0.58160400390625
4722181	17671	0	0	0.9326171875	0.1103515625	-9.7744140625	0.0009765625	0.001953125	0.0048828125	0.0009765625	0	0	0.0419921875	-0.228515625	0.36376953125	3.7265625	0.81207275390625	0.0321044921875	-0.03521728515625	-0.58160400390625
4730276	17672	0	0	0.943359375	0.1123046875	-9.7529296875	0.0107421875	0.00390625	0.0263671875	0	-0.0009765625	0	0.045166015625	-0.225341796875	0.365478515625	3.734375	0.81207275390625	0.0321044921875	-0.03521728515625	-0.58160400390625
4738225	17673	0	0	0.9521484375	0.111328125	-9.7841796875	0.01953125	0.001953125	-0.0048828125	0	-0.0009765625	-0.0009765625	0.040283203125	-0.225341796875	0.3603515625	3.7578125	0.81207275390625	0.0321044921875	-0.03521728515625	-0.58160400390625
4746262	17674	0	0	0.9384765625	0.10546875	-9.7548828125	0.005859375	-0.0029296875	0.0234375	0	0	0	0.038818359375	-0.226806640625	0.368896484375	3.75	0.81207275390625	0.0321044921875	-0.03521728515625	-0.58160400390625
4754126	17675	0	0	0.9345703125	0.1201171875	-9.7978515625	0.001953125	0.01171875	-0.01953125	0	-0.0009765625	0	0.04052734375	-0.226806640625	0.3671875	3.75	0.81207275390625	0.0321044921875	-0.03521728515625	-0.58160400390625
4762151	17676	0	0	0.9501953125	0.125	-9.7548828125	0.017578125	0.0166015625	0.0234375	0	0.0009765625	-0.0009765625	0.0419921875	-0.228515625	0.368896484375	3.71875	0.81207275390625	0.0321044921875	-0.03521728515625	-0.58160400390625
4770169	17677	0	0	0.93359375	0.0869140625	-9.77734375	0	-0.021484375	0.001953125	0.0009765625	-0.0009765625	0.0009765625	0.040283203125	-0.221923828125	0.3671875	3.734375	0.81207275390625	0.0321044921875	-0.03521728515625	-0.58160400390625
4778175	17678	0	0	0.9404296875	0.0986328125	-9.7841796875	0.0068359375	-0.0087890625	-0.005859375	0.001953125	-0.0009765625	0.0009765625	0.0419921875	-0.228515625	0.365478515625	3.734375	0.81207275390625	0.0321044921875	-0.03521728515625	-0.58160400390625
4786239	17679	0	0	0.9375	0.1298828125	-9.79296875	0.00390625	0.0224609375	-0.0146484375	0.0009765625	-0.0009765625	0	0.045166015625	-0.225341796875	0.362060546875	3.7578125	0.81207275390625	0.0321044921875	-0.03521728515625	-0.58160400390625
4794320	17680	0	0	0.9287109375	0.10546875	-9.7744140625	-0.0048828125	-0.001953125	0.00390625	-0.0009765625	-0.0009765625	-0.0009765625	0.0419921875	-0.2236328125	0.36376953125	3.7734375	0.81207275390625	0.0321044921875	-0.03521728515625	-0.58160400390625
4802273	17681	0	0	0.9306640625	0.1103515625	-9.7861328125	-0.0029296875	0.0029296875	-0.0078125	-0.0009765625	-0.0009765625	-0.0009765625	0.037109375	-0.223388671875	0.3671875	3.734375	0.81207275390625	0.0321044921875	-0.03521728515625	-0.58160400390625
4810338	17682	0	0	0.9375	0.126953125	-9.78125	0.00390625	0.01953125	-0.0029296875	-0.0009765625	-0.0009765625	0	0.037109375	-0.226806640625	0.37060546875	3.7265625	0.81207275390625	0.0321044921875	-0.03521728515625	-0.58160400390625
4818214	17683	0	0	0.9453125	0.11328125	-9.76953125	0.01171875	0.0048828125	0.0087890625	-0.0009765625	-0.0009765625	0	0.037109375	-0.226806640625	0.368896484375	3.6953125	0.81207275390625	0.0321044921875	-0.03521728515625	-0.58160400390625
4826409	17684	0	0	0.9521484375	0.1015625	-9.7958984375	0.0185546875	-0.005859375	-0.017578125	-0.0009765625	0	0	0.04052734375	-0.228515625	0.37060546875	3.7109375	0.81207275390625	0.0321044921875	-0.03521728515625	-0.58160400390625
4834240	17685	0	0	0.958984375	0.103515625	-9.7861328125	0.025390625	-0.00390625	-0.0078125	-0.0009765625	0	0	0.038818359375	-0.228515625	0.372314453125	3.734375	0.81207275390625	0.0321044921875	-0.03521728515625	-0.58160400390625
4842205	17686	0	0	0.9287109375	0.095703125	-9.7509765625	-0.0048828125	-0.01171875	0.02734375	-0.0009765625	-0.0009765625	0	0.04052734375	-0.228515625	0.3671875	3.7421875	0.81207275390625	0.0321044921875	-0.03521728515625	-0.58160400390625
4850108	17687	0	0	0.9189453125	0.1103515625	-9.78125	-0.015625	0.0029296875	-0.0029296875	-0.0009765625	-0.0009765625	0.0009765625	0.0419921875	-0.228515625	0.365478515625	3.7265625	0.81207275390625	0.0321044921875	-0.03521728515625	-0.58160400390625
4858351	17688	0	0	0.9296875	0.1083984375	-9.7978515625	-0.00390625	0.0009765625	-0.01953125	-0.0009765625	-0.0009765625	-0.0009765625	0.043701171875	-0.225341796875	0.36376953125	3.7265625	0.81207275390625	0.0321044921875	-0.03521728515625	-0.58160400390625
4866169	17689	0	0	0.947265625	0.134765625	-9.7861328125	0.0126953125	0.0263671875	-0.0078125	0.0009765625	0	0	0.040283203125	-0.221923828125	0.365478515625	3.7421875	0.81207275390625	0.0321044921875	-0.03521728515625	-0.58160400390625
4874109	17690	0	0	0.947265625	0.1083984375	-9.7978515625	0.0126953125	0.0009765625	-0.01953125	-0.0009765625	0	0	0.04052734375	-0.226806640625	0.3671875	3.7578125	0.81207275390625	0.0321044921875	-0.03521728515625	-0.58160400390625
4882121	17691	0	0	0.947265625	0.103515625	-9.76953125	0.0126953125	-0.0048828125	0.0087890625	0.0009765625	-0.0009765625	-0.0009765625	0.040283203125	-0.2236328125	0.36376953125	3.765625	0.81207275390625	0.0321044921875	-0.03521728515625	-0.58160400390625
4890073	17692	0	0	0.9072265625	0.107421875	-9.7568359375	-0.02734375	0	0.021484375	-0.0009765625	-0.0009765625	-0.0009765625	0.04052734375	-0.228515625	0.37060546875	3.7421875	0.81207275390625	0.0321044921875	-0.03521728515625	-0.58160400390625
4898003	17693	0	0	0.947265625	0.0869140625	-9.77734375	0.0126953125	-0.021484375	0.0009765625	-0.001953125	0	0	0.0419921875	-0.2236328125	0.362060546875	3.7578125	0.81207275390625	0.0321044921875	-0.03521728515625	-0.58160400390625
4906241	17694	0	0	0.9375	0.1083984375	-9.7880859375	0.001953125	0	-0.009765625	-0.001953125	0	0	0.03857421875	-0.218505859375	0.36376953125	3.7578125	0.81207275390625	0.0321044921875	-0.03521728515625	-0.58160400390625
4914137	17695	0	0	0.9375	0.1181640625	-9.7763671875	0.001953125	0.009765625	0.001953125	0.0009765625	0	0	0.037109375	-0.22509765625	0.3671875	3.765625	0.81207275390625	0.0321044921875	-0.03521728515625	-0.58160400390625
4922200	17696	0	0	0.9404296875	0.1103515625	-9.7744140625	0.0048828125	0.0029296875	0.00390625	-0.0009765625	0	0	0.035400390625	-0.226806640625	0.3740234375	3.765625	0.81207275390625	0.0321044921875	-0.03521728515625	-0.58160400390625
4930188	17697	0	0	0.92578125	0.1181640625	-9.7900390625	-0.009765625	0.009765625	-0.01171875	-0.001953125	0	0	0.038818359375	-0.226806640625	0.37060546875	3.765625	0.81207275390625	0.0321044921875	-0.03521728515625	-0.58160400390625
4938154	17698	0	0	0.9384765625	0.0869140625	-9.77734375	0.001953125	-0.021484375	0.001953125	-0.0009765625	0	0	0.037109375	-0.226806640625	0.368896484375	3.7578125	0.81207275390625	0.0321044921875	-0.03521728515625	-0.58160400390625
4946082	17699	0	0	0.923828125	0.103515625	-9.771484375	-0.01171875	-0.0048828125	0.0068359375	-0.001953125	-0.0009765625	0	0.038818359375	-0.22509765625	0.365478515625	3.75	0.81207275390625	0.0321044921875	-0.03521728515625	-0.58160400390625
4954206	17700	0	0	0.9501953125	0.1123046875	-9.734375	0.0146484375	0.00390625	0.044921875	-0.0009765625	-0.0009765625	-0.0009765625	0.0419921875	-0.228515625	0.368896484375	3.75	0.81207275390625	0.0321044921875	-0.03521728515625	-0.58160400390625
4962214	17701	0	0	0.9140625	0.1005859375	-9.7666015625	-0.021484375	-0.0078125	0.01171875	-0.0009765625	-0.0009765625	0	0.040283203125	-0.221923828125	0.365478515625	3.75	0.81207275390625	0.0321044921875	-0.03521728515625	-0.58160400390625
4970216	17702	0	0	0.912109375	0.1171875	-9.7568359375	-0.0234375	0.0087890625	0.021484375	-0.0009765625	-0.0009765625	0	0.03857421875	-0.221923828125	0.365478515625	3.7578125	0.81207275390625	0.0321044921875	-0.03521728515625	-0.58160400390625
4978247	17703	0	0	0.9208984375	0.1201171875	-9.783203125	-0.0146484375	0.01171875	-0.005859375	-0.0009765625	-0.001953125	0	0.037109375	-0.22509765625	0.3671875	3.7578125	0.81207275390625	0.0321044921875	-0.03521728515625	-0.58160400390625
4986162	17704	0	0	0.9140625	0.09375	-9.7666015625	-0.0205078125	-0.0146484375	0.0107421875	-0.0009765625	-0.0009765625	0	0.037109375	-0.226806640625	0.368896484375	3.75	0.81207275390625	0.0321044921875	-0.03521728515625	-0.58160400390625
4994472	17705	0	0	0.9580078125	0.1005859375	-9.712890625	0.0234375	-0.0078125	0.064453125	-0.001953125	0	-0.0009765625	0.038818359375	-0.228515625	0.368896484375	3.7578125	0.81201171875	0.0321044921875	-0.03521728515625	-0.5816650390625
5002129	17706	0	0	0.9755859375	0.1044921875	-9.787109375	0.041015625	-0.00390625	-0.009765625	-0.001953125	-0.0009765625	0	0.0419921875	-0.228515625	0.37060546875	3.78125	0.81201171875	0.0321044921875	-0.03521728515625	-0.5816650390625
5010303	17707	0	0	0.9482421875	0.1005859375	-9.74609375	0.0126953125	-0.0078125	0.0302734375	-0.001953125	-0.0009765625	0	0.040283203125	-0.226806640625	0.365478515625	3.7578125	0.81201171875	0.0321044921875	-0.03521728515625	-0.5816650390625
5018198	17708	0	0	0.94140625	0.095703125	-9.736328125	0.005859375	-0.0126953125	0.0390625	-0.001953125	-0.0009765625	0	0.0419921875	-0.221923828125	0.362060546875	3.734375	0.81201171875	0.03216552734375	-0.03521728515625	-0.5816650390625
5026235	17709	0	0	0.9208984375	0.0849609375	-9.802734375	-0.0146484375	-0.0234375	-0.02734375	-0.001953125	0	0	0.0419921875	-0.22021484375	0.36376953125	3.734375	0.81201171875	0.03216552734375	-0.03521728515625	-0.5816650390625
5034230	17710	0	0	0.8974609375	0.10546875	-9.7802734375	-0.0380859375	-0.0029296875	-0.005859375	-0.001953125	-0.0009765625	-0.0009765625	0.03857421875	-0.22021484375	0.36376953125	3.75	0.81201171875	0.03216552734375	-0.03521728515625	-0.5816650390625
5042285	17711	0	0	0.939453125	0.11328125	-9.7978515625	0.0048828125	0.0048828125	-0.0224609375	0	-0.0009765625	-0.0009765625	0.036865234375	-0.22021484375	0.3671875	3.703125	0.81201171875	0.03216552734375	-0.03521728515625	-0.5816650390625
5050172	17712	0	0	0.939453125	0.125	-9.794921875	0.0048828125	0.017578125	-0.0205078125	0	-0.0009765625	-0.0009765625	0.040283203125	-0.225341796875	0.3671875	3.703125	0.81201171875	0.03216552734375	-0.03521728515625	-0.5816650390625
5058209	17713	0	0	0.9443359375	0.1083984375	-9.7958984375	0.009765625	0.0009765625	-0.0205078125	0	-0.001953125	0	0.038818359375	-0.22509765625	0.37060546875	3.7265625	0.81201171875	0.03216552734375	-0.03521728515625	-0.5816650390625
5066193	17714	0	0	0.9375	0.0888671875	-9.78125	0.0029296875	-0.0185546875	-0.0068359375	0	-0.0009765625	0	0.04052734375	-0.226806640625	0.368896484375	3.7265625	0.81201171875	0.03216552734375	-0.03521728515625	-0.5816650390625
5074194	17715	0	0	0.943359375	0.0986328125	-9.767578125	0.0078125	-0.0087890625	0.0078125	0	0	0	0.0419921875	-0.228515625	0.368896484375	3.734375	0.81201171875	0.03216552734375	-0.03521728515625	-0.5816650390625
5082231	17716	0	0	0.9423828125	0.103515625	-9.791015625	0.0068359375	-0.00390625	-0.015625	0	-0.0009765625	-0.0009765625	0.043701171875	-0.2236328125	0.3671875	3.75	0.81201171875	0.03216552734375	-0.03521728515625	-0.5816650390625
5090193	17717	0	0	0.9423828125	0.0947265625	-9.791015625	0.0068359375	-0.0126953125	-0.0166015625	0.0009765625	-0.0009765625	0	0.038818359375	-0.22509765625	0.365478515625	3.7578125	0.81201171875	0.03216552734375	-0.03521728515625	-0.5816650390625
5098277	17718	0	0	0.9521484375	0.0869140625	-9.779296875	0.0166015625	-0.0205078125	-0.0048828125	-0.0009765625	-0.0009765625	-0.0009765625	0.040283203125	-0.2236328125	0.36376953125	3.75	0.81201171875	0.0321044921875	-0.03521728515625	-0.5816650390625
5106199	17719	0	0	0.9287109375	0.1123046875	-9.7431640625	-0.0068359375	0.0048828125	0.0322265625	0	0	-0.0009765625	0.036865234375	-0.22021484375	0.36376953125	3.75	0.81201171875	0.03216552734375	-0.03521728515625	-0.5816650390625
5114278	17720	0	0	0.9248046875	0.123046875	-9.7998046875	-0.0107421875	0.015625	-0.0244140625	0	-0.0009765625	0	0.040283203125	-0.221923828125	0.368896484375	3.703125	0.81201171875	0.03216552734375	-0.03521728515625	-0.5816650390625
5120079	17721	0	0	0.9375	0.1318359375	-9.7900390625	0.001953125	0.025390625	-0.0146484375	0	0	-0.0009765625	0.03857421875	-0.22021484375	0.37060546875	3.7265625	0.81201171875	0.03216552734375	-0.03521728515625	-0.5816650390625
5128018	17722	0	0	0.935546875	0.1103515625	-9.7646484375	0	0.0029296875	0.0107421875	-0.0009765625	-0.0009765625	0	0.038818359375	-0.228515625	0.37060546875	3.75	0.81201171875	0.03216552734375	-0.03521728515625	-0.5816650390625
5136150	17723	0	0	0.935546875	0.0986328125	-9.7626953125	0	-0.0087890625	0.0126953125	-0.0009765625	-0.001953125	0.0009765625	0.0419921875	-0.228515625	0.37060546875	3.734375	0.81201171875	0.03216552734375	-0.03521728515625	-0.5816650390625
5144253	17724	0	0	0.9453125	0.125	-9.759765625	0.009765625	0.017578125	0.015625	-0.0009765625	-0.0009765625	0	0.038818359375	-0.228515625	0.37060546875	3.7265625	0.81201171875	0.03216552734375	-0.03521728515625	-0.5816650390625
5152554	17725	0	0	0.9619140625	0.1064453125	-9.7841796875	0.025390625	-0.0009765625	-0.0087890625	-0.0009765625	-0.0009765625	0	0.038818359375	-0.22509765625	0.365478515625	3.7265625	0.81201171875	0.03216552734375	-0.03521728515625	-0.5816650390625
5160249	17726	0	0	0.921875	0.1005859375	-9.7626953125	-0.0146484375	-0.0068359375	0.0126953125	-0.0009765625	-0.0009765625	0	0.0419921875	-0.22705078125	0.365478515625	3.734375	0.81201171875	0.03216552734375	-0.03521728515625	-0.5816650390625
5168174	17727	0	0	0.9521484375	0.0966796875	-9.798828125	0.015625	-0.0107421875	-0.0234375	0	-0.0009765625	-0.0009765625	0.043701171875	-0.228759765625	0.365478515625	3.7265625	0.81201171875	0.03216552734375	-0.03521728515625	-0.5816650390625
5176124	17728	0	0	0.9091796875	0.095703125	-9.7744140625	-0.0263671875	-0.01171875	0.0009765625	0	-0.0009765625	-0.0009765625	0.040283203125	-0.225341796875	0.362060546875	3.75	0.81201171875	0.03216552734375	-0.03521728515625	-0.5816650390625
5184055	17729	0	0	0.9423828125	0.125	-9.76953125	0.0068359375	0.017578125	0.005859375	-0.0009765625	-0.0009765625	0	0.038818359375	-0.22509765625	0.36376953125	3.75	0.81201171875	0.03216552734375	-0.03521728515625	-0.5816650390625
5192053	17730	0	0	0.939453125	0.11328125	-9.8173828125	0.0029296875	0.005859375	-0.0419921875	0	-0.001953125	0	0.040283203125	-0.221923828125	0.36376953125	3.75	0.81201171875	0.03216552734375	-0.03521728515625	-0.5816650390625
5200037	17731	0	0	0.9111328125	0.115234375	-9.7763671875	-0.0244140625	0.0078125	-0.0009765625	0	-0.0009765625	0.0009765625	0.038818359375	-0.226806640625	0.368896484375	3.7421875	0.81201171875	0.03216552734375	-0.03521728515625	-0.5816650390625
5208082	17732	0	0	0.9306640625	0.1220703125	-9.75	-0.0048828125	0.0146484375	0.025390625	0	0	0.0009765625	0.04052734375	-0.228515625	0.368896484375	3.734375	0.81201171875	0.03216552734375	-0.03521728515625	-0.5816650390625
5216075	17733	0	0	0.943359375	0.1171875	-9.7265625	0.0078125	0.009765625	0.048828125	0	-0.0009765625	0	0.04052734375	-0.228515625	0.37060546875	3.75	0.81201171875	0.03216552734375	-0.03521728515625	-0.5816650390625
5224051	17734	0	0	0.8974609375	0.1103515625	-9.7666015625	-0.0380859375	0.001953125	0.0087890625	0	-0.0009765625	0	0.037109375	-0.226806640625	0.37060546875	3.75	0.81201171875	0.03216552734375	-0.03521728515625	-0.5816650390625
5232114	17735	0	0	0.9423828125	0.1181640625	-9.7666015625	0.0068359375	0.009765625	0.0078125	0	-0.0009765625	0	0.04052734375	-0.226806640625	0.368896484375	3.7421875	0.81201171875	0.0321044921875	-0.03521728515625	-0.5816650390625
5240234	17736	0	0	0.9306640625	0.1103515625	-9.79296875	-0.0048828125	0.0029296875	-0.0185546875	0	-0.0009765625	0	0.0419921875	-0.228515625	0.36376953125	3.75	0.81201171875	0.0321044921875	-0.03521728515625	-0.5816650390625
5248230	17737	0	0	0.9228515625	0.126953125	-9.794921875	-0.0126953125	0.01953125	-0.0205078125	0	-0.0009765625	0	0.043701171875	-0.225341796875	0.36376953125	3.78125	0.81201171875	0.0321044921875	-0.03521728515625	-0.5816650390625
5256378	17738	0	0	0.93359375	0.1201171875	-9.759765625	-0.001953125	0.01171875	0.015625	0	-0.0009765625	0	0.0419921875	-0.221923828125	0.36376953125	3.7578125	0.81201171875	0.0321044921875	-0.03521728515625	-0.5816650390625
5264209	17739	0	0	0.947265625	0.1201171875	-9.7626953125	0.0126953125	0.01171875	0.0126953125	0	-0.0009765625	0	0.03857421875	-0.221923828125	0.365478515625	3.765625	0.81201171875	0.0321044921875	-0.03521728515625	-0.5816650390625
5272189	17740	0	0	0.9140625	0.0751953125	-9.7861328125	-0.0205078125	-0.0341796875	-0.01171875	0	-0.001953125	0	0.037109375	-0.22509765625	0.365478515625	3.765625	0.81201171875	0.0321044921875	-0.03521728515625	-0.5816650390625
5280132	17741	0	0	0.927734375	0.11328125	-9.794921875	-0.0068359375	0.00390625	-0.0205078125	0.0009765625	-0.0009765625	-0.0009765625	0.040283203125	-0.22509765625	0.368896484375	3.7421875	0.81201171875	0.0321044921875	-0.03521728515625	-0.5816650390625
5288143	17742	0	0	0.9189453125	0.0908203125	-9.771484375	-0.015625	-0.017578125	0.0029296875	0.0009765625	0	0	0.038818359375	-0.228515625	0.368896484375	3.734375	0.81201171875	0.0321044921875	-0.03521728515625	-0.5816650390625
5296142	17743	0	0	0.927734375	0.1083984375	-9.802734375	-0.0068359375	0	-0.02734375	0	0.0009765625	0	0.03564453125	-0.231689453125	0.3671875	3.7421875	0.81201171875	0.0321044921875	-0.03521728515625	-0.5816650390625
5304176	17744	0	0	0.9326171875	0.111328125	-9.7978515625	-0.001953125	0.001953125	-0.0224609375	0	0.0009765625	-0.0009765625	0.0419921875	-0.228515625	0.3671875	3.7421875	0.81201171875	0.0321044921875	-0.03521728515625	-0.5816650390625
5312233	17745	0	0	0.9658203125	0.1279296875	-9.7978515625	0.03125	0.01953125	-0.0224609375	0	-0.0009765625	-0.0009765625	0.046875	-0.223876953125	0.36376953125	3.7578125	0.81201171875	0.0321044921875	-0.03521728515625	-0.5816650390625
5320173	17746	0	0	0.9619140625	0.1181640625	-9.7724609375	0.02734375	0.0087890625	0.0029296875	0	-0.0009765625	-0.0009765625	0.045166015625	-0.225341796875	0.36376953125	3.7421875	0.81201171875	0.0321044921875	-0.03521728515625	-0.5816650390625
5328116	17747	0	0	0.947265625	0.0966796875	-9.80078125	0.0126953125	-0.01171875	-0.025390625	0	-0.0009765625	0	0.0419921875	-0.221923828125	0.36376953125	3.71875	0.81201171875	0.0321044921875	-0.03521728515625	-0.5816650390625
5336105	17748	0	0	0.923828125	0.08203125	-9.77734375	-0.0107421875	-0.02734375	-0.0009765625	0	-0.001953125	0	0.038818359375	-0.226806640625	0.362060546875	3.71875	0.81201171875	0.0321044921875	-0.03521728515625	-0.5816650390625
5344168	17749	0	0	0.91796875	0.1103515625	-9.7998046875	-0.0166015625	0.001953125	-0.0234375	0	0.0009765625	0	0.03857421875	-0.221923828125	0.365478515625	3.734375	0.81201171875	0.0321044921875	-0.03521728515625	-0.5816650390625
5352067	17750	0	0	0.9208984375	0.1005859375	-9.78125	-0.013671875	-0.0078125	-0.0048828125	0	-0.0009765625	0	0.0419921875	-0.225341796875	0.368896484375	3.7265625	0.81201171875	0.0321044921875	-0.03521728515625	-0.5816650390625
5360200	17751	0	0	0.9443359375	0.0966796875	-9.798828125	0.009765625	-0.01171875	-0.021484375	-0.0009765625	-0.0009765625	0	0.035400390625	-0.226806640625	0.37060546875	3.75	0.81201171875	0.0321044921875	-0.03521728515625	-0.5816650390625
5368140	17752	0	0	0.9453125	0.08984375	-9.7822265625	0.0107421875	-0.01953125	-0.0048828125	0	0.0009765625	0	0.037109375	-0.22509765625	0.368896484375	3.734375	0.81201171875	0.0321044921875	-0.03521728515625	-0.5816650390625
5376138	17753	0	0	0.9521484375	0.0986328125	-9.7626953125	0.017578125	-0.009765625	0.0146484375	-0.0009765625	-0.0009765625	0	0.038818359375	-0.226806640625	0.37060546875	3.7734375	0.81201171875	0.0321044921875	-0.03521728515625	-0.5816650390625
5384338	17754	0	0	0.927734375	0.1083984375	-9.7958984375	-0.0068359375	0	-0.017578125	-0.0009765625	0	0	0.04052734375	-0.228515625	0.3671875	3.765625	0.81201171875	0.0321044921875	-0.03521728515625	-0.5816650390625
5392151	17755	0	0	0.9599609375	0.0966796875	-9.7724609375	0.0244140625	-0.01171875	0.0048828125	-0.0009765625	0	0	0.0419921875	-0.226806640625	0.368896484375	3.75	0.81201171875	0.03216552734375	-0.03521728515625	-0.5816650390625
5400143	17756	0	0	0.9541015625	0.1083984375	-9.7744140625	0.01953125	0	0.0029296875	0.0009765625	-0.0009765625	0	0.043701171875	-0.2236328125	0.3603515625	3.75	0.81201171875	0.03216552734375	-0.03521728515625	-0.5816650390625
5408177	17757	0	0	0.939453125	0.1162109375	-9.8095703125	0.00390625	0.0078125	-0.03125	0	-0.0009765625	0.0009765625	0.0419921875	-0.2236328125	0.362060546875	3.7578125	0.81201171875	0.03216552734375	-0.03521728515625	-0.5816650390625
5416200	17758	0	0	0.94921875	0.1162109375	-9.80078125	0.013671875	0.0078125	-0.0224609375	0	-0.001953125	0.0009765625	0.0419921875	-0.2236328125	0.365478515625	3.734375	0.81201171875	0.0321044921875	-0.03521728515625	-0.58172607421875
5424227	17759	0	0	0.94140625	0.1240234375	-9.728515625	0.0048828125	0.0166015625	0.0498046875	0	-0.0009765625	0.0009765625	0.03857421875	-0.22021484375	0.368896484375	3.75	0.81201171875	0.0321044921875	-0.03521728515625	-0.58172607421875
5432147	17760	0	0	0.9521484375	0.1201171875	-9.759765625	0.0166015625	0.01171875	0.0185546875	0	-0.0009765625	0	0.04052734375	-0.226806640625	0.37060546875	3.71875	0.81201171875	0.0321044921875	-0.03521728515625	-0.58172607421875
5440216	17761	0	0	0.9404296875	0.125	-9.76171875	0.00390625	0.0166015625	0.0166015625	-0.0009765625	0	0	0.037109375	-0.22998046875	0.372314453125	3.7265625	0.81201171875	0.0321044921875	-0.03521728515625	-0.58172607421875
5448098	17762	0	0	0.9404296875	0.1064453125	-9.78125	0.00390625	-0.001953125	-0.0029296875	-0.0009765625	0	0	0.040283203125	-0.225341796875	0.362060546875	3.75	0.81201171875	0.03216552734375	-0.0352783203125	-0.58172607421875
5456189	17763	0	0	0.9326171875	0.1083984375	-9.779296875	-0.00390625	0	-0.0009765625	-0.0009765625	-0.0009765625	-0.0009765625	0.041748046875	-0.220458984375	0.360595703125	3.75	0.81201171875	0.03216552734375	-0.0352783203125	-0.58172607421875
5464126	17764	0	0	0.927734375	0.1083984375	-9.7880859375	-0.0087890625	0	-0.009765625	0	0.0009765625	0	0.040283203125	-0.225341796875	0.365478515625	3.75	0.81201171875	0.03216552734375	-0.0352783203125	-0.58172607421875
5472330	17765	0	0	0.9404296875	0.1298828125	-9.771484375	0.0029296875	0.0205078125	0.0068359375	0	0.0009765625	0	0.0419921875	-0.2236328125	0.36376953125	3.765625	0.81201171875	0.03216552734375	-0.0352783203125	-0.58172607421875
5480206	17766	0	0	0.9326171875	0.111328125	-9.7978515625	-0.0048828125	0.001953125	-0.01953125	0	-0.0009765625	0	0.037109375	-0.223388671875	0.368896484375	3.78125	0.81201171875	0.03216552734375	-0.0352783203125	-0.58172607421875
5488075	17767	0	0	0.9521484375	0.091796875	-9.7822265625	0.0146484375	-0.0166015625	-0.00390625	0	-0.0009765625	0	0.03857421875	-0.221923828125	0.365478515625	3.75	0.81201171875	0.03216552734375	-0.0352783203125	-0.58172607421875
5496372	17768	0	0	0.9599609375	0.103515625	-9.7578125	0.0224609375	-0.005859375	0.0205078125	0	-0.0009765625	0	0.040283203125	-0.225341796875	0.3671875	3.75	0.81201171875	0.03216552734375	-0.0352783203125	-0.5816650390625
5504027	17769	0	0	0.9052734375	0.1103515625	-9.7548828125	-0.033203125	0.0009765625	0.0234375	0	-0.0009765625	-0.0009765625	0.037109375	-0.22509765625	0.37060546875	3.7421875	0.81201171875	0.03216552734375	-0.0352783203125	-0.5816650390625
5512172	17770	0	0	0.9375	0.11328125	-9.791015625	0	0.00390625	-0.0126953125	0.0009765625	-0.0009765625	-0.0009765625	0.042236328125	-0.230224609375	0.37060546875	3.765625	0.81201171875	0.03216552734375	-0.0352783203125	-0.5816650390625
5520129	17771	0	0	0.9619140625	0.10546875	-9.7529296875	0.0244140625	-0.0029296875	0.0244140625	0.0009765625	-0.001953125	0	0.037109375	-0.228515625	0.368896484375	3.7734375	0.81201171875	0.03216552734375	-0.0352783203125	-0.5816650390625
5528223	17772	0	0	0.9375	0.10546875	-9.7763671875	0	-0.0029296875	0.0009765625	0.0009765625	0.0009765625	0	0.04052734375	-0.226806640625	0.37060546875	3.75	0.81201171875	0.03216552734375	-0.0352783203125	-0.5816650390625
5536205	17773	0	0	0.958984375	0.146484375	-9.7568359375	0.0205078125	0.037109375	0.0205078125	0.0009765625	0.0009765625	0	0.04052734375	-0.228515625	0.368896484375	3.7109375	0.81201171875	0.03216552734375	-0.0352783203125	-0.5816650390625
5544159	17774	0	0	0.92578125	0.1171875	-9.759765625	-0.0126953125	0.0087890625	0.017578125	0	-0.0009765625	0	0.0419921875	-0.228515625	0.368896484375	3.71875	0.81201171875	0.03216552734375	-0.0352783203125	-0.5816650390625
5552126	17775	0	0	0.943359375	0.115234375	-9.74609375	0.0048828125	0.005859375	0.03125	-0.0009765625	0	0	0.038818359375	-0.225341796875	0.362060546875	3.734375	0.81201171875	0.03216552734375	-0.0352783203125	-0.5816650390625
5560209	17776	0	0	0.9619140625	0.125	-9.7626953125	0.0224609375	0.015625	0.0146484375	-0.0009765625	0	0	0.040283203125	-0.2236328125	0.36376953125	3.75	0.81201171875	0.03216552734375	-0.0352783203125	-0.5816650390625
5568220	17777	0	0	0.9521484375	0.1015625	-9.7626953125	0.013671875	-0.0087890625	0.013671875	-0.0009765625	-0.0009765625	0	0.0419921875	-0.2236328125	0.36376953125	3.734375	0.81201171875	0.03216552734375	-0.0352783203125	-0.5816650390625
5576160	17778	0	0	0.9521484375	0.1083984375	-9.7578125	0.013671875	-0.001953125	0.0185546875	0	-0.0009765625	0	0.04345703125	-0.221923828125	0.365478515625	3.75	0.81201171875	0.03216552734375	-0.0352783203125	-0.5816650390625
5584129	17779	0	0	0.916015625	0.0888671875	-9.78125	-0.0234375	-0.0205078125	-0.005859375	0.0009765625	0	0	0.04052734375	-0.226806640625	0.368896484375	3.7265625	0.81201171875	0.03216552734375	-0.0352783203125	-0.5816650390625
5592016	17780	0	0	0.9296875	0.1220703125	-9.7216796875	-0.009765625	0.01171875	0.0537109375	0	-0.001953125	0.0009765625	0.040283203125	-0.226806640625	0.365478515625	3.7421875	0.81201171875	0.03216552734375	-0.0352783203125	-0.5816650390625
5600161	17781	0	0	0.935546875	0.0888671875	-9.767578125	-0.00390625	-0.0205078125	0.0078125	-0.0009765625	-0.0009765625	0	0.04345703125	-0.221923828125	0.362060546875	3.734375	0.81201171875	0.03216552734375	-0.0352783203125	-0.5816650390625
5608166	17782	0	0	0.927734375	0.11328125	-9.7880859375	-0.01171875	0.0029296875	-0.013671875	-0.0009765625	-0.0009765625	0.0009765625	0.040283203125	-0.221923828125	0.365478515625	3.765625	0.81201171875	0.03216552734375	-0.0352783203125	-0.5816650390625
5616190	17783	0	0	0.9375	0.08984375	-9.8056640625	-0.001953125	-0.0205078125	-0.03125	0	-0.0009765625	-0.0009765625	0.040283203125	-0.225341796875	0.3603515625	3.765625	0.81201171875	0.03216552734375	-0.0352783203125	-0.5816650390625
5624190	17784	0	0	0.9287109375	0.103515625	-9.76953125	-0.0107421875	-0.0068359375	0.0048828125	0	-0.0009765625	-0.0009765625	0.040283203125	-0.2236328125	0.3671875	3.7421875	0.81201171875	0.03216552734375	-0.0352783203125	-0.5816650390625
5632094	17785	0	0	0.9345703125	0.1083984375	-9.814453125	-0.0048828125	-0.0009765625	-0.0400390625	0	-0.0009765625	-0.0009765625	0.043701171875	-0.225341796875	0.365478515625	3.734375	0.81201171875	0.03216552734375	-0.0352783203125	-0.5816650390625
5640161	17786	0	0	0.9443359375	0.1015625	-9.814453125	0.0048828125	-0.0078125	-0.041015625	0.0009765625	-0.0009765625	-0.001953125	0.038818359375	-0.22509765625	0.3671875	3.734375	0.81201171875	0.03216552734375	-0.0352783203125	-0.5816650390625
5648054	17787	0	0	0.9296875	0.1298828125	-9.8017578125	-0.009765625	0.0205078125	-0.02734375	0	-0.0009765625	0	0.036865234375	-0.22021484375	0.36376953125	3.75	0.81201171875	0.03216552734375	-0.0352783203125	-0.5816650390625
5656062	17788	0	0	0.94921875	0.111328125	-9.7861328125	0.009765625	0.0009765625	-0.01171875	0	-0.0009765625	0	0.038818359375	-0.226806640625	0.37060546875	3.734375	0.81201171875	0.03216552734375	-0.0352783203125	-0.5816650390625
5664251	17789	0	0	0.9306640625	0.1083984375	-9.771484375	-0.0087890625	-0.001953125	0.0029296875	0.0009765625	-0.0009765625	0	0.04052734375	-0.230224609375	0.3671875	3.703125	0.81201171875	0.03216552734375	-0.0352783203125	-0.5816650390625
5672085	17790	0	0	0.951171875	0.111328125	-9.810546875	0.01171875	0.001953125	-0.03515625	0	-0.0009765625	0	0.040283203125	-0.226806640625	0.365478515625	3.734375	0.81201171875	0.03216552734375	-0.0352783203125	-0.5816650390625
5680427	17791	0	0	0.9443359375	0.1083984375	-9.8095703125	0.0048828125	-0.0009765625	-0.0341796875	-0.0009765625	-0.0009765625	-0.0009765625	0.0419921875	-0.225341796875	0.36376953125	3.7421875	0.81201171875	0.03216552734375	-0.0352783203125	-0.5816650390625
5688196	17792	0	0	0.9375	0.11328125	-9.7763671875	-0.001953125	0.0029296875	-0.0009765625	0	-0.0009765625	-0.0009765625	0.045166015625	-0.225341796875	0.365478515625	3.7421875	0.81201171875	0.03216552734375	-0.0352783203125	-0.5816650390625
5696194	17793	0	0	0.947265625	0.126953125	-9.7666015625	0.0078125	0.017578125	0.0087890625	0	-0.0009765625	-0.0009765625	0.0419921875	-0.221923828125	0.36376953125	3.734375	0.81201171875	0.03216552734375	-0.0352783203125	-0.5816650390625
5704186	17794	0	0	0.9208984375	0.1083984375	-9.8046875	-0.0185546875	-0.0009765625	-0.0283203125	0	0	-0.0009765625	0.0419921875	-0.225341796875	0.3671875	3.7109375	0.81201171875	0.03216552734375	-0.0352783203125	-0.5816650390625
5712166	17795	0	0	0.9423828125	0.123046875	-9.791015625	0.0029296875	0.0126953125	-0.013671875	0	-0.0009765625	0	0.03857421875	-0.2236328125	0.36376953125	3.734375	0.81201171875	0.03216552734375	-0.0352783203125	-0.58160400390625
5720275	17796	0	0	0.923828125	0.1171875	-9.771484375	-0.015625	0.0078125	0.005859375	0	0	0	0.035400390625	-0.22509765625	0.37060546875	3.7578125	0.81201171875	0.03216552734375	-0.0352783203125	-0.58160400390625
5728135	17797	0	0	0.9384765625	0.1171875	-9.759765625	-0.0009765625	0.0068359375	0.017578125	0	-0.0009765625	0	0.035400390625	-0.226806640625	0.3671875	3.7421875	0.81207275390625	0.03216552734375	-0.0352783203125	-0.58160400390625
5736238	17798	0	0	0.9462890625	0.1201171875	-9.7978515625	0.0078125	0.009765625	-0.0205078125	-0.0009765625	0	0	0.038818359375	-0.228515625	0.37060546875	3.7421875	0.81207275390625	0.03216552734375	-0.0352783203125	-0.58160400390625
5744292	17799	0	0	0.9296875	0.1015625	-9.802734375	-0.0087890625	-0.0087890625	-0.025390625	-0.0009765625	-0.0009765625	0	0.03564453125	-0.228515625	0.368896484375	3.734375	0.81207275390625	0.03216552734375	-0.0352783203125	-0.58160400390625
5752255	17800	0	0	0.9140625	0.1025390625	-9.7548828125	-0.0244140625	-0.0078125	0.0234375	0	-0.0009765625	0	0.04052734375	-0.23193359375	0.3671875	3.7421875	0.81207275390625	0.03216552734375	-0.0352783203125	-0.58160400390625
5760133	17801	0	0	0.955078125	0.11328125	-9.7646484375	0.015625	0.001953125	0.0126953125	0	-0.0009765625	0	0.043701171875	-0.225341796875	0.3671875	3.734375	0.81207275390625	0.03216552734375	-0.0352783203125	-0.58160400390625
5768121	17802	0	0	0.9658203125	0.11328125	-9.7890625	0.02734375	0.0029296875	-0.0107421875	-0.0009765625	-0.0009765625	0	0.046875	-0.223876953125	0.36376953125	3.734375	0.81201171875	0.03216552734375	-0.0352783203125	-0.58160400390625
5776216	17803	0	0	0.9443359375	0.134765625	-9.7900390625	0.0048828125	0.0234375	-0.01171875	-0.0009765625	-0.0009765625	0	0.043701171875	-0.2236328125	0.362060546875	3.71875	0.81201171875	0.03216552734375	-0.0352783203125	-0.58160400390625
5784246	17804	0	0	0.9560546875	0.1328125	-9.78125	0.017578125	0.021484375	-0.0029296875	0	0	0	0.045166015625	-0.2236328125	0.3671875	3.7421875	0.81201171875	0.03216552734375	-0.0352783203125	-0.58160400390625
5792067	17805	0	0	0.93359375	0.1123046875	-9.7646484375	-0.005859375	0.0009765625	0.013671875	0	-0.0009765625	0	0.040283203125	-0.22021484375	0.3671875	3.78125	0.81207275390625	0.03216552734375	-0.0352783203125	-0.58160400390625
5800203	17806	0	0	0.955078125	0.1181640625	-9.767578125	0.015625	0.005859375	0.01171875	0	-0.0009765625	0	0.040283203125	-0.221923828125	0.37060546875	3.7578125	0.81207275390625	0.03216552734375	-0.0352783203125	-0.58160400390625
5808202	17807	0	0	0.9384765625	0.134765625	-9.826171875	-0.0009765625	0.0234375	-0.046875	0	-0.0009765625	-0.0009765625	0.038818359375	-0.228515625	0.368896484375	3.75	0.81207275390625	0.03216552734375	-0.0352783203125	-0.58160400390625
5816198	17808	0	0	0.908203125	0.11328125	-9.8017578125	-0.03125	0.0009765625	-0.0234375	0	0	0	0.04052734375	-0.228515625	0.3671875	3.75	0.81207275390625	0.03216552734375	-0.0352783203125	-0.58160400390625
5824182	17809	0	0	0.92578125	0.103515625	-9.78125	-0.013671875	-0.0087890625	-0.001953125	0	0.0009765625	0	0.040283203125	-0.225341796875	0.3671875	3.75	0.81207275390625	0.03216552734375	-0.03533935546875	-0.58160400390625
5832203	17810	0	0	0.94921875	0.1083984375	-9.80078125	0.009765625	-0.00390625	-0.021484375	0.0009765625	-0.0009765625	0	0.040283203125	-0.225341796875	0.365478515625	3.765625	0.81207275390625	0.03216552734375	-0.03533935546875	-0.58160400390625
5840196	17811	0	0	0.943359375	0.1005859375	-9.7626953125	0.0029296875	-0.01171875	0.017578125	0	-0.0009765625	0	0.043701171875	-0.225341796875	0.365478515625	3.7578125	0.81207275390625	0.03216552734375	-0.03533935546875	-0.58160400390625
5848131	17812	0	0	0.9306640625	0.10546875	-9.78125	-0.0087890625	-0.0068359375	-0.0009765625	0	-0.0009765625	0.0009765625	0.03857421875	-0.2236328125	0.3671875	3.734375	0.81207275390625	0.03216552734375	-0.03533935546875	-0.58160400390625
5856098	17813	0	0	0.95703125	0.1181640625	-9.76953125	0.017578125	0.0048828125	0.0107421875	0	-0.0009765625	-0.0009765625	0.038818359375	-0.22509765625	0.368896484375	3.7578125	0.81207275390625	0.03216552734375	-0.03533935546875	-0.58160400390625
5864134	17814	0	0	0.9423828125	0.115234375	-9.79296875	0.0029296875	0.0029296875	-0.0126953125	0	-0.0009765625	0	0.037109375	-0.223388671875	0.3671875	3.75	0.81207275390625	0.03216552734375	-0.03533935546875	-0.58160400390625
5872229	17815	0	0	0.92578125	0.1318359375	-9.7685546875	-0.013671875	0.0185546875	0.01171875	-0.0009765625	-0.0009765625	0	0.04052734375	-0.228515625	0.37060546875	3.765625	0.81207275390625	0.03216552734375	-0.03533935546875	-0.58160400390625
5880078	17816	0	0	0.9697265625	0.0966796875	-9.75390625	0.029296875	-0.0166015625	0.0263671875	0	0	0.0009765625	0.04052734375	-0.226806640625	0.37060546875	3.75	0.81207275390625	0.03216552734375	-0.03533935546875	-0.58160400390625
5888248	17817	0	0	0.9560546875	0.1064453125	-9.8056640625	0.0166015625	-0.0068359375	-0.025390625	0	0	0.0009765625	0.043701171875	-0.23193359375	0.368896484375	3.7421875	0.81207275390625	0.03216552734375	-0.03533935546875	-0.58160400390625
5896060	17818	0	0	0.947265625	0.115234375	-9.771484375	0.0068359375	0.0029296875	0.0087890625	0	0	0	0.043701171875	-0.2236328125	0.365478515625	3.7265625	0.81207275390625	0.03216552734375	-0.03533935546875	-0.58160400390625
5904218	17819	0	0	0.9482421875	0.1005859375	-9.7412109375	0.0078125	-0.01171875	0.0390625	0.0009765625	0	0	0.0419921875	-0.2236328125	0.362060546875	3.75	0.81207275390625	0.03216552734375	-0.03533935546875	-0.58160400390625
5912048	17820	0	0	0.935546875	0.10546875	-9.7529296875	-0.0048828125	-0.0068359375	0.02734375	0	-0.0009765625	0	0.0419921875	-0.225341796875	0.36376953125	3.734375	0.81207275390625	0.03216552734375	-0.03533935546875	-0.58160400390625
5920242	17821	0	0	0.9111328125	0.1083984375	-9.806640625	-0.0302734375	-0.00390625	-0.02734375	0	0	-0.0009765625	0.037109375	-0.221923828125	0.36376953125	3.75	0.81207275390625	0.03216552734375	-0.03533935546875	-0.58160400390625
5928044	17822	0	0	0.9052734375	0.09375	-9.7666015625	-0.0361328125	-0.01953125	0.0126953125	0	0	-0.0009765625	0.036865234375	-0.22021484375	0.3671875	3.7578125	0.81207275390625	0.03216552734375	-0.03533935546875	-0.58160400390625
5936148	17823	0	0	0.9453125	0.115234375	-9.771484375	0.0048828125	0.0029296875	0.0078125	0	-0.0009765625	-0.0009765625	0.037109375	-0.223388671875	0.368896484375	3.75	0.81207275390625	0.03216552734375	-0.03533935546875	-0.58154296875
5944079	17824	0	0	0.953125	0.1142578125	-9.833984375	0.0126953125	0.001953125	-0.0537109375	0	-0.0009765625	-0.0009765625	0.038818359375	-0.226806640625	0.372314453125	3.7578125	0.81207275390625	0.03216552734375	-0.03533935546875	-0.58154296875
5952250	17825	0	0	0.9736328125	0.0966796875	-9.7822265625	0.033203125	-0.015625	-0.001953125	0	0	-0.0009765625	0.038818359375	-0.228515625	0.3671875	3.7578125	0.81207275390625	0.03216552734375	-0.03533935546875	-0.58154296875
5960326	17826	0	0	0.9326171875	0.115234375	-9.7861328125	-0.0078125	0.0029296875	-0.005859375	0	0	-0.0009765625	0.0419921875	-0.22705078125	0.365478515625	3.7265625	0.81207275390625	0.03216552734375	-0.03533935546875	-0.58154296875
5968188	17827	0	0	0.9404296875	0.1103515625	-9.78125	-0.0009765625	-0.0009765625	-0.0009765625	0	-0.0009765625	0	0.043701171875	-0.225341796875	0.365478515625	3.7265625	0.81207275390625	0.03216552734375	-0.03533935546875	-0.58154296875
5976195	17828	0	0	0.9404296875	0.1171875	-9.76171875	-0.0009765625	0.005859375	0.017578125	-0.0009765625	0	0	0.0419921875	-0.2236328125	0.3603515625	3.7265625	0.81207275390625	0.03216552734375	-0.03533935546875	-0.58154296875
5984250	17829	0	0	0.9365234375	0.1298828125	-9.8115234375	-0.00390625	0.017578125	-0.0322265625	-0.0009765625	0	-0.0009765625	0.0419921875	-0.221923828125	0.365478515625	3.734375	0.81207275390625	0.0322265625	-0.03533935546875	-0.58154296875
5992103	17830	0	0	0.923828125	0.1005859375	-9.7763671875	-0.017578125	-0.01171875	0.00390625	0	0	-0.0009765625	0.037109375	-0.221923828125	0.3671875	3.7265625	0.81207275390625	0.0322265625	-0.03533935546875	-0.58154296875
6000227	17831	0	0	0.9326171875	0.115234375	-9.7763671875	-0.0078125	0.0029296875	0.00390625	0	-0.0009765625	0	0.033935546875	-0.226806640625	0.3671875	3.734375	0.81207275390625	0.0322265625	-0.035400390625	-0.58154296875
6008095	17832	0	0	0.9423828125	0.1318359375	-9.7529296875	0.001953125	0.01953125	0.02734375	-0.0009765625	-0.001953125	0	0.038818359375	-0.228515625	0.37060546875	3.7421875	0.81207275390625	0.0322265625	-0.03533935546875	-0.58154296875
6016131	17833	0	0	0.92578125	0.103515625	-9.7626953125	-0.0146484375	-0.009765625	0.017578125	-0.0009765625	-0.0009765625	-0.0009765625	0.037109375	-0.228515625	0.365478515625	3.7421875	0.81207275390625	0.0322265625	-0.03533935546875	-0.58154296875
6024209	17834	0	0	0.9453125	0.091796875	-9.755859375	0.0048828125	-0.021484375	0.0244140625	0.0009765625	0	-0.0009765625	0.040283203125	-0.22509765625	0.368896484375	3.734375	0.81207275390625	0.0322265625	-0.03533935546875	-0.58154296875
6032184	17835	0	0	0.947265625	0.0986328125	-9.767578125	0.0068359375	-0.013671875	0.01171875	0	-0.0009765625	0	0.043701171875	-0.22705078125	0.365478515625	3.75	0.81207275390625	0.0322265625	-0.035400390625	-0.58154296875
6040158	17836	0	0	0.9287109375	0.10546875	-9.7744140625	-0.0126953125	-0.0068359375	0.0048828125	-0.0009765625	0	0	0.0419921875	-0.225341796875	0.362060546875	3.7265625	0.81207275390625	0.0322265625	-0.035400390625	-0.58154296875
6048259	17837	0	0	0.9248046875	0.1201171875	-9.8046875	-0.015625	0.0078125	-0.025390625	-0.0009765625	-0.0009765625	0.0009765625	0.03857421875	-0.221923828125	0.36376953125	3.75	0.81207275390625	0.0322265625	-0.035400390625	-0.58154296875
6056194	17838	0	0	0.9345703125	0.1201171875	-9.802734375	-0.005859375	0.0087890625	-0.0234375	0	-0.0009765625	0.0009765625	0.03369140625	-0.223388671875	0.3671875	3.75	0.81207275390625	0.0322265625	-0.035400390625	-0.58154296875
6064106	17839	0	0	0.9287109375	0.1083984375	-9.7666015625	-0.01171875	-0.00390625	0.0126953125	0.0009765625	-0.0009765625	0	0.037109375	-0.223388671875	0.372314453125	3.71875	0.81207275390625	0.0322265625	-0.035400390625	-0.58154296875
6072111	17840	0	0	0.923828125	0.1005859375	-9.779296875	-0.0166015625	-0.0107421875	0	0	-0.0009765625	0	0.037109375	-0.22509765625	0.37060546875	3.75	0.81207275390625	0.0322265625	-0.035400390625	-0.58154296875
6080040	17841	0	0	0.947265625	0.11328125	-9.791015625	0.0068359375	0.0009765625	-0.01171875	-0.0009765625	-0.0009765625	0	0.04052734375	-0.230224609375	0.3671875	3.734375	0.81207275390625	0.0322265625	-0.035400390625	-0.58154296875
6088080	17842	0	0	0.9365234375	0.123046875	-9.8046875	-0.0029296875	0.0107421875	-0.025390625	0.0009765625	-0.0009765625	0	0.038818359375	-0.22509765625	0.368896484375	3.765625	0.81207275390625	0.0322265625	-0.035400390625	-0.58154296875
6096132	17843	0	0	0.9462890625	0.1396484375	-9.7880859375	0.0068359375	0.02734375	-0.0087890625	0.0009765625	0	0	0.0419921875	-0.225341796875	0.36376953125	3.765625	0.81207275390625	0.0322265625	-0.035400390625	-0.58154296875
6104104	17844	0	0	0.939453125	0.1318359375	-9.783203125	0	0.0205078125	-0.00390625	0	-0.0009765625	0	0.0419921875	-0.2236328125	0.36376953125	3.71875	0.81207275390625	0.0322265625	-0.035400390625	-0.58160400390625
6112232	17845	0	0	0.947265625	0.1015625	-9.7958984375	0.0078125	-0.0107421875	-0.0166015625	0	-0.001953125	0	0.0419921875	-0.2236328125	0.365478515625	3.75	0.81207275390625	0.0322265625	-0.035400390625	-0.58160400390625
6120181	17846	0	0	0.9501953125	0.1083984375	-9.7626953125	0.0107421875	-0.00390625	0.017578125	0	0	0	0.03857421875	-0.2236328125	0.3671875	3.7421875	0.81207275390625	0.0322265625	-0.035400390625	-0.58160400390625
6128188	17847	0	0	0.9384765625	0.0869140625	-9.767578125	-0.0009765625	-0.025390625	0.0126953125	0.0009765625	0	0	0.043701171875	-0.2236328125	0.36376953125	3.75	0.81207275390625	0.0322265625	-0.035400390625	-0.58160400390625
6136157	17848	0	0	0.927734375	0.103515625	-9.7958984375	-0.01171875	-0.0087890625	-0.015625	0.0009765625	-0.0009765625	-0.0009765625	0.0419921875	-0.225341796875	0.3671875	3.7578125	0.81207275390625	0.0322265625	-0.035400390625	-0.58160400390625
6144190	17849	0	0	0.931640625	0.095703125	-9.7509765625	-0.0078125	-0.015625	0.029296875	0.0009765625	-0.0009765625	0	0.043701171875	-0.225341796875	0.362060546875	3.75	0.81207275390625	0.0322265625	-0.035400390625	-0.58160400390625
6152079	17850	0	0	0.923828125	0.0966796875	-9.7880859375	-0.015625	-0.015625	-0.0087890625	-0.0009765625	0	0	0.038818359375	-0.225341796875	0.362060546875	3.7265625	0.81207275390625	0.0322265625	-0.035400390625	-0.58160400390625
6160233	17851	0	0	0.939453125	0.146484375	-9.79296875	0	0.03515625	-0.0126953125	0	-0.0009765625	0	0.03857421875	-0.2236328125	0.36376953125	3.734375	0.81207275390625	0.0322265625	-0.035400390625	-0.58160400390625
6168130	17852	0	0	0.91796875	0.1083984375	-9.8095703125	-0.0205078125	-0.0029296875	-0.029296875	0	-0.001953125	-0.0009765625	0.046875	-0.225341796875	0.365478515625	3.71875	0.81207275390625	0.0322265625	-0.035400390625	-0.58160400390625
6176239	17853	0	0	0.9208984375	0.1103515625	-9.79296875	-0.017578125	-0.0009765625	-0.0126953125	0	-0.0009765625	-0.0009765625	0.045166015625	-0.2236328125	0.362060546875	3.71875	0.81207275390625	0.0322265625	-0.035400390625	-0.58160400390625
6184297	17854	0	0	0.935546875	0.1083984375	-9.779296875	-0.0029296875	-0.00390625	0.0009765625	0	-0.0009765625	-0.0009765625	0.03857421875	-0.2236328125	0.36376953125	3.7265625	0.81207275390625	0.0322265625	-0.035400390625	-0.58154296875
6192062	17855	0	0	0.9619140625	0.111328125	-9.7841796875	0.0234375	-0.0009765625	-0.00390625	-0.0009765625	-0.0009765625	0	0.040283203125	-0.2236328125	0.36376953125	3.7265625	0.81207275390625	0.0322265625	-0.035400390625	-0.58154296875
6200134	17856	0	0	0.9443359375	0.115234375	-9.7861328125	0.0068359375	0.00390625	-0.005859375	-0.0009765625	-0.001953125	0	0.037109375	-0.223388671875	0.3671875	3.734375	0.81207275390625	0.0322265625	-0.035400390625	-0.58154296875
6208081	17857	0	0	0.9326171875	0.1083984375	-9.7861328125	-0.0048828125	-0.00390625	-0.0048828125	-0.0009765625	-0.0009765625	0	0.04052734375	-0.226806640625	0.368896484375	3.75	0.81207275390625	0.0322265625	-0.03533935546875	-0.58154296875
6216127	17858	0	0	0.935546875	0.1015625	-9.7890625	-0.0029296875	-0.0107421875	-0.0078125	0	0	0	0.043701171875	-0.2236328125	0.3671875	3.7265625	0.81207275390625	0.0322265625	-0.03533935546875	-0.58154296875
6224294	17859	0	0	0.9375	0.1015625	-9.78125	0	-0.0107421875	0	-0.0009765625	0	0.0009765625	0.03857421875	-0.221923828125	0.3671875	3.7578125	0.81207275390625	0.0322265625	-0.03533935546875	-0.58154296875
6232113	17860	0	0	0.9638671875	0.1201171875	-9.7626953125	0.0263671875	0.0087890625	0.0185546875	0	0.0009765625	0.0009765625	0.037109375	-0.22509765625	0.365478515625	3.7734375	0.81207275390625	0.0322265625	-0.035400390625	-0.58154296875
6240146	17861	0	0	0.9189453125	0.09375	-9.7763671875	-0.01953125	-0.017578125	0.0048828125	0.0009765625	0	0	0.038818359375	-0.230224609375	0.37060546875	3.75	0.81207275390625	0.0322265625	-0.035400390625	-0.58154296875
6248109	17862	0	0	0.9453125	0.09375	-9.7626953125	0.0078125	-0.017578125	0.0185546875	0	-0.0009765625	0	0.040283203125	-0.22509765625	0.37060546875	3.75	0.81207275390625	0.0322265625	-0.035400390625	-0.58154296875
6256160	17863	0	0	0.9169921875	0.1142578125	-9.748046875	-0.021484375	0.0029296875	0.033203125	0	-0.0009765625	0	0.04052734375	-0.228515625	0.37060546875	3.7421875	0.81207275390625	0.0322265625	-0.035400390625	-0.58154296875
6264119	17864	0	0	0.927734375	0.0986328125	-9.7978515625	-0.009765625	-0.0126953125	-0.017578125	0	-0.0009765625	0	0.0419921875	-0.228515625	0.365478515625	3.7265625	0.81207275390625	0.0322265625	-0.035400390625	-0.58154296875
6272092	17865	0	0	0.919921875	0.1416015625	-9.7900390625	-0.017578125	0.0302734375	-0.0087890625	0	0	0	0.0419921875	-0.226806640625	0.3671875	3.703125	0.81207275390625	0.0322265625	-0.035400390625	-0.58154296875
6280132	17866	0	0	0.9375	0.11328125	-9.7978515625	0	0.001953125	-0.017578125	0	-0.0009765625	0	0.040283203125	-0.2236328125	0.3671875	3.734375	0.81207275390625	0.0322265625	-0.035400390625	-0.58154296875
6288231	17867	0	0	0.9091796875	0.10546875	-9.7734375	-0.0283203125	-0.005859375	0.0068359375	0	-0.0009765625	0	0.03857421875	-0.221923828125	0.365478515625	3.7421875	0.81207275390625	0.0322265625	-0.035400390625	-0.58154296875
6296073	17868	0	0	0.935546875	0.103515625	-9.76953125	-0.001953125	-0.0078125	0.0107421875	-0.0009765625	-0.0009765625	-0.0009765625	0.037109375	-0.226806640625	0.372314453125	3.765625	0.81207275390625	0.0322265625	-0.035400390625	-0.58154296875
6304110	17869	0	0	0.9326171875	0.09375	-9.7841796875	-0.00390625	-0.0166015625	-0.0029296875	0.0009765625	-0.0009765625	-0.0009765625	0.037109375	-0.223388671875	0.368896484375	3.734375	0.81207275390625	0.0322265625	-0.035400390625	-0.58154296875
6312054	17870	0	0	0.935546875	0.0751953125	-9.779296875	-0.0009765625	-0.0361328125	0.0009765625	0	-0.0009765625	0	0.0419921875	-0.2236328125	0.3671875	3.7265625	0.81207275390625	0.0322265625	-0.035400390625	-0.58154296875
6320235	17871	0	0	0.9228515625	0.1044921875	-9.826171875	-0.013671875	-0.0068359375	-0.0458984375	-0.0009765625	0	0	0.0419921875	-0.22705078125	0.36376953125	3.71875	0.81207275390625	0.0322265625	-0.035400390625	-0.58154296875
6328059	17872	0	0	0.9375	0.115234375	-9.7958984375	0.0009765625	0.0048828125	-0.0146484375	-0.001953125	0	0	0.037109375	-0.22509765625	0.37060546875	3.734375	0.81207275390625	0.0322265625	-0.035400390625	-0.58154296875
6336320	17873	0	0	0.94140625	0.12109375	-9.8046875	0.005859375	0.0107421875	-0.0234375	-0.001953125	-0.0009765625	-0.0009765625	0.0419921875	-0.2236328125	0.362060546875	3.71875	0.81207275390625	0.0322265625	-0.035400390625	-0.58154296875
6344054	17874	0	0	0.943359375	0.115234375	-9.759765625	0.0068359375	0.0048828125	0.021484375	-0.0009765625	-0.0009765625	-0.0009765625	0.0419921875	-0.2236328125	0.362060546875	3.734375	0.81207275390625	0.0322265625	-0.035400390625	-0.58154296875
6352227	17875	0	0	0.9248046875	0.1064453125	-9.8291015625	-0.01171875	-0.00390625	-0.046875	0	-0.0009765625	0	0.0419921875	-0.2236328125	0.362060546875	3.734375	0.81207275390625	0.0322265625	-0.035400390625	-0.58154296875
6360325	17876	0	0	0.939453125	0.1162109375	-9.8125	0.0029296875	0.005859375	-0.0302734375	0.0009765625	-0.0009765625	0	0.035400390625	-0.223388671875	0.3671875	3.7265625	0.81207275390625	0.0322265625	-0.035400390625	-0.58154296875
6368209	17877	0	0	0.9423828125	0.091796875	-9.7841796875	0.0068359375	-0.0185546875	-0.001953125	-0.0009765625	0	0	0.035400390625	-0.22509765625	0.368896484375	3.7265625	0.81207275390625	0.0322265625	-0.035400390625	-0.58154296875
6376110	17878	0	0	0.93359375	0.091796875	-9.7744140625	-0.0029296875	-0.0185546875	0.0078125	-0.0009765625	0	0	0.0419921875	-0.226806640625	0.37060546875	3.7421875	0.81207275390625	0.0322265625	-0.035400390625	-0.58154296875
6384103	17879	0	0	0.9384765625	0.1005859375	-9.7529296875	0.0029296875	-0.0087890625	0.029296875	0	-0.0009765625	0	0.03857421875	-0.223388671875	0.368896484375	3.7421875	0.81207275390625	0.0322265625	-0.035400390625	-0.58154296875
6392063	17880	0	0	0.951171875	0.1416015625	-9.794921875	0.015625	0.0322265625	-0.0126953125	0	-0.0009765625	0	0.040283203125	-0.2236328125	0.37060546875	3.71875	0.81207275390625	0.0322265625	-0.035400390625	-0.58154296875
6400272	17881	0	0	0.951171875	0.1162109375	-9.79296875	0.015625	0.005859375	-0.0107421875	0	-0.0009765625	0	0.04052734375	-0.226806640625	0.368896484375	3.7265625	0.81207275390625	0.0322265625	-0.035400390625	-0.58154296875
6408126	17882	0	0	0.93359375	0.1123046875	-9.7578125	-0.0029296875	0.0029296875	0.025390625	0.0009765625	-0.0009765625	0	0.045166015625	-0.221923828125	0.365478515625	3.734375	0.81207275390625	0.0322265625	-0.035400390625	-0.58154296875
6416132	17883	0	0	0.9521484375	0.1103515625	-9.767578125	0.0166015625	0.0009765625	0.015625	0	-0.0009765625	0	0.0419921875	-0.2236328125	0.36376953125	3.71875	0.81207275390625	0.0322265625	-0.035400390625	-0.58154296875
6424179	17884	0	0	0.96875	0.1015625	-9.7744140625	0.0322265625	-0.0078125	0.0078125	-0.001953125	-0.0009765625	0	0.040283203125	-0.2236328125	0.362060546875	3.7265625	0.81207275390625	0.0322265625	-0.035400390625	-0.58154296875
6432096	17885	0	0	0.9580078125	0.1259765625	-9.802734375	0.021484375	0.015625	-0.01953125	-0.001953125	-0.0009765625	0	0.040283203125	-0.2236328125	0.362060546875	3.7421875	0.81207275390625	0.0322265625	-0.035400390625	-0.58154296875
6440072	17886	0	0	0.9296875	0.125	-9.7880859375	-0.0068359375	0.015625	-0.0048828125	0	-0.0009765625	0	0.037109375	-0.223388671875	0.36376953125	3.7421875	0.81207275390625	0.0322265625	-0.035400390625	-0.58154296875
6448316	17887	0	0	0.9296875	0.12109375	-9.81640625	-0.0078125	0.0107421875	-0.033203125	-0.001953125	-0.0009765625	0	0.0419921875	-0.2236328125	0.368896484375	3.71875	0.81207275390625	0.0322265625	-0.035400390625	-0.58154296875
6456107	17888	0	0	0.9521484375	0.1083984375	-9.7646484375	0.015625	-0.001953125	0.0185546875	0	-0.0009765625	0.0009765625	0.040283203125	-0.225341796875	0.3671875	3.7265625	0.81207275390625	0.0322265625	-0.035400390625	-0.58154296875
6464389	17889	0	0	0.9306640625	0.1181640625	-9.7783203125	-0.0068359375	0.0078125	0.0048828125	0.0009765625	-0.001953125	0	0.04541015625	-0.228515625	0.372314453125	3.734375	0.81207275390625	0.0322265625	-0.035400390625	-0.58154296875
6472023	17890	0	0	0.939453125	0.1279296875	-9.79296875	0.001953125	0.017578125	-0.009765625	0	-0.0009765625	0	0.04052734375	-0.228515625	0.3671875	3.7265625	0.81207275390625	0.0322265625	-0.035400390625	-0.58154296875
6480191	17891	0	0	0.90625	0.125	-9.796875	-0.03125	0.0146484375	-0.013671875	0	-0.0009765625	0	0.04052734375	-0.228515625	0.368896484375	3.71875	0.81207275390625	0.0322265625	-0.035400390625	-0.58154296875
6488060	17892	0	0	0.9658203125	0.119140625	-9.8173828125	0.0283203125	0.0078125	-0.033203125	0	-0.001953125	0	0.0419921875	-0.226806640625	0.368896484375	3.7265625	0.81207275390625	0.0322265625	-0.035400390625	-0.58154296875
6494115	17893	0	0	0.95703125	0.115234375	-9.779296875	0.01953125	0.0048828125	0.0048828125	-0.001953125	-0.001953125	0.0009765625	0.043701171875	-0.225341796875	0.36376953125	3.75	0.8121337890625	0.0322265625	-0.03533935546875	-0.58154296875
6502202	17894	0	0	0.9404296875	0.1318359375	-9.76953125	0.0029296875	0.0205078125	0.0146484375	-0.001953125	-0.0009765625	0.0009765625	0.0419921875	-0.228515625	0.362060546875	3.75	0.81207275390625	0.0322265625	-0.03533935546875	-0.58154296875
6510245	17895	0	0	0.95703125	0.0966796875	-9.791015625	0.0185546875	-0.0146484375	-0.0068359375	-0.001953125	-0.0009765625	0	0.0419921875	-0.221923828125	0.362060546875	3.75	0.8121337890625	0.0322265625	-0.03533935546875	-0.58154296875
6518200	17896	0	0	0.939453125	0.12109375	-9.8212890625	0.0009765625	0.0087890625	-0.037109375	0	-0.0009765625	0	0.03857421875	-0.2236328125	0.3671875	3.7734375	0.8121337890625	0.0322265625	-0.03533935546875	-0.58154296875
6526163	17897	0	0	0.8916015625	0.08203125	-9.8076171875	-0.0458984375	-0.0302734375	-0.0224609375	-0.0009765625	0	0	0.040283203125	-0.2236328125	0.365478515625	3.7578125	0.8121337890625	0.0322265625	-0.03533935546875	-0.58154296875
6534258	17898	0	0	0.9443359375	0.080078125	-9.8056640625	0.0068359375	-0.03125	-0.0205078125	0	-0.0009765625	0.0009765625	0.037109375	-0.22509765625	0.3671875	3.734375	0.8121337890625	0.0322265625	-0.03533935546875	-0.58154296875
6542053	17899	0	0	0.9521484375	0.091796875	-9.7744140625	0.0146484375	-0.0205078125	0.0107421875	-0.001953125	0	0.0009765625	0.037109375	-0.22509765625	0.37060546875	3.734375	0.8121337890625	0.0322265625	-0.03533935546875	-0.58154296875
6550112	17900	0	0	0.9423828125	0.1015625	-9.7861328125	0.00390625	-0.0107421875	-0.0009765625	0	-0.0009765625	0	0.038818359375	-0.228515625	0.368896484375	3.7578125	0.8121337890625	0.0322265625	-0.03533935546875	-0.58154296875
6558217	17901	0	0	0.9541015625	0.1064453125	-9.791015625	0.015625	-0.0048828125	-0.005859375	-0.0009765625	0	-0.0009765625	0.04052734375	-0.228515625	0.368896484375	3.734375	0.8121337890625	0.0322265625	-0.03533935546875	-0.58154296875
6566113	17902	0	0	0.951171875	0.11328125	-9.80078125	0.0126953125	0.001953125	-0.0146484375	-0.0009765625	0	0	0.04052734375	-0.228515625	0.36376953125	3.71875	0.8121337890625	0.0322265625	-0.03533935546875	-0.58154296875
6574249	17903	0	0	0.9658203125	0.1376953125	-9.791015625	0.0263671875	0.0263671875	-0.0048828125	0	0	-0.0009765625	0.043701171875	-0.23193359375	0.36376953125	3.7265625	0.8121337890625	0.0322265625	-0.035400390625	-0.58154296875
6582079	17904	0	0	0.9501953125	0.10546875	-9.7626953125	0.0107421875	-0.005859375	0.0234375	0	0	0.0009765625	0.043701171875	-0.225341796875	0.362060546875	3.703125	0.8121337890625	0.0322265625	-0.035400390625	-0.58154296875
6590126	17905	0	0	0.9462890625	0.125	-9.7978515625	0.0068359375	0.013671875	-0.01171875	0	0	-0.0009765625	0.040283203125	-0.226806640625	0.36376953125	3.7265625	0.8121337890625	0.0322265625	-0.035400390625	-0.58154296875
6598081	17906	0	0	0.9189453125	0.1318359375	-9.763671875	-0.021484375	0.0205078125	0.0224609375	0	0	-0.0009765625	0.040283203125	-0.225341796875	0.36376953125	3.734375	0.8121337890625	0.0322265625	-0.035400390625	-0.58154296875
6606117	17907	0	0	0.9501953125	0.1318359375	-9.7646484375	0.009765625	0.0205078125	0.021484375	0	-0.0009765625	-0.0009765625	0.040283203125	-0.225341796875	0.3671875	3.7265625	0.8121337890625	0.0322265625	-0.035400390625	-0.58154296875
6614234	17908	0	0	0.958984375	0.109375	-9.810546875	0.0185546875	-0.0029296875	-0.0234375	0	0	-0.0009765625	0.037109375	-0.223388671875	0.3671875	3.71875	0.8121337890625	0.0322265625	-0.035400390625	-0.58154296875
6622075	17909	0	0	0.9287109375	0.115234375	-9.76953125	-0.01171875	0.0029296875	0.017578125	0	-0.001953125	-0.001953125	0.04052734375	-0.228515625	0.368896484375	3.7265625	0.8121337890625	0.0322265625	-0.035400390625	-0.58154296875
6630125	17910	0	0	0.927734375	0.1171875	-9.7763671875	-0.0126953125	0.005859375	0.009765625	0	-0.0009765625	-0.0009765625	0.040283203125	-0.22509765625	0.368896484375	3.71875	0.8121337890625	0.0322265625	-0.035400390625	-0.58154296875
6638276	17911	0	0	0.9453125	0.1083984375	-9.7744140625	0.00390625	-0.00390625	0.01171875	0	0	-0.001953125	0.038818359375	-0.226806640625	0.372314453125	3.734375	0.8121337890625	0.0322265625	-0.035400390625	-0.58148193359375
6646091	17912	0	0	0.9306640625	0.138671875	-9.751953125	-0.009765625	0.0263671875	0.0341796875	0	0	-0.001953125	0.037109375	-0.228515625	0.37060546875	3.7421875	0.8121337890625	0.0322265625	-0.035400390625	-0.58148193359375
6654093	17913	0	0	0.939453125	0.1083984375	-9.7880859375	-0.0009765625	-0.00390625	-0.0029296875	0	-0.0009765625	-0.001953125	0.0419921875	-0.228515625	0.368896484375	3.75	0.8121337890625	0.0322265625	-0.035400390625	-0.58148193359375
6662082	17914	0	0	0.9423828125	0.115234375	-9.79296875	0.0009765625	0.0029296875	-0.0078125	0	0	-0.001953125	0.042236328125	-0.23193359375	0.365478515625	3.7265625	0.8121337890625	0.0322265625	-0.035400390625	-0.58148193359375
6670085	17915	0	0	0.9462890625	0.111328125	-9.8095703125	0.005859375	-0.001953125	-0.0244140625	0	-0.0009765625	-0.001953125	0.040283203125	-0.225341796875	0.36376953125	3.7578125	0.8121337890625	0.0322265625	-0.035400390625	-0.58148193359375
6678051	17916	0	0	0.9541015625	0.111328125	-9.7763671875	0.013671875	-0.001953125	0.0087890625	0.0009765625	-0.0009765625	-0.0009765625	0.0419921875	-0.225341796875	0.36376953125	3.7421875	0.8121337890625	0.0322265625	-0.035400390625	-0.58148193359375
6686069	17917	0	0	0.9375	0.1337890625	-9.7568359375	-0.0029296875	0.021484375	0.0283203125	-0.0009765625	-0.0009765625	-0.0009765625	0.0419921875	-0.22705078125	0.362060546875	3.734375	0.8121337890625	0.0322265625	-0.035400390625	-0.58148193359375
6694075	17918	0	0	0.9521484375	0.1318359375	-9.7646484375	0.0107421875	0.0185546875	0.0205078125	0	-0.001953125	-0.0009765625	0.0419921875	-0.221923828125	0.36376953125	3.7578125	0.8121337890625	0.0322265625	-0.035400390625	-0.58148193359375
6702188	17919	0	0	0.9208984375	0.11328125	-9.7880859375	-0.0205078125	0	-0.0029296875	-0.0009765625	-0.001953125	-0.0009765625	0.03857421875	-0.22021484375	0.36376953125	3.734375	0.8121337890625	0.0322265625	-0.035400390625	-0.58148193359375
6710306	17920	0	0	0.9326171875	0.0849609375	-9.791015625	-0.0078125	-0.029296875	-0.005859375	-0.0009765625	-0.0009765625	-0.0009765625	0.0419921875	-0.225341796875	0.3671875	3.734375	0.8121337890625	0.0322265625	-0.035400390625	-0.58148193359375
6721424	17921	0	0	0.935546875	0.1103515625	-9.7529296875	-0.0048828125	-0.00390625	0.0322265625	0	-0.0009765625	-0.0009765625	0.037109375	-0.22509765625	0.368896484375	3.6953125	0.8121337890625	0.0322265625	-0.035400390625	-0.58148193359375
6726185	17922	0	0	0.939453125	0.125	-9.79296875	-0.001953125	0.01171875	-0.0087890625	0	0	-0.0009765625	0.033935546875	-0.2265625	0.372314453125	3.6953125	0.8121337890625	0.0322265625	-0.035400390625	-0.58148193359375
6734121	17923	0	0	0.9248046875	0.134765625	-9.8134765625	-0.0166015625	0.0205078125	-0.029296875	0	-0.0009765625	-0.0009765625	0.038818359375	-0.228515625	0.3671875	3.75	0.8121337890625	0.0322265625	-0.035400390625	-0.58148193359375
6742058	17924	0	0	0.9326171875	0.1162109375	-9.802734375	-0.0087890625	0.001953125	-0.0185546875	-0.0009765625	-0.0009765625	-0.0009765625	0.037109375	-0.226806640625	0.368896484375	3.734375	0.8121337890625	0.0322265625	-0.035400390625	-0.58148193359375
6750211	17925	0	0	0.9091796875	0.1123046875	-9.7685546875	-0.03125	-0.001953125	0.015625	-0.0009765625	0	-0.0009765625	0.040283203125	-0.225341796875	0.3671875	3.734375	0.8121337890625	0.0322265625	-0.035400390625	-0.58148193359375
6758271	17926	0	0	0.89453125	0.1025390625	-9.7783203125	-0.0458984375	-0.01171875	0.005859375	0	-0.0009765625	-0.0009765625	0.04052734375	-0.228515625	0.36376953125	3.71875	0.8121337890625	0.0322265625	-0.035400390625	-0.58148193359375
6766231	17927	0	0	0.92578125	0.0966796875	-9.8046875	-0.0146484375	-0.017578125	-0.0205078125	0	-0.0009765625	-0.001953125	0.040283203125	-0.225341796875	0.362060546875	3.7265625	0.8121337890625	0.0322265625	-0.035400390625	-0.58148193359375
6774229	17928	0	0	0.953125	0.091796875	-9.7578125	0.0126953125	-0.0224609375	0.0263671875	0	-0.001953125	-0.0009765625	0.045166015625	-0.2236328125	0.36376953125	3.7265625	0.8121337890625	0.0322265625	-0.035400390625	-0.58148193359375
6782190	17929	0	0	0.96875	0.1181640625	-9.7939453125	0.0283203125	0.00390625	-0.009765625	0	0	-0.001953125	0.040283203125	-0.2236328125	0.3671875	3.7421875	0.8121337890625	0.0322265625	-0.035400390625	-0.58148193359375
6790197	17930	0	0	0.92578125	0.1083984375	-9.7666015625	-0.013671875	-0.005859375	0.017578125	0	-0.0009765625	-0.001953125	0.03857421875	-0.2236328125	0.365478515625	3.7265625	0.8121337890625	0.0322265625	-0.035400390625	-0.58148193359375
6798203	17931	0	0	0.939453125	0.1396484375	-9.7783203125	0	0.025390625	0.005859375	0	-0.0009765625	0.0009765625	0.038818359375	-0.22509765625	0.372314453125	3.71875	0.8121337890625	0.0322265625	-0.035400390625	-0.58148193359375
6806158	17932	0	0	0.9599609375	0.0966796875	-9.7626953125	0.0205078125	-0.017578125	0.0205078125	0.0009765625	-0.0009765625	0	0.038818359375	-0.228515625	0.37060546875	3.7265625	0.8121337890625	0.0322265625	-0.035400390625	-0.58148193359375
6814252	17933	0	0	0.943359375	0.10546875	-9.759765625	0.00390625	-0.0078125	0.0234375	0	-0.0009765625	-0.0009765625	0.0419921875	-0.2236328125	0.365478515625	3.7265625	0.8121337890625	0.0322265625	-0.035400390625	-0.58148193359375
6822159	17934	0	0	0.9619140625	0.091796875	-9.7841796875	0.0224609375	-0.021484375	-0.0009765625	0.0009765625	-0.0009765625	0	0.043701171875	-0.22705078125	0.36376953125	3.734375	0.8121337890625	0.0322265625	-0.035400390625	-0.58148193359375
6830063	17935	0	0	0.9560546875	0.1181640625	-9.8076171875	0.0166015625	0.0048828125	-0.0244140625	0.0009765625	-0.0009765625	0	0.0419921875	-0.221923828125	0.36376953125	3.7734375	0.8121337890625	0.0322265625	-0.035400390625	-0.58154296875
6838186	17936	0	0	0.94921875	0.1162109375	-9.8056640625	0.009765625	0.0029296875	-0.021484375	0	-0.0009765625	0	0.038818359375	-0.226806640625	0.365478515625	3.7421875	0.8121337890625	0.0322265625	-0.035400390625	-0.58154296875
6846157	17937	0	0	0.947265625	0.115234375	-9.7861328125	0.0078125	0.001953125	-0.0029296875	0	-0.0009765625	0.0009765625	0.043701171875	-0.2236328125	0.362060546875	3.7265625	0.8121337890625	0.0322265625	-0.035400390625	-0.58154296875
6854108	17938	0	0	0.953125	0.1376953125	-9.8046875	0.013671875	0.0244140625	-0.021484375	-0.001953125	0	0	0.040283203125	-0.225341796875	0.36376953125	3.75	0.8121337890625	0.0322265625	-0.035400390625	-0.58154296875
6862205	17939	0	0	0.939453125	0.1201171875	-9.7978515625	-0.0009765625	0.0068359375	-0.0146484375	-0.0029296875	-0.0009765625	0.0009765625	0.037109375	-0.226806640625	0.3740234375	3.734375	0.8121337890625	0.0322265625	-0.035400390625	-0.58154296875
6870213	17940	0	0	0.9306640625	0.1123046875	-9.7646484375	-0.009765625	-0.0009765625	0.0185546875	-0.001953125	-0.0009765625	-0.0009765625	0.043701171875	-0.22705078125	0.36376953125	3.75	0.8121337890625	0.03228759765625	-0.035400390625	-0.58154296875
6878185	17941	0	0	0.92578125	0.10546875	-9.771484375	-0.0146484375	-0.0078125	0.01171875	-0.001953125	-0.0009765625	-0.0009765625	0.03857421875	-0.22021484375	0.3671875	3.734375	0.8121337890625	0.03228759765625	-0.035400390625	-0.58154296875
6886217	17942	0	0	0.9443359375	0.1064453125	-9.79296875	0.00390625	-0.0078125	-0.009765625	0	-0.0009765625	0.0009765625	0.038818359375	-0.226806640625	0.368896484375	3.7421875	0.8121337890625	0.03228759765625	-0.035400390625	-0.58154296875
6894284	17943	0	0	0.9365234375	0.1337890625	-9.7236328125	-0.00390625	0.01953125	0.0595703125	-0.001953125	-0.0009765625	0	0.038818359375	-0.22509765625	0.368896484375	3.71875	0.8121337890625	0.03228759765625	-0.035400390625	-0.58154296875
6902196	17944	0	0	0.9541015625	0.1279296875	-9.791015625	0.013671875	0.013671875	-0.0078125	-0.001953125	-0.001953125	-0.0009765625	0.038818359375	-0.22509765625	0.365478515625	3.71875	0.8121337890625	0.03228759765625	-0.035400390625	-0.58154296875
6910114	17945	0	0	0.9375	0.1181640625	-9.78125	-0.0029296875	0.00390625	0.001953125	0	-0.0009765625	0	0.037109375	-0.226806640625	0.3671875	3.734375	0.8121337890625	0.03228759765625	-0.035400390625	-0.58148193359375
6918200	17946	0	0	0.95703125	0.1064453125	-9.77734375	0.0166015625	-0.0087890625	0.005859375	0	-0.0009765625	0	0.040283203125	-0.22509765625	0.37060546875	3.71875	0.8121337890625	0.03228759765625	-0.035400390625	-0.58148193359375
6926339	17947	0	0	0.953125	0.103515625	-9.7529296875	0.01171875	-0.0107421875	0.029296875	0	-0.0009765625	0	0.035400390625	-0.226806640625	0.372314453125	3.703125	0.8121337890625	0.03228759765625	-0.035400390625	-0.58154296875
6934261	17948	0	0	0.927734375	0.0966796875	-9.802734375	-0.0126953125	-0.017578125	-0.0205078125	0	-0.0009765625	-0.0009765625	0.038818359375	-0.230224609375	0.372314453125	3.7265625	0.8121337890625	0.03228759765625	-0.035400390625	-0.58154296875
6942153	17949	0	0	0.947265625	0.1064453125	-9.80078125	0.005859375	-0.0078125	-0.0185546875	0	0	-0.0029296875	0.038818359375	-0.228515625	0.3671875	3.734375	0.8121337890625	0.03228759765625	-0.035400390625	-0.58148193359375
6950115	17950	0	0	0.9541015625	0.1181640625	-9.7861328125	0.013671875	0.00390625	-0.00390625	0	-0.0009765625	0	0.04052734375	-0.228515625	0.3671875	3.734375	0.8121337890625	0.03228759765625	-0.035400390625	-0.58148193359375
6958121	17951	0	0	0.9345703125	0.1162109375	-9.802734375	-0.005859375	0.001953125	-0.0205078125	0.0009765625	-0.0009765625	-0.0009765625	0.0419921875	-0.228515625	0.36376953125	3.71875	0.8121337890625	0.03228759765625	-0.035400390625	-0.58148193359375
6966145	17952	0	0	0.9169921875	0.107421875	-9.7646484375	-0.0244140625	-0.0068359375	0.017578125	0.0009765625	-0.0009765625	-0.0009765625	0.038818359375	-0.22509765625	0.3671875	3.6875	0.8121337890625	0.03228759765625	-0.035400390625	-0.58148193359375
6974172	17953	0	0	0.951171875	0.1181640625	-9.80078125	0.0107421875	0.00390625	-0.017578125	0	-0.0009765625	0	0.037109375	-0.22998046875	0.37060546875	3.7109375	0.8121337890625	0.03228759765625	-0.035400390625	-0.58148193359375
6982298	17954	0	0	0.9404296875	0.0869140625	-9.791015625	-0.0009765625	-0.02734375	-0.0087890625	-0.001953125	0	0	0.04052734375	-0.228515625	0.37060546875	3.7265625	0.8121337890625	0.03228759765625	-0.035400390625	-0.58154296875
6990061	17955	0	0	0.9296875	0.1064453125	-9.80078125	-0.0107421875	-0.0078125	-0.017578125	0	-0.0009765625	0	0.037109375	-0.228515625	0.37060546875	3.7109375	0.8121337890625	0.03228759765625	-0.035400390625	-0.58154296875
6998128	17956	0	0	0.9501953125	0.1171875	-9.7548828125	0.0087890625	0.00390625	0.02734375	0	0	-0.0009765625	0.038818359375	-0.226806640625	0.3671875	3.7265625	0.8121337890625	0.03228759765625	-0.035400390625	-0.58154296875
7006098	17957	0	0	0.96484375	0.09375	-9.744140625	0.0234375	-0.01953125	0.0380859375	0	-0.0009765625	0	0.038818359375	-0.228515625	0.3671875	3.71875	0.8121337890625	0.03228759765625	-0.035400390625	-0.58154296875
7014164	17958	0	0	0.9599609375	0.0986328125	-9.767578125	0.0185546875	-0.0146484375	0.0146484375	0	-0.0009765625	0	0.040283203125	-0.2236328125	0.36376953125	3.734375	0.81207275390625	0.03228759765625	-0.035400390625	-0.58154296875
7022210	17959	0	0	0.912109375	0.115234375	-9.7548828125	-0.029296875	0.0009765625	0.02734375	0	-0.0009765625	0	0.040283203125	-0.225341796875	0.365478515625	3.7109375	0.81207275390625	0.03228759765625	-0.035400390625	-0.58154296875
7030214	17960	0	0	0.9423828125	0.125	-9.7744140625	0.0009765625	0.01171875	0.0078125	0	-0.001953125	0	0.04541015625	-0.22705078125	0.362060546875	3.71875	0.81207275390625	0.03228759765625	-0.035400390625	-0.58154296875
7038251	17961	0	0	0.9111328125	0.1201171875	-9.7685546875	-0.029296875	0.0068359375	0.0126953125	0	-0.001953125	0	0.040283203125	-0.2236328125	0.3671875	3.734375	0.81207275390625	0.03228759765625	-0.035400390625	-0.58154296875
7046183	17962	0	0	0.95703125	0.099609375	-9.7958984375	0.015625	-0.013671875	-0.0146484375	0	-0.001953125	-0.0009765625	0.037109375	-0.226806640625	0.37060546875	3.734375	0.81207275390625	0.03228759765625	-0.035400390625	-0.58154296875
7054146	17963	0	0	0.9423828125	0.1171875	-9.7646484375	0.001953125	0.0048828125	0.0166015625	0	0	-0.0009765625	0.037109375	-0.228515625	0.372314453125	3.7109375	0.81207275390625	0.03228759765625	-0.035400390625	-0.58154296875
7062208	17964	0	0	0.947265625	0.1201171875	-9.7763671875	0.005859375	0.0078125	0.00390625	0	0	0.0009765625	0.040283203125	-0.22509765625	0.37060546875	3.71875	0.81207275390625	0.03228759765625	-0.035400390625	-0.58154296875
7070121	17965	0	0	0.9326171875	0.08984375	-9.7958984375	-0.0087890625	-0.0234375	-0.015625	0	0	0	0.04052734375	-0.228515625	0.365478515625	3.703125	0.81207275390625	0.03228759765625	-0.035400390625	-0.58154296875
7078254	17966	0	0	0.92578125	0.103515625	-9.7666015625	-0.015625	-0.009765625	0.013671875	-0.001953125	0	0	0.0419921875	-0.225341796875	0.36376953125	3.75	0.81207275390625	0.03228759765625	-0.035400390625	-0.58154296875
7086055	17967	0	0	0.939453125	0.125	-9.8046875	-0.001953125	0.0126953125	-0.0244140625	0	-0.0009765625	-0.0009765625	0.043701171875	-0.2236328125	0.36376953125	3.7578125	0.81207275390625	0.03228759765625	-0.035400390625	-0.58154296875
7094084	17968	0	0	0.9462890625	0.130859375	-9.826171875	0.0048828125	0.017578125	-0.0458984375	0	0	0	0.0419921875	-0.221923828125	0.362060546875	3.75	0.81207275390625	0.03228759765625	-0.035400390625	-0.58154296875
7102231	17969	0	0	0.951171875	0.11328125	-9.8125	0.009765625	0.0009765625	-0.03125	0	-0.0009765625	0	0.04052734375	-0.226806640625	0.3671875	3.7421875	0.81207275390625	0.03228759765625	-0.035400390625	-0.58160400390625
7110211	17970	0	0	0.9208984375	0.0888671875	-9.7841796875	-0.0205078125	-0.0234375	-0.0029296875	0	-0.0009765625	0.0009765625	0.038818359375	-0.22509765625	0.3671875	3.7109375	0.81207275390625	0.03228759765625	-0.035400390625	-0.58160400390625
7118117	17971	0	0	0.93359375	0.0888671875	-9.7578125	-0.0078125	-0.0234375	0.0234375	0	0	0	0.040283203125	-0.221923828125	0.365478515625	3.6953125	0.81207275390625	0.03228759765625	-0.035400390625	-0.58160400390625
7126147	17972	0	0	0.931640625	0.107421875	-9.748046875	-0.009765625	-0.0048828125	0.033203125	0	-0.0009765625	0.0009765625	0.037109375	-0.228515625	0.3740234375	3.734375	0.81207275390625	0.03228759765625	-0.035400390625	-0.58160400390625
7134267	17973	0	0	0.9599609375	0.1015625	-9.767578125	0.0185546875	-0.0107421875	0.013671875	-0.0009765625	-0.0009765625	0	0.038818359375	-0.228515625	0.368896484375	3.7265625	0.81207275390625	0.03228759765625	-0.035400390625	-0.58160400390625
7142064	17974	0	0	0.94921875	0.111328125	-9.79296875	0.0078125	-0.0009765625	-0.0126953125	0	-0.001953125	0	0.038818359375	-0.230224609375	0.368896484375	3.71875	0.81207275390625	0.03228759765625	-0.035400390625	-0.58160400390625
7150180	17975	0	0	0.935546875	0.115234375	-9.7744140625	-0.005859375	0.00390625	0.0068359375	0.0009765625	-0.0009765625	-0.0009765625	0.043701171875	-0.22705078125	0.3671875	3.734375	0.81207275390625	0.03228759765625	-0.035400390625	-0.58160400390625
7158147	17976	0	0	0.931640625	0.130859375	-9.705078125	-0.0087890625	0.01953125	0.0751953125	0.0009765625	-0.0009765625	0	0.043701171875	-0.22705078125	0.36376953125	3.734375	0.81207275390625	0.03228759765625	-0.035400390625	-0.58160400390625
7166227	17977	0	0	0.9326171875	0.1298828125	-9.76171875	-0.0078125	0.017578125	0.0185546875	0	0	0	0.046875	-0.22705078125	0.36376953125	3.7265625	0.81207275390625	0.03228759765625	-0.035400390625	-0.58160400390625
7174209	17978	0	0	0.9697265625	0.0966796875	-9.7392578125	0.0283203125	-0.015625	0.0400390625	0	0	0	0.0419921875	-0.228515625	0.36376953125	3.7421875	0.81207275390625	0.03228759765625	-0.035400390625	-0.58160400390625
7182217	17979	0	0	0.9453125	0.0986328125	-9.779296875	0.00390625	-0.0126953125	0	0	0	-0.0009765625	0.0419921875	-0.2236328125	0.362060546875	3.7421875	0.81207275390625	0.03228759765625	-0.03546142578125	-0.58160400390625
7190168	17980	0	0	0.9375	0.125	-9.76171875	-0.00390625	0.013671875	0.0166015625	-0.0009765625	0	0	0.03857421875	-0.2236328125	0.365478515625	3.7578125	0.81207275390625	0.03228759765625	-0.03546142578125	-0.58160400390625
7198058	17981	0	0	0.9541015625	0.111328125	-9.78125	0.0126953125	-0.0009765625	-0.0029296875	-0.0009765625	-0.0009765625	0	0.03857421875	-0.223388671875	0.368896484375	3.7578125	0.81207275390625	0.03228759765625	-0.03546142578125	-0.58160400390625
7206087	17982	0	0	0.9384765625	0.1181640625	-9.826171875	-0.0029296875	0.0068359375	-0.0478515625	0	-0.0009765625	0	0.035400390625	-0.223388671875	0.37060546875	3.7578125	0.81207275390625	0.03228759765625	-0.03546142578125	-0.58160400390625
7214128	17983	0	0	0.9423828125	0.1015625	-9.76953125	0.0009765625	-0.0107421875	0.0087890625	0	0	0	0.035400390625	-0.226806640625	0.37060546875	3.734375	0.81207275390625	0.03228759765625	-0.03546142578125	-0.58160400390625
7222107	17984	0	0	0.9521484375	0.103515625	-9.779296875	0.0107421875	-0.0078125	-0.001953125	0	0	0.0009765625	0.038818359375	-0.22509765625	0.37060546875	3.6953125	0.81207275390625	0.03228759765625	-0.03546142578125	-0.58160400390625
7230021	17985	0	0	0.94921875	0.111328125	-9.7861328125	0.0078125	0	-0.0087890625	0	-0.0009765625	0	0.04052734375	-0.230224609375	0.3671875	3.7109375	0.81207275390625	0.03228759765625	-0.03546142578125	-0.58160400390625
7238134	17986	0	0	0.94921875	0.1162109375	-9.80078125	0.0068359375	0.0048828125	-0.0224609375	0.0009765625	-0.0009765625	0	0.043701171875	-0.230224609375	0.368896484375	3.75	0.81207275390625	0.03228759765625	-0.03546142578125	-0.58160400390625
7246152	17987	0	0	0.9501953125	0.0771484375	-9.767578125	0.0078125	-0.0341796875	0.009765625	0	-0.0009765625	0	0.042236328125	-0.230224609375	0.368896484375	3.7265625	0.81207275390625	0.03228759765625	-0.03546142578125	-0.58160400390625
7254011	17988	0	0	0.943359375	0.0888671875	-9.7412109375	0.0009765625	-0.0224609375	0.0361328125	0.0009765625	0	0	0.0419921875	-0.225341796875	0.36376953125	3.7578125	0.81207275390625	0.03228759765625	-0.03546142578125	-0.58160400390625
7262390	17989	0	0	0.95703125	0.0966796875	-9.767578125	0.0146484375	-0.013671875	0.009765625	0	-0.0009765625	0	0.0419921875	-0.225341796875	0.36376953125	3.734375	0.81207275390625	0.03228759765625	-0.03546142578125	-0.58160400390625
7270055	17990	0	0	0.947265625	0.123046875	-9.771484375	0.0048828125	0.01171875	0.005859375	0	-0.0009765625	0.0009765625	0.038818359375	-0.228515625	0.37060546875	3.71875	0.81207275390625	0.03228759765625	-0.03546142578125	-0.58160400390625
7278101	17991	0	0	0.935546875	0.1181640625	-9.7744140625	-0.0078125	0.0078125	0.0029296875	-0.0009765625	-0.001953125	0	0.037109375	-0.228515625	0.3671875	3.75	0.81207275390625	0.03228759765625	-0.03546142578125	-0.58160400390625
7286060	17992	0	0	0.9541015625	0.1328125	-9.802734375	0.0107421875	0.0224609375	-0.025390625	0	-0.001953125	-0.0009765625	0.037109375	-0.221923828125	0.368896484375	3.7421875	0.81207275390625	0.03228759765625	-0.03546142578125	-0.58160400390625
7294087	17993	0	0	0.947265625	0.1064453125	-9.78125	0.00390625	-0.00390625	-0.0048828125	-0.0009765625	-0.0009765625	-0.0009765625	0.037109375	-0.223388671875	0.3671875	3.71875	0.81207275390625	0.03228759765625	-0.03546142578125	-0.58160400390625
7302248	17994	0	0	0.9326171875	0.1298828125	-9.783203125	-0.0107421875	0.01953125	-0.0068359375	-0.0009765625	-0.0009765625	-0.0009765625	0.04052734375	-0.228515625	0.3740234375	3.75	0.81207275390625	0.03228759765625	-0.03546142578125	-0.58160400390625
7310329	17995	0	0	0.9482421875	0.109375	-9.82421875	0.005859375	-0.0009765625	-0.046875	0	-0.0009765625	0	0.038818359375	-0.226806640625	0.368896484375	3.75	0.81207275390625	0.03228759765625	-0.03546142578125	-0.58160400390625
7318078	17996	0	0	0.9560546875	0.1279296875	-9.8076171875	0.0126953125	0.017578125	-0.0302734375	-0.0009765625	-0.0009765625	-0.0009765625	0.04052734375	-0.228515625	0.368896484375	3.734375	0.81207275390625	0.03228759765625	-0.03546142578125	-0.58160400390625
7326194	17997	0	0	0.9306640625	0.0888671875	-9.7890625	-0.0126953125	-0.021484375	-0.01171875	-0.0009765625	-0.0009765625	-0.0009765625	0.043701171875	-0.2236328125	0.3671875	3.75	0.81207275390625	0.03228759765625	-0.03546142578125	-0.58160400390625
7334211	17998	0	0	0.9404296875	0.0966796875	-9.7646484375	-0.0029296875	-0.0146484375	0.0126953125	0	-0.001953125	0	0.03857421875	-0.221923828125	0.3603515625	3.75	0.81207275390625	0.03228759765625	-0.03546142578125	-0.58160400390625
7342092	17999	0	0	0.9326171875	0.08984375	-9.802734375	-0.0107421875	-0.021484375	-0.025390625	-0.0009765625	-0.001953125	0	0.0419921875	-0.22705078125	0.36376953125	3.7578125	0.81207275390625	0.03228759765625	-0.03546142578125	-0.58160400390625
7350141	18000	0	0	0.9404296875	0.1015625	-9.7724609375	-0.0029296875	-0.009765625	0.005859375	0	0	0	0.040283203125	-0.2236328125	0.365478515625	3.75	0.81207275390625	0.03228759765625	-0.03546142578125	-0.58160400390625
7358240	18001	0	0	0.919921875	0.1015625	-9.8193359375	-0.0234375	-0.0087890625	-0.041015625	0.0009765625	0	-0.001953125	0.035400390625	-0.223388671875	0.3671875	3.7109375	0.81207275390625	0.03228759765625	-0.03546142578125	-0.58160400390625
7366199	18002	0	0	0.9384765625	0.103515625	-9.7626953125	-0.0048828125	-0.0068359375	0.0166015625	0	0	0	0.037109375	-0.226806640625	0.3671875	3.734375	0.81207275390625	0.03228759765625	-0.03546142578125	-0.58160400390625
7374325	18003	0	0	0.9541015625	0.099609375	-9.7890625	0.0107421875	-0.0107421875	-0.009765625	0	0	0	0.038818359375	-0.231689453125	0.37060546875	3.75	0.81207275390625	0.03228759765625	-0.03546142578125	-0.58160400390625
7382104	18004	0	0	0.943359375	0.1005859375	-9.7578125	0	-0.0087890625	0.021484375	0	-0.0009765625	0	0.04052734375	-0.226806640625	0.368896484375	3.75	0.81207275390625	0.03228759765625	-0.03546142578125	-0.58160400390625
7390225	18005	0	0	0.9013671875	0.1083984375	-9.7900390625	-0.0419921875	-0.001953125	-0.0107421875	-0.0009765625	0	0	0.040283203125	-0.225341796875	0.365478515625	3.7265625	0.81207275390625	0.03228759765625	-0.03546142578125	-0.58160400390625
7398093	18006	0	0	0.9111328125	0.1220703125	-9.7783203125	-0.03125	0.0126953125	0.0009765625	0	0	0	0.0419921875	-0.225341796875	0.365478515625	3.734375	0.81207275390625	0.0323486328125	-0.03546142578125	-0.58160400390625
7406100	18007	0	0	0.9501953125	0.091796875	-9.76953125	0.0068359375	-0.017578125	0.009765625	0	-0.0009765625	0	0.045166015625	-0.22216796875	0.362060546875	3.7265625	0.81207275390625	0.0323486328125	-0.03546142578125	-0.58160400390625
7414092	18008	0	0	0.947265625	0.1015625	-9.7861328125	0.0048828125	-0.0078125	-0.0068359375	0	-0.0009765625	0	0.043701171875	-0.2236328125	0.3671875	3.703125	0.81207275390625	0.0323486328125	-0.03546142578125	-0.58160400390625
7422099	18009	0	0	0.93359375	0.1103515625	-9.76953125	-0.009765625	0.0009765625	0.009765625	0.0009765625	0	0	0.03857421875	-0.223388671875	0.368896484375	3.703125	0.81207275390625	0.0323486328125	-0.03546142578125	-0.58160400390625
7430189	18010	0	0	0.947265625	0.1201171875	-9.7861328125	0.0048828125	0.01171875	-0.0068359375	-0.0009765625	-0.0009765625	0	0.037109375	-0.226806640625	0.372314453125	3.7109375	0.81207275390625	0.0323486328125	-0.03546142578125	-0.58160400390625
7438170	18011	0	0	0.9736328125	0.080078125	-9.787109375	0.03125	-0.0283203125	-0.0078125	-0.0009765625	0	0	0.037109375	-0.226806640625	0.372314453125	3.7265625	0.81207275390625	0.0323486328125	-0.03546142578125	-0.58160400390625
7446180	18012	0	0	0.9541015625	0.123046875	-9.7861328125	0.01171875	0.013671875	-0.0068359375	0	0	0	0.038818359375	-0.230224609375	0.368896484375	3.7421875	0.81207275390625	0.0323486328125	-0.03546142578125	-0.58160400390625
7454127	18013	0	0	0.9482421875	0.083984375	-9.7607421875	0.0048828125	-0.0244140625	0.01953125	0	0	0	0.043701171875	-0.228515625	0.368896484375	3.734375	0.81207275390625	0.0323486328125	-0.03546142578125	-0.58160400390625
7462178	18014	0	0	0.9384765625	0.1005859375	-9.7646484375	-0.0048828125	-0.0078125	0.0146484375	0	0	0	0.043701171875	-0.225341796875	0.365478515625	3.7578125	0.81207275390625	0.0323486328125	-0.03546142578125	-0.58160400390625
7470136	18015	0	0	0.927734375	0.1103515625	-9.79296875	-0.0146484375	0.0029296875	-0.013671875	-0.0009765625	-0.0009765625	0	0.0419921875	-0.22705078125	0.36376953125	3.75	0.81201171875	0.0323486328125	-0.03546142578125	-0.58160400390625
7478435	18016	0	0	0.9423828125	0.103515625	-9.78125	0	-0.0048828125	-0.001953125	0	-0.0009765625	-0.0009765625	0.037109375	-0.223388671875	0.3671875	3.7421875	0.81207275390625	0.0323486328125	-0.03546142578125	-0.58160400390625
7486204	18017	0	0	0.953125	0.0986328125	-9.7578125	0.009765625	-0.009765625	0.021484375	0.0009765625	0	-0.001953125	0.035400390625	-0.2216796875	0.365478515625	3.7421875	0.81207275390625	0.0323486328125	-0.0355224609375	-0.58160400390625
7494127	18018	0	0	0.9521484375	0.11328125	-9.791015625	0.0087890625	0.005859375	-0.01171875	-0.0009765625	0.001953125	0	0.0419921875	-0.221923828125	0.368896484375	3.75	0.81207275390625	0.0323486328125	-0.0355224609375	-0.58160400390625
7502086	18019	0	0	0.9375	0.0966796875	-9.7939453125	-0.005859375	-0.0107421875	-0.013671875	0	0	0	0.035400390625	-0.226806640625	0.37060546875	3.7734375	0.81207275390625	0.0323486328125	-0.0355224609375	-0.58160400390625
7510196	18020	0	0	0.9521484375	0.080078125	-9.775390625	0.0087890625	-0.02734375	0.0048828125	0	0	-0.0009765625	0.038818359375	-0.226806640625	0.37060546875	3.765625	0.81207275390625	0.0323486328125	-0.0355224609375	-0.58160400390625
7518155	18021	0	0	0.9306640625	0.103515625	-9.7880859375	-0.0126953125	-0.00390625	-0.0087890625	0	-0.0009765625	-0.0009765625	0.040283203125	-0.22021484375	0.365478515625	3.7578125	0.81207275390625	0.0323486328125	-0.0355224609375	-0.58160400390625
7526236	18022	0	0	0.9296875	0.0888671875	-9.74609375	-0.013671875	-0.0185546875	0.033203125	0	-0.0009765625	0	0.040283203125	-0.2236328125	0.3671875	3.7578125	0.81207275390625	0.0323486328125	-0.0355224609375	-0.58160400390625
7534035	18023	0	0	0.923828125	0.1103515625	-9.75	-0.01953125	0.0029296875	0.029296875	-0.0009765625	0	0	0.040283203125	-0.221923828125	0.368896484375	3.7265625	0.81207275390625	0.0323486328125	-0.0355224609375	-0.58160400390625
7542063	18024	0	0	0.9453125	0.1005859375	-9.7529296875	0.0029296875	-0.005859375	0.0263671875	0	-0.0009765625	-0.0009765625	0.036865234375	-0.218505859375	0.365478515625	3.7265625	0.81207275390625	0.0323486328125	-0.0355224609375	-0.58160400390625
7550065	18025	0	0	0.9130859375	0.11328125	-9.7978515625	-0.029296875	0.0068359375	-0.0185546875	0	-0.0009765625	0	0.038818359375	-0.228515625	0.37060546875	3.7734375	0.81207275390625	0.0323486328125	-0.0355224609375	-0.58160400390625
7558106	18026	0	0	0.9326171875	0.103515625	-9.7841796875	-0.009765625	-0.0029296875	-0.0048828125	0	-0.0009765625	0.0009765625	0.03857421875	-0.223388671875	0.37060546875	3.7265625	0.81207275390625	0.0323486328125	-0.0355224609375	-0.58160400390625
7566028	18027	0	0	0.94921875	0.0986328125	-9.7890625	0.0068359375	-0.0068359375	-0.009765625	0.0009765625	-0.0009765625	0	0.03564453125	-0.228271484375	0.37060546875	3.7265625	0.81207275390625	0.0323486328125	-0.0355224609375	-0.58160400390625
7574269	18028	0	0	0.947265625	0.1181640625	-9.78125	0.0048828125	0.01171875	-0.0029296875	0	-0.0009765625	0	0.04052734375	-0.226806640625	0.368896484375	3.71875	0.81207275390625	0.0323486328125	-0.0355224609375	-0.58160400390625
7582171	18029	0	0	0.9375	0.0986328125	-9.7763671875	-0.0048828125	-0.0068359375	0.001953125	0.0009765625	0	0	0.040283203125	-0.225341796875	0.3603515625	3.7421875	0.81207275390625	0.0323486328125	-0.0355224609375	-0.58160400390625
7590242	18030	0	0	0.931640625	0.095703125	-9.7509765625	-0.0107421875	-0.009765625	0.02734375	0.0009765625	0	0	0.038818359375	-0.228515625	0.368896484375	3.7578125	0.81201171875	0.0323486328125	-0.0355224609375	-0.58160400390625
7598217	18031	0	0	0.9208984375	0.10546875	-9.76953125	-0.0205078125	0	0.0087890625	0	-0.0009765625	0	0.04052734375	-0.230224609375	0.3671875	3.7578125	0.81201171875	0.0323486328125	-0.0355224609375	-0.58160400390625
7606179	18032	0	0	0.9375	0.0869140625	-9.80078125	-0.0048828125	-0.017578125	-0.0224609375	-0.0009765625	0	0	0.038818359375	-0.22509765625	0.36376953125	3.75	0.81201171875	0.0323486328125	-0.0355224609375	-0.58160400390625
7614131	18033	0	0	0.923828125	0.107421875	-9.75	-0.017578125	0.0029296875	0.02734375	0	-0.0009765625	0	0.040283203125	-0.2236328125	0.36376953125	3.7265625	0.81201171875	0.0323486328125	-0.0355224609375	-0.58160400390625
7622176	18034	0	0	0.9404296875	0.13671875	-9.76171875	-0.0009765625	0.03125	0.015625	0	-0.0009765625	0.0009765625	0.040283203125	-0.225341796875	0.36376953125	3.734375	0.81201171875	0.0323486328125	-0.0355224609375	-0.58160400390625
7630166	18035	0	0	0.951171875	0.1328125	-9.79296875	0.009765625	0.02734375	-0.015625	0	-0.0009765625	0	0.03857421875	-0.221923828125	0.3671875	3.71875	0.81201171875	0.0323486328125	-0.0355224609375	-0.58160400390625
7638202	18036	0	0	0.935546875	0.1318359375	-9.7734375	-0.005859375	0.0263671875	0.00390625	0	-0.0009765625	0	0.03857421875	-0.223388671875	0.368896484375	3.71875	0.81201171875	0.0323486328125	-0.0355224609375	-0.58160400390625
7646093	18037	0	0	0.9482421875	0.10546875	-9.7509765625	0.0068359375	0	0.0263671875	-0.0009765625	0	0	0.037109375	-0.226806640625	0.368896484375	3.7265625	0.81201171875	0.0323486328125	-0.0355224609375	-0.5816650390625
7654261	18038	0	0	0.9140625	0.1240234375	-9.7548828125	-0.0263671875	0.0185546875	0.0224609375	0	0	0.0009765625	0.037109375	-0.228515625	0.3671875	3.71875	0.81201171875	0.0323486328125	-0.0355224609375	-0.5816650390625
7662110	18039	0	0	0.923828125	0.12890625	-9.7666015625	-0.017578125	0.0234375	0.0107421875	0	-0.0009765625	0	0.04345703125	-0.221923828125	0.3603515625	3.75	0.81201171875	0.0323486328125	-0.0355224609375	-0.5816650390625
7670079	18040	0	0	0.9375	0.0966796875	-9.7841796875	-0.0029296875	-0.009765625	-0.0078125	-0.0009765625	0	-0.0009765625	0.040283203125	-0.226806640625	0.36376953125	3.734375	0.81201171875	0.0323486328125	-0.0355224609375	-0.5816650390625
7678060	18041	0	0	0.9033203125	0.10546875	-9.8095703125	-0.0361328125	-0.0009765625	-0.033203125	-0.001953125	-0.0009765625	-0.0009765625	0.037109375	-0.223388671875	0.368896484375	3.7421875	0.81201171875	0.0323486328125	-0.0355224609375	-0.5816650390625
7686079	18042	0	0	0.9541015625	0.091796875	-9.8037109375	0.0146484375	-0.0146484375	-0.02734375	0	-0.001953125	0	0.035400390625	-0.223388671875	0.3671875	3.7421875	0.81201171875	0.0323486328125	-0.0355224609375	-0.5816650390625
7694238	18043	0	0	0.9541015625	0.1083984375	-9.7861328125	0.0146484375	0.001953125	-0.009765625	0	-0.0009765625	0	0.040283203125	-0.221923828125	0.365478515625	3.7578125	0.81201171875	0.0323486328125	-0.0355224609375	-0.5816650390625
7702221	18044	0	0	0.92578125	0.1005859375	-9.7763671875	-0.013671875	-0.005859375	0	0	-0.0009765625	0	0.04052734375	-0.226806640625	0.368896484375	3.7578125	0.81201171875	0.0323486328125	-0.0355224609375	-0.5816650390625
7710069	18045	0	0	0.935546875	0.1015625	-9.779296875	-0.00390625	-0.005859375	-0.0029296875	-0.0009765625	0	0	0.037109375	-0.221923828125	0.3671875	3.7421875	0.81201171875	0.0323486328125	-0.0355224609375	-0.5816650390625
7718330	18046	0	0	0.919921875	0.1279296875	-9.8046875	-0.0185546875	0.0205078125	-0.02734375	-0.001953125	-0.0009765625	0.0009765625	0.04345703125	-0.221923828125	0.362060546875	3.734375	0.81201171875	0.0323486328125	-0.0355224609375	-0.5816650390625
7726187	18047	0	0	0.9375	0.126953125	-9.78125	-0.0009765625	0.0205078125	-0.00390625	0	-0.0009765625	0	0.043701171875	-0.225341796875	0.36376953125	3.7578125	0.81201171875	0.0323486328125	-0.0355224609375	-0.5816650390625
7734130	18048	0	0	0.939453125	0.11328125	-9.7861328125	0.001953125	0.005859375	-0.0087890625	0	-0.001953125	0.0009765625	0.0419921875	-0.22021484375	0.36376953125	3.75	0.81201171875	0.0323486328125	-0.0355224609375	-0.5816650390625
7742187	18049	0	0	0.908203125	0.125	-9.7919921875	-0.029296875	0.017578125	-0.015625	0	-0.0009765625	0	0.040283203125	-0.225341796875	0.365478515625	3.7265625	0.81201171875	0.0323486328125	-0.0355224609375	-0.5816650390625
7750094	18050	0	0	0.9541015625	0.1064453125	-9.791015625	0.0166015625	-0.001953125	-0.013671875	0	-0.0009765625	0.0009765625	0.035400390625	-0.2216796875	0.365478515625	3.7421875	0.81195068359375	0.0323486328125	-0.0355224609375	-0.5816650390625
7758076	18051	0	0	0.9326171875	0.11328125	-9.7744140625	-0.0048828125	0.0048828125	0.00390625	0	-0.0009765625	0	0.038818359375	-0.226806640625	0.37060546875	3.7265625	0.81195068359375	0.0323486328125	-0.0355224609375	-0.58172607421875
7766103	18052	0	0	0.955078125	0.08203125	-9.755859375	0.017578125	-0.0263671875	0.021484375	0	-0.0009765625	0	0.037109375	-0.22509765625	0.368896484375	3.7265625	0.81195068359375	0.0323486328125	-0.0355224609375	-0.58172607421875
7774144	18053	0	0	0.93359375	0.103515625	-9.75	-0.00390625	-0.0048828125	0.02734375	0	-0.0009765625	0	0.03857421875	-0.223388671875	0.372314453125	3.71875	0.81195068359375	0.03228759765625	-0.0355224609375	-0.58172607421875
7782064	18054	0	0	0.9384765625	0.10546875	-9.73828125	0.0009765625	-0.0029296875	0.0390625	0	-0.0009765625	0	0.040283203125	-0.22509765625	0.368896484375	3.7265625	0.81195068359375	0.03228759765625	-0.0355224609375	-0.58172607421875
7790265	18055	0	0	0.939453125	0.1064453125	-9.814453125	0.001953125	-0.001953125	-0.037109375	-0.001953125	-0.0009765625	0	0.0419921875	-0.22021484375	0.365478515625	3.7421875	0.81195068359375	0.03228759765625	-0.0355224609375	-0.58172607421875
7798204	18056	0	0	0.912109375	0.1337890625	-9.75390625	-0.025390625	0.025390625	0.0234375	-0.0009765625	0	0	0.040283203125	-0.226806640625	0.365478515625	3.7265625	0.81195068359375	0.03228759765625	-0.0355224609375	-0.58172607421875
7806200	18057	0	0	0.9453125	0.091796875	-9.765625	0.0087890625	-0.0166015625	0.01171875	0	-0.0009765625	-0.0009765625	0.040283203125	-0.225341796875	0.365478515625	3.7421875	0.81195068359375	0.03228759765625	-0.0355224609375	-0.58172607421875
7814149	18058	0	0	0.978515625	0.1083984375	-9.7841796875	0.041015625	0	-0.0068359375	0	-0.0009765625	-0.0009765625	0.0419921875	-0.22705078125	0.3603515625	3.7578125	0.81195068359375	0.03228759765625	-0.0355224609375	-0.58172607421875
7822180	18059	0	0	0.9501953125	0.0966796875	-9.7822265625	0.0126953125	-0.01171875	-0.0048828125	-0.0009765625	0	0	0.040283203125	-0.225341796875	0.365478515625	3.71875	0.81195068359375	0.03228759765625	-0.0355224609375	-0.58172607421875
7830070	18060	0	0	0.9423828125	0.08984375	-9.8056640625	0.0048828125	-0.0185546875	-0.0283203125	0	-0.0009765625	0	0.03857421875	-0.2236328125	0.36376953125	3.7109375	0.81195068359375	0.03228759765625	-0.0355224609375	-0.58172607421875
7838107	18061	0	0	0.927734375	0.0849609375	-9.7939453125	-0.0087890625	-0.0234375	-0.0166015625	-0.0009765625	0	0	0.040283203125	-0.2236328125	0.368896484375	3.75	0.81195068359375	0.03228759765625	-0.0355224609375	-0.58172607421875
7846162	18062	0	0	0.9453125	0.126953125	-9.771484375	0.0078125	0.0185546875	0.005859375	-0.001953125	-0.0009765625	-0.0009765625	0.0419921875	-0.225341796875	0.368896484375	3.734375	0.81195068359375	0.03228759765625	-0.0355224609375	-0.58172607421875
7854185	18063	0	0	0.931640625	0.10546875	-9.7548828125	-0.005859375	-0.0029296875	0.0224609375	0	-0.0009765625	-0.001953125	0.0419921875	-0.225341796875	0.368896484375	3.7265625	0.81195068359375	0.03228759765625	-0.0355224609375	-0.58172607421875
7862239	18064	0	0	0.9541015625	0.1015625	-9.779296875	0.0166015625	-0.0068359375	-0.001953125	0.0009765625	0	0	0.04052734375	-0.228515625	0.365478515625	3.75	0.81195068359375	0.03228759765625	-0.0355224609375	-0.58172607421875
7870182	18065	0	0	0.9443359375	0.1083984375	-9.80078125	0.0068359375	0.0009765625	-0.0234375	0	-0.0009765625	-0.001953125	0.040283203125	-0.225341796875	0.365478515625	3.734375	0.81195068359375	0.03228759765625	-0.0355224609375	-0.58172607421875
7876071	18066	0	0	0.9423828125	0.1015625	-9.7841796875	0.0048828125	-0.0068359375	-0.0068359375	0	-0.0009765625	0	0.04052734375	-0.226806640625	0.3671875	3.7265625	0.81195068359375	0.03228759765625	-0.0355224609375	-0.5816650390625
7884047	18067	0	0	0.9423828125	0.091796875	-9.7841796875	0.0048828125	-0.0166015625	-0.0068359375	-0.0009765625	-0.0009765625	-0.001953125	0.040283203125	-0.2236328125	0.36376953125	3.75	0.81201171875	0.03228759765625	-0.0355224609375	-0.5816650390625
7892179	18068	0	0	0.9345703125	0.0830078125	-9.8173828125	-0.0029296875	-0.025390625	-0.0400390625	-0.0009765625	-0.0009765625	0.0009765625	0.040283203125	-0.221923828125	0.362060546875	3.734375	0.81201171875	0.03228759765625	-0.0355224609375	-0.5816650390625
7900139	18069	0	0	0.9443359375	0.1318359375	-9.78125	0.0068359375	0.0244140625	-0.0029296875	0	-0.0009765625	0	0.0419921875	-0.2236328125	0.36376953125	3.71875	0.81201171875	0.03228759765625	-0.0355224609375	-0.5816650390625
7908245	18070	0	0	0.92578125	0.1123046875	-9.76171875	-0.01171875	0.0048828125	0.015625	0	-0.0009765625	0	0.040283203125	-0.221923828125	0.3671875	3.71875	0.81201171875	0.03228759765625	-0.0355224609375	-0.5816650390625
7916141	18071	0	0	0.896484375	0.1201171875	-9.794921875	-0.041015625	0.0126953125	-0.0166015625	0.0009765625	-0.0009765625	-0.0009765625	0.040283203125	-0.221923828125	0.368896484375	3.7265625	0.81201171875	0.03228759765625	-0.0355224609375	-0.5816650390625
7924303	18072	0	0	0.9306640625	0.126953125	-9.7783203125	-0.0078125	0.01953125	0	0	-0.0009765625	0	0.038818359375	-0.22509765625	0.3671875	3.71875	0.81201171875	0.03228759765625	-0.0355224609375	-0.5816650390625
7932010	18073	0	0	0.923828125	0.0869140625	-9.7890625	-0.0146484375	-0.0205078125	-0.009765625	0	0	0	0.033935546875	-0.228271484375	0.37060546875	3.7265625	0.81201171875	0.03228759765625	-0.0355224609375	-0.5816650390625
7940214	18074	0	0	0.96875	0.1162109375	-9.7841796875	0.0302734375	0.0087890625	-0.005859375	0.0009765625	0	0.0009765625	0.0419921875	-0.225341796875	0.368896484375	3.75	0.81201171875	0.03228759765625	-0.0355224609375	-0.5816650390625
7948177	18075	0	0	0.9541015625	0.091796875	-9.7841796875	0.0166015625	-0.015625	-0.005859375	0	-0.0009765625	-0.001953125	0.040283203125	-0.225341796875	0.3671875	3.71875	0.81201171875	0.03228759765625	-0.0355224609375	-0.5816650390625
7956311	18076	0	0	0.9208984375	0.080078125	-9.791015625	-0.0166015625	-0.02734375	-0.01171875	0	-0.0009765625	0	0.0419921875	-0.226806640625	0.3671875	3.7265625	0.81201171875	0.03228759765625	-0.0355224609375	-0.5816650390625
7964167	18077	0	0	0.93359375	0.1162109375	-9.8330078125	-0.00390625	0.0087890625	-0.0537109375	0	-0.0009765625	0	0.038818359375	-0.226806640625	0.365478515625	3.734375	0.81201171875	0.03228759765625	-0.0355224609375	-0.5816650390625
7972161	18078	0	0	0.94921875	0.1162109375	-9.80078125	0.0107421875	0.0087890625	-0.0205078125	-0.0009765625	-0.0009765625	0	0.04541015625	-0.228759765625	0.36376953125	3.75	0.81201171875	0.03228759765625	-0.0355224609375	-0.5816650390625
7980144	18079	0	0	0.9423828125	0.1201171875	-9.783203125	0.00390625	0.0126953125	-0.0029296875	0	-0.001953125	0	0.03857421875	-0.221923828125	0.36376953125	3.7109375	0.81201171875	0.03228759765625	-0.0355224609375	-0.5816650390625
7988113	18080	0	0	0.9326171875	0.123046875	-9.7900390625	-0.0048828125	0.015625	-0.009765625	0	-0.0009765625	0	0.040283203125	-0.2236328125	0.36376953125	3.7265625	0.81201171875	0.03228759765625	-0.0355224609375	-0.5816650390625
7996062	18081	0	0	0.93359375	0.1103515625	-9.7578125	-0.0048828125	0.0029296875	0.0234375	0	-0.0009765625	0	0.035400390625	-0.223388671875	0.368896484375	3.7265625	0.81201171875	0.03228759765625	-0.0355224609375	-0.5816650390625
8004090	18082	0	0	0.9521484375	0.126953125	-9.7548828125	0.0146484375	0.01953125	0.025390625	0	-0.0009765625	0	0.037109375	-0.223388671875	0.368896484375	3.7578125	0.81201171875	0.03228759765625	-0.0355224609375	-0.5816650390625
8012279	18083	0	0	0.9423828125	0.134765625	-9.76171875	0.0048828125	0.0263671875	0.0185546875	-0.0009765625	-0.0009765625	0	0.040283203125	-0.221923828125	0.3671875	3.734375	0.81201171875	0.03228759765625	-0.0355224609375	-0.5816650390625
8020074	18084	0	0	0.9228515625	0.0986328125	-9.7880859375	-0.0146484375	-0.0087890625	-0.0078125	0	-0.001953125	0.0009765625	0.04052734375	-0.226806640625	0.37060546875	3.75	0.81201171875	0.03228759765625	-0.0355224609375	-0.5816650390625
8028270	18085	0	0	0.939453125	0.1064453125	-9.802734375	0.001953125	-0.001953125	-0.021484375	0.0009765625	0	0	0.037109375	-0.226806640625	0.37060546875	3.75	0.81201171875	0.03228759765625	-0.0355224609375	-0.5816650390625
8036130	18086	0	0	0.9384765625	0.0966796875	-9.76953125	0	-0.01171875	0.01171875	0.0009765625	0	-0.001953125	0.04052734375	-0.226806640625	0.368896484375	3.7265625	0.81201171875	0.03228759765625	-0.0355224609375	-0.5816650390625
8044211	18087	0	0	0.978515625	0.0966796875	-9.7705078125	0.0400390625	-0.0107421875	0.0107421875	0.0009765625	-0.0009765625	-0.0009765625	0.04052734375	-0.228515625	0.3671875	3.7265625	0.81201171875	0.03228759765625	-0.0355224609375	-0.5816650390625
8052205	18088	0	0	0.9873046875	0.1279296875	-9.77734375	0.048828125	0.01953125	0.00390625	0	-0.0009765625	0	0.0419921875	-0.2236328125	0.362060546875	3.7265625	0.81201171875	0.03228759765625	-0.0355224609375	-0.5816650390625
8060222	18089	0	0	0.9306640625	0.1171875	-9.76171875	-0.0078125	0.009765625	0.0185546875	0.0009765625	-0.0009765625	-0.0009765625	0.038818359375	-0.225341796875	0.362060546875	3.7421875	0.81201171875	0.03228759765625	-0.0355224609375	-0.5816650390625
8068201	18090	0	0	0.9189453125	0.1201171875	-9.7685546875	-0.0205078125	0.01171875	0.01171875	-0.0009765625	-0.0009765625	0.0009765625	0.037109375	-0.2236328125	0.362060546875	3.75	0.81201171875	0.03228759765625	-0.0355224609375	-0.5816650390625
8076190	18091	0	0	0.9345703125	0.1083984375	-9.8095703125	-0.00390625	0	-0.029296875	0	-0.0009765625	0	0.03857421875	-0.221923828125	0.365478515625	3.7265625	0.81201171875	0.03228759765625	-0.0355224609375	-0.5816650390625
8084212	18092	0	0	0.9482421875	0.0908203125	-9.7314453125	0.009765625	-0.017578125	0.048828125	0	-0.0009765625	0	0.03369140625	-0.219970703125	0.368896484375	3.75	0.81201171875	0.03228759765625	-0.0355224609375	-0.5816650390625
8092222	18093	0	0	0.96875	0.14453125	-9.771484375	0.029296875	0.03515625	0.0087890625	0	-0.0009765625	0	0.03857421875	-0.223388671875	0.368896484375	3.7578125	0.81201171875	0.03228759765625	-0.0355224609375	-0.5816650390625
8100231	18094	0	0	0.9453125	0.103515625	-9.74609375	0.005859375	-0.005859375	0.0341796875	0.0009765625	-0.0009765625	-0.0009765625	0.037109375	-0.228515625	0.368896484375	3.734375	0.81201171875	0.03228759765625	-0.0355224609375	-0.5816650390625
8108208	18095	0	0	0.9599609375	0.1171875	-9.7509765625	0.01953125	0.0087890625	0.029296875	-0.0009765625	-0.0009765625	0.0009765625	0.038818359375	-0.228515625	0.368896484375	3.71875	0.81195068359375	0.03228759765625	-0.0355224609375	-0.58172607421875
8116178	18096	0	0	0.9306640625	0.1083984375	-9.7880859375	-0.009765625	-0.0009765625	-0.0087890625	-0.0009765625	-0.0009765625	-0.0009765625	0.040283203125	-0.225341796875	0.3671875	3.71875	0.81195068359375	0.03228759765625	-0.0355224609375	-0.58172607421875
8124098	18097	0	0	0.91796875	0.0966796875	-9.8046875	-0.021484375	-0.0126953125	-0.025390625	-0.0009765625	-0.0009765625	0.0009765625	0.04052734375	-0.228515625	0.3671875	3.75	0.81195068359375	0.03228759765625	-0.0355224609375	-0.58172607421875
8132079	18098	0	0	0.958984375	0.109375	-9.802734375	0.0185546875	0	-0.0234375	-0.001953125	-0.0009765625	0.0009765625	0.045166015625	-0.225341796875	0.36376953125	3.734375	0.81195068359375	0.03228759765625	-0.0355224609375	-0.58172607421875
8140233	18099	0	0	0.947265625	0.1181640625	-9.7841796875	0.0068359375	0.0087890625	-0.00390625	-0.0009765625	-0.0009765625	-0.001953125	0.040283203125	-0.2236328125	0.3603515625	3.7578125	0.81195068359375	0.03228759765625	-0.0355224609375	-0.58172607421875
8148045	18100	0	0	0.9521484375	0.1015625	-9.7744140625	0.01171875	-0.0078125	0.0048828125	-0.001953125	-0.0009765625	-0.001953125	0.038818359375	-0.22509765625	0.365478515625	3.7578125	0.81195068359375	0.03228759765625	-0.0355224609375	-0.58172607421875
8156340	18101	0	0	0.958984375	0.1044921875	-9.8056640625	0.017578125	-0.005859375	-0.0263671875	-0.0009765625	0	-0.0009765625	0.03857421875	-0.221923828125	0.3671875	3.7421875	0.81195068359375	0.03228759765625	-0.0355224609375	-0.58172607421875
8164038	18102	0	0	0.9248046875	0.111328125	-9.8125	-0.0166015625	0.0009765625	-0.0322265625	-0.001953125	-0.0009765625	0	0.038818359375	-0.22509765625	0.368896484375	3.7421875	0.81195068359375	0.03228759765625	-0.0355224609375	-0.58172607421875
8172302	18103	0	0	0.9541015625	0.1162109375	-9.80078125	0.0126953125	0.005859375	-0.0205078125	-0.001953125	-0.0009765625	0	0.040283203125	-0.2236328125	0.37060546875	3.7109375	0.81195068359375	0.03228759765625	-0.0355224609375	-0.58172607421875
8180124	18104	0	0	0.939453125	0.111328125	-9.8046875	-0.001953125	0.0009765625	-0.025390625	-0.001953125	-0.0009765625	0	0.038818359375	-0.22509765625	0.3671875	3.71875	0.81195068359375	0.03228759765625	-0.0355224609375	-0.58172607421875
8188145	18105	0	0	0.9306640625	0.103515625	-9.7626953125	-0.0107421875	-0.0068359375	0.017578125	-0.0009765625	-0.0009765625	-0.001953125	0.04052734375	-0.228515625	0.37060546875	3.71875	0.81195068359375	0.03228759765625	-0.0355224609375	-0.58172607421875
8196136	18106	0	0	0.947265625	0.1064453125	-9.779296875	0.005859375	-0.00390625	0.0009765625	-0.0009765625	-0.001953125	0.0009765625	0.03369140625	-0.22509765625	0.368896484375	3.75	0.81195068359375	0.03228759765625	-0.0355224609375	-0.58172607421875
8204162	18107	0	0	0.947265625	0.1064453125	-9.7861328125	0.005859375	-0.00390625	-0.005859375	-0.001953125	-0.0009765625	0	0.037109375	-0.223388671875	0.37060546875	3.7265625	0.81195068359375	0.03228759765625	-0.0355224609375	-0.58172607421875
8212202	18108	0	0	0.9365234375	0.09765625	-9.7265625	-0.0048828125	-0.01171875	0.0537109375	-0.0009765625	0	0.0009765625	0.0419921875	-0.221923828125	0.3671875	3.734375	0.81195068359375	0.03228759765625	-0.0355224609375	-0.58172607421875
8220224	18109	0	0	0.9501953125	0.09375	-9.779296875	0.0078125	-0.015625	0.0009765625	-0.001953125	-0.0009765625	0	0.038818359375	-0.226806640625	0.365478515625	3.7421875	0.81195068359375	0.03228759765625	-0.0355224609375	-0.58172607421875
8228196	18110	0	0	0.9453125	0.126953125	-9.7646484375	0.0029296875	0.017578125	0.015625	-0.0009765625	0	-0.0009765625	0.03857421875	-0.22021484375	0.362060546875	3.75	0.81195068359375	0.0323486328125	-0.0355224609375	-0.58172607421875
8236261	18111	0	0	0.9345703125	0.1015625	-9.8125	-0.0078125	-0.0087890625	-0.0322265625	-0.0009765625	-0.0009765625	-0.0009765625	0.03857421875	-0.221923828125	0.36376953125	3.7421875	0.81195068359375	0.0323486328125	-0.0355224609375	-0.58172607421875
8244216	18112	0	0	0.939453125	0.111328125	-9.826171875	-0.0029296875	0.0009765625	-0.0458984375	-0.001953125	-0.0009765625	-0.001953125	0.037109375	-0.223388671875	0.36376953125	3.734375	0.81195068359375	0.0323486328125	-0.0355224609375	-0.58172607421875
8252243	18113	0	0	0.923828125	0.1083984375	-9.771484375	-0.0185546875	-0.001953125	0.0087890625	-0.001953125	-0.0009765625	-0.001953125	0.0419921875	-0.221923828125	0.368896484375	3.734375	0.81195068359375	0.0323486328125	-0.0355224609375	-0.58172607421875
8260259	18114	0	0	0.9375	0.0986328125	-9.7978515625	-0.0048828125	-0.0107421875	-0.017578125	-0.0009765625	-0.0009765625	-0.001953125	0.038818359375	-0.226806640625	0.37060546875	3.7265625	0.81195068359375	0.0323486328125	-0.0355224609375	-0.58172607421875
8268056	18115	0	0	0.923828125	0.1103515625	-9.78125	-0.0185546875	0	0	-0.0009765625	-0.0009765625	-0.001953125	0.037109375	-0.226806640625	0.3671875	3.734375	0.81195068359375	0.0323486328125	-0.0355224609375	-0.58172607421875
8276169	18116	0	0	0.9296875	0.11328125	-9.7958984375	-0.01171875	0.0029296875	-0.0146484375	-0.0009765625	-0.001953125	-0.0009765625	0.037109375	-0.22998046875	0.372314453125	3.71875	0.81195068359375	0.0323486328125	-0.0355224609375	-0.58172607421875
8284104	18117	0	0	0.9345703125	0.123046875	-9.7998046875	-0.0068359375	0.0126953125	-0.0185546875	-0.0009765625	-0.0009765625	0.0009765625	0.037109375	-0.223388671875	0.37060546875	3.7421875	0.81195068359375	0.0323486328125	-0.0355224609375	-0.58172607421875
8292220	18118	0	0	0.9541015625	0.1376953125	-9.7978515625	0.01171875	0.02734375	-0.0166015625	-0.0009765625	-0.0009765625	-0.0009765625	0.037109375	-0.226806640625	0.368896484375	3.75	0.81195068359375	0.0323486328125	-0.0355224609375	-0.581787109375
8300038	18119	0	0	0.9609375	0.142578125	-9.8076171875	0.0185546875	0.0322265625	-0.025390625	-0.0009765625	-0.0009765625	-0.001953125	0.037109375	-0.22509765625	0.368896484375	3.7578125	0.81195068359375	0.0323486328125	-0.0355224609375	-0.581787109375
8308251	18120	0	0	0.95703125	0.115234375	-9.767578125	0.015625	0.0048828125	0.0146484375	0	-0.0009765625	-0.0009765625	0.040283203125	-0.22509765625	0.37060546875	3.734375	0.81195068359375	0.0323486328125	-0.0355224609375	-0.581787109375
8316078	18121	0	0	0.9541015625	0.11328125	-9.802734375	0.01171875	0.0029296875	-0.0205078125	-0.0009765625	0	0.0009765625	0.038818359375	-0.22509765625	0.368896484375	3.734375	0.81195068359375	0.0323486328125	-0.0355224609375	-0.581787109375
8324249	18122	0	0	0.927734375	0.1484375	-9.7705078125	-0.013671875	0.037109375	0.01171875	-0.0009765625	0	-0.0009765625	0.04052734375	-0.228515625	0.3671875	3.734375	0.8118896484375	0.0323486328125	-0.0355224609375	-0.581787109375
8332157	18123	0	0	0.9287109375	0.1083984375	-9.76953125	-0.013671875	-0.0029296875	0.013671875	-0.0009765625	-0.0009765625	0.0009765625	0.0419921875	-0.226806640625	0.368896484375	3.71875	0.8118896484375	0.0323486328125	-0.0355224609375	-0.581787109375
8340077	18124	0	0	0.9189453125	0.107421875	-9.7666015625	-0.0234375	-0.00390625	0.015625	0	-0.0009765625	-0.0009765625	0.040283203125	-0.225341796875	0.3671875	3.7265625	0.8118896484375	0.0323486328125	-0.0355224609375	-0.581787109375
8348097	18125	0	0	0.9326171875	0.1162109375	-9.8046875	-0.009765625	0.00390625	-0.0224609375	-0.0009765625	0	-0.0009765625	0.036865234375	-0.22021484375	0.365478515625	3.75	0.8118896484375	0.0323486328125	-0.0355224609375	-0.581787109375
8356207	18126	0	0	0.958984375	0.1162109375	-9.7978515625	0.0166015625	0.00390625	-0.015625	0	0.0009765625	-0.001953125	0.037109375	-0.22509765625	0.3671875	3.734375	0.8118896484375	0.0323486328125	-0.0355224609375	-0.581787109375
8364112	18127	0	0	0.9189453125	0.103515625	-9.7783203125	-0.0234375	-0.0087890625	0.00390625	0	0	0	0.03857421875	-0.221923828125	0.368896484375	3.75	0.8118896484375	0.0323486328125	-0.0355224609375	-0.581787109375
8372170	18128	0	0	0.95703125	0.11328125	-9.748046875	0.015625	0.0009765625	0.03515625	0	-0.0009765625	0	0.038818359375	-0.226806640625	0.368896484375	3.71875	0.8118896484375	0.0323486328125	-0.0355224609375	-0.581787109375
8380250	18129	0	0	0.95703125	0.1181640625	-9.76953125	0.015625	0.005859375	0.013671875	0	-0.001953125	0	0.040283203125	-0.225341796875	0.36376953125	3.7265625	0.8118896484375	0.0323486328125	-0.0355224609375	-0.581787109375
8388207	18130	0	0	0.9384765625	0.1005859375	-9.759765625	-0.00390625	-0.01171875	0.0224609375	0	-0.0009765625	0	0.037109375	-0.226806640625	0.372314453125	3.734375	0.8118896484375	0.0323486328125	-0.0355224609375	-0.581787109375
8396196	18131	0	0	0.9501953125	0.1181640625	-9.76953125	0.0078125	0.005859375	0.013671875	0	-0.0009765625	0.0009765625	0.04052734375	-0.230224609375	0.368896484375	3.734375	0.8118896484375	0.0323486328125	-0.0355224609375	-0.581787109375
8404197	18132	0	0	0.89453125	0.08203125	-9.8076171875	-0.046875	-0.0302734375	-0.0244140625	0	-0.0009765625	0.0009765625	0.038818359375	-0.228515625	0.3671875	3.734375	0.8118896484375	0.0323486328125	-0.0355224609375	-0.58184814453125
8412219	18133	0	0	0.9345703125	0.0673828125	-9.74609375	-0.0068359375	-0.044921875	0.0361328125	-0.0009765625	0	0	0.043701171875	-0.22705078125	0.362060546875	3.71875	0.8118896484375	0.0323486328125	-0.0355224609375	-0.58184814453125
8420144	18134	0	0	0.9384765625	0.0888671875	-9.767578125	-0.0029296875	-0.0234375	0.0146484375	0	-0.001953125	-0.001953125	0.0419921875	-0.2236328125	0.362060546875	3.7265625	0.8118896484375	0.0323486328125	-0.0355224609375	-0.58184814453125
8428257	18135	0	0	0.9521484375	0.115234375	-9.7841796875	0.0107421875	0.00390625	-0.001953125	0	-0.0009765625	0	0.0419921875	-0.2236328125	0.362060546875	3.7265625	0.8118896484375	0.0323486328125	-0.0355224609375	-0.58184814453125
8436192	18136	0	0	0.947265625	0.1318359375	-9.771484375	0.005859375	0.0205078125	0.0107421875	-0.0009765625	-0.001953125	0	0.040283203125	-0.225341796875	0.36376953125	3.734375	0.8118896484375	0.0323486328125	-0.0355224609375	-0.58184814453125
8444296	18137	0	0	0.9326171875	0.134765625	-9.7783203125	-0.0078125	0.0224609375	0.0029296875	0	-0.0009765625	0	0.040283203125	-0.221923828125	0.36376953125	3.7265625	0.8118896484375	0.0323486328125	-0.0355224609375	-0.58184814453125
8452201	18138	0	0	0.9384765625	0.09375	-9.767578125	-0.0029296875	-0.017578125	0.013671875	0	-0.0009765625	-0.001953125	0.037109375	-0.221923828125	0.3671875	3.71875	0.8118896484375	0.0323486328125	-0.0355224609375	-0.58184814453125
8460294	18139	0	0	0.9541015625	0.123046875	-9.7841796875	0.013671875	0.0107421875	-0.0029296875	0.0009765625	-0.001953125	0	0.03857421875	-0.22021484375	0.3671875	3.734375	0.8118896484375	0.0323486328125	-0.0355224609375	-0.58184814453125
8468202	18140	0	0	0.9736328125	0.1201171875	-9.755859375	0.033203125	0.0087890625	0.025390625	0	-0.0009765625	0	0.035400390625	-0.223388671875	0.37060546875	3.734375	0.8118896484375	0.0323486328125	-0.0355224609375	-0.58184814453125
8476079	18141	0	0	0.95703125	0.1298828125	-9.7626953125	0.015625	0.0185546875	0.0185546875	0.0009765625	-0.0009765625	0	0.03857421875	-0.221923828125	0.3671875	3.734375	0.8118896484375	0.0323486328125	-0.0355224609375	-0.58184814453125
8484085	18142	0	0	0.92578125	0.0986328125	-9.779296875	-0.0146484375	-0.0126953125	0.0009765625	-0.0009765625	-0.0009765625	0	0.040283203125	-0.2236328125	0.3671875	3.7265625	0.8118896484375	0.0323486328125	-0.0355224609375	-0.58184814453125
8492219	18143	0	0	0.9384765625	0.1005859375	-9.7509765625	-0.0029296875	-0.0107421875	0.029296875	0	0	-0.001953125	0.037109375	-0.221923828125	0.3671875	3.734375	0.8118896484375	0.0323486328125	-0.0355224609375	-0.58184814453125
8500093	18144	0	0	0.9052734375	0.08203125	-9.76953125	-0.0361328125	-0.0302734375	0.009765625	0.0009765625	0.001953125	-0.001953125	0.043701171875	-0.2236328125	0.36376953125	3.75	0.8118896484375	0.0323486328125	-0.0355224609375	-0.58184814453125
8508162	18145	0	0	0.9326171875	0.1181640625	-9.79296875	-0.0087890625	0.0068359375	-0.013671875	0.0009765625	0	0	0.0419921875	-0.2236328125	0.362060546875	3.75	0.8118896484375	0.0323486328125	-0.0355224609375	-0.58184814453125
8516096	18146	0	0	0.947265625	0.1416015625	-9.76171875	0.005859375	0.0302734375	0.017578125	0	-0.0009765625	0	0.0419921875	-0.2236328125	0.36376953125	3.75	0.8118896484375	0.0323486328125	-0.0355224609375	-0.58184814453125
8523897	18147	0	0	0.9453125	0.115234375	-9.759765625	0.00390625	0.00390625	0.0185546875	-0.0009765625	0	0	0.040283203125	-0.2236328125	0.365478515625	3.734375	0.8118896484375	0.0323486328125	-0.0355224609375	-0.58184814453125
8531958	18148	0	0	0.92578125	0.1171875	-9.7783203125	-0.015625	0.005859375	0	0	0	0	0.043701171875	-0.225341796875	0.3671875	3.75	0.8118896484375	0.0323486328125	-0.0355224609375	-0.58184814453125
8540145	18149	0	0	0.9521484375	0.0966796875	-9.7841796875	0.0107421875	-0.0146484375	-0.005859375	0	0	0	0.0419921875	-0.226806640625	0.3671875	3.71875	0.8118896484375	0.0323486328125	-0.0355224609375	-0.58184814453125
8548229	18150	0	0	0.939453125	0.111328125	-9.802734375	-0.001953125	0	-0.0244140625	0	0	0	0.035400390625	-0.226806640625	0.37060546875	3.6953125	0.8118896484375	0.0323486328125	-0.03558349609375	-0.58184814453125
8556147	18151	0	0	0.931640625	0.11328125	-9.81640625	-0.0087890625	0.001953125	-0.0390625	0.0009765625	-0.0009765625	0	0.037109375	-0.226806640625	0.3671875	3.7109375	0.8118896484375	0.0323486328125	-0.03558349609375	-0.58184814453125
8564149	18152	0	0	0.9501953125	0.1083984375	-9.755859375	0.0087890625	-0.0029296875	0.0224609375	0	-0.0009765625	-0.001953125	0.037109375	-0.228515625	0.37060546875	3.71875	0.8118896484375	0.0323486328125	-0.03558349609375	-0.58184814453125
8572099	18153	0	0	0.9375	0.1083984375	-9.8095703125	-0.00390625	-0.0029296875	-0.0322265625	-0.0009765625	-0.0009765625	0	0.04052734375	-0.226806640625	0.368896484375	3.71875	0.8118896484375	0.0323486328125	-0.03558349609375	-0.58184814453125
8580235	18154	0	0	0.9326171875	0.103515625	-9.7763671875	-0.0078125	-0.0078125	0.001953125	0	-0.0009765625	-0.001953125	0.0419921875	-0.22705078125	0.36376953125	3.7421875	0.8118896484375	0.0323486328125	-0.03558349609375	-0.58184814453125
8588082	18155	0	0	0.927734375	0.1015625	-9.791015625	-0.0126953125	-0.009765625	-0.0126953125	0	-0.0009765625	0	0.043701171875	-0.2236328125	0.3671875	3.7421875	0.8118896484375	0.0323486328125	-0.03558349609375	-0.58184814453125
8596188	18156	0	0	0.9375	0.111328125	-9.7958984375	-0.00390625	0	-0.017578125	0	-0.0009765625	0	0.043701171875	-0.22705078125	0.36376953125	3.71875	0.8118896484375	0.0323486328125	-0.03558349609375	-0.58184814453125
8604347	18157	0	0	0.95703125	0.1015625	-9.7607421875	0.0166015625	-0.009765625	0.017578125	0	-0.001953125	0.0009765625	0.03857421875	-0.2236328125	0.36376953125	3.71875	0.8118896484375	0.0323486328125	-0.03558349609375	-0.58184814453125
8612124	18158	0	0	0.9521484375	0.1015625	-9.7724609375	0.01171875	-0.009765625	0.005859375	0	-0.0009765625	0	0.037109375	-0.221923828125	0.365478515625	3.7265625	0.8118896484375	0.0323486328125	-0.03558349609375	-0.58184814453125
8620105	18159	0	0	0.9501953125	0.09375	-9.779296875	0.0087890625	-0.0166015625	-0.0009765625	-0.0009765625	0	0.0009765625	0.040283203125	-0.22509765625	0.368896484375	3.71875	0.8118896484375	0.0323486328125	-0.03558349609375	-0.58184814453125
8628289	18160	0	0	0.955078125	0.10546875	-9.7646484375	0.013671875	-0.0048828125	0.013671875	0	-0.0009765625	0	0.037109375	-0.226806640625	0.37060546875	3.6953125	0.8118896484375	0.0323486328125	-0.03558349609375	-0.58184814453125
8635878	18161	0	0	0.923828125	0.09375	-9.767578125	-0.0166015625	-0.0166015625	0.0107421875	0	-0.0009765625	0	0.037109375	-0.228515625	0.3671875	3.6953125	0.8118896484375	0.0323486328125	-0.03558349609375	-0.58184814453125
8644088	18162	0	0	0.9453125	0.1005859375	-9.7626953125	0.0048828125	-0.009765625	0.015625	-0.0009765625	-0.0009765625	-0.001953125	0.037109375	-0.226806640625	0.368896484375	3.71875	0.8118896484375	0.0323486328125	-0.03558349609375	-0.58184814453125
8652030	18163	0	0	0.94921875	0.111328125	-9.7890625	0.0087890625	0.0009765625	-0.0107421875	-0.0009765625	-0.0009765625	-0.001953125	0.0419921875	-0.228515625	0.3671875	3.71875	0.8118896484375	0.0323486328125	-0.03558349609375	-0.581787109375
8659966	18164	0	0	0.94921875	0.1162109375	-9.802734375	0.0078125	0.005859375	-0.0244140625	0	-0.001953125	-0.001953125	0.043701171875	-0.22705078125	0.36376953125	3.734375	0.8118896484375	0.0323486328125	-0.03558349609375	-0.581787109375
8668251	18165	0	0	0.935546875	0.1083984375	-9.759765625	-0.0048828125	-0.001953125	0.0185546875	0	-0.001953125	0	0.0419921875	-0.225341796875	0.365478515625	3.7265625	0.8118896484375	0.0323486328125	-0.0355224609375	-0.581787109375
8676259	18166	0	0	0.9306640625	0.1240234375	-9.751953125	-0.009765625	0.0146484375	0.025390625	-0.001953125	-0.0009765625	0	0.0419921875	-0.225341796875	0.362060546875	3.7734375	0.8118896484375	0.0323486328125	-0.0355224609375	-0.581787109375
8684143	18167	0	0	0.93359375	0.1171875	-9.73828125	-0.0068359375	0.0068359375	0.0390625	-0.001953125	-0.0009765625	-0.0009765625	0.036865234375	-0.218505859375	0.365478515625	3.7578125	0.8118896484375	0.0323486328125	-0.0355224609375	-0.581787109375
8692058	18168	0	0	0.935546875	0.11328125	-9.7763671875	-0.005859375	0.0029296875	0.0009765625	-0.0009765625	0	0	0.037109375	-0.223388671875	0.3671875	3.7421875	0.8118896484375	0.0323486328125	-0.0355224609375	-0.581787109375
8700293	18169	0	0	0.9541015625	0.111328125	-9.7841796875	0.013671875	0.0009765625	-0.0068359375	-0.001953125	-0.0009765625	0	0.035400390625	-0.226806640625	0.37060546875	3.7265625	0.8118896484375	0.0323486328125	-0.0355224609375	-0.581787109375
8708101	18170	0	0	0.9375	0.1220703125	-9.76171875	-0.0029296875	0.01171875	0.0146484375	-0.001953125	-0.0009765625	-0.0009765625	0.03564453125	-0.228515625	0.368896484375	3.7265625	0.8118896484375	0.0323486328125	-0.0355224609375	-0.581787109375
8716290	18171	0	0	0.9287109375	0.1123046875	-9.76171875	-0.0126953125	0.001953125	0.0146484375	-0.0009765625	-0.0009765625	-0.001953125	0.038818359375	-0.228515625	0.368896484375	3.7109375	0.8118896484375	0.0323486328125	-0.0355224609375	-0.581787109375
8724151	18172	0	0	0.92578125	0.1298828125	-9.78515625	-0.015625	0.01953125	-0.0087890625	0.0009765625	-0.0009765625	0	0.0419921875	-0.22705078125	0.365478515625	3.703125	0.8118896484375	0.0323486328125	-0.0355224609375	-0.581787109375
8732124	18173	0	0	0.9580078125	0.0888671875	-9.75390625	0.0166015625	-0.021484375	0.0224609375	-0.0009765625	0	0	0.04541015625	-0.22705078125	0.36376953125	3.703125	0.8118896484375	0.0323486328125	-0.0355224609375	-0.581787109375
8740206	18174	0	0	0.955078125	0.0966796875	-9.767578125	0.013671875	-0.013671875	0.0087890625	0	-0.0009765625	0	0.0419921875	-0.225341796875	0.362060546875	3.71875	0.8118896484375	0.0323486328125	-0.0355224609375	-0.581787109375
8748220	18175	0	0	0.9375	0.125	-9.7861328125	-0.00390625	0.0146484375	-0.009765625	-0.0009765625	0	0	0.04345703125	-0.221923828125	0.36376953125	3.75	0.8118896484375	0.0323486328125	-0.0355224609375	-0.581787109375
8756208	18176	0	0	0.94921875	0.087890625	-9.8056640625	0.0078125	-0.0224609375	-0.0302734375	0	-0.0009765625	0	0.037109375	-0.221923828125	0.3671875	3.75	0.8118896484375	0.0323486328125	-0.03558349609375	-0.58184814453125
8764186	18177	0	0	0.95703125	0.0888671875	-9.7626953125	0.0166015625	-0.0205078125	0.0126953125	-0.001953125	0	0	0.03857421875	-0.2236328125	0.3671875	3.765625	0.8118896484375	0.0323486328125	-0.03558349609375	-0.58184814453125
8772204	18178	0	0	0.947265625	0.13671875	-9.7763671875	0.005859375	0.0263671875	-0.0009765625	-0.0009765625	0	0.0009765625	0.038818359375	-0.226806640625	0.37060546875	3.7265625	0.8118896484375	0.0323486328125	-0.03558349609375	-0.58184814453125
8780061	18179	0	0	0.939453125	0.1416015625	-9.8017578125	-0.0029296875	0.03125	-0.0263671875	-0.0009765625	0	0	0.03564453125	-0.228515625	0.368896484375	3.71875	0.8118896484375	0.0323486328125	-0.03558349609375	-0.58184814453125
8788280	18180	0	0	0.9541015625	0.103515625	-9.7890625	0.0126953125	-0.0068359375	-0.0126953125	-0.0009765625	0	0	0.038818359375	-0.228515625	0.37060546875	3.71875	0.8118896484375	0.0323486328125	-0.03558349609375	-0.58184814453125
8796125	18181	0	0	0.9423828125	0.1015625	-9.779296875	0.0009765625	-0.0087890625	-0.00390625	-0.0009765625	0	0	0.0419921875	-0.225341796875	0.365478515625	3.75	0.8118896484375	0.0323486328125	-0.03558349609375	-0.58184814453125
8804113	18182	0	0	0.9638671875	0.1083984375	-9.7744140625	0.021484375	-0.001953125	0.0009765625	-0.001953125	0	0	0.0419921875	-0.22705078125	0.36376953125	3.734375	0.8118896484375	0.0323486328125	-0.03558349609375	-0.58184814453125
8812023	18183	0	0	0.962890625	0.1064453125	-9.8154296875	0.0205078125	-0.00390625	-0.0390625	-0.001953125	0	0	0.0419921875	-0.225341796875	0.36376953125	3.7265625	0.8118896484375	0.0323486328125	-0.03558349609375	-0.58184814453125
8820129	18184	0	0	0.927734375	0.1328125	-9.8046875	-0.015625	0.021484375	-0.0283203125	0	-0.0009765625	0	0.037109375	-0.221923828125	0.362060546875	3.71875	0.8118896484375	0.03240966796875	-0.03558349609375	-0.58184814453125
8828072	18185	0	0	0.9287109375	0.09375	-9.7763671875	-0.0146484375	-0.0166015625	0	-0.0009765625	0	-0.001953125	0.040283203125	-0.2236328125	0.362060546875	3.703125	0.8118896484375	0.03240966796875	-0.03558349609375	-0.58184814453125
8836142	18186	0	0	0.9287109375	0.1083984375	-9.76953125	-0.0146484375	-0.0029296875	0.0068359375	-0.0009765625	0.001953125	-0.001953125	0.037109375	-0.221923828125	0.365478515625	3.734375	0.8118896484375	0.03240966796875	-0.03558349609375	-0.58184814453125
8844094	18187	0	0	0.9384765625	0.095703125	-9.7509765625	-0.0048828125	-0.0146484375	0.0263671875	-0.0009765625	0	0	0.035400390625	-0.223388671875	0.368896484375	3.734375	0.8118896484375	0.03240966796875	-0.03558349609375	-0.58184814453125
8852294	18188	0	0	0.9482421875	0.1005859375	-9.7529296875	0.0048828125	-0.009765625	0.0234375	0	-0.0009765625	0.0009765625	0.035400390625	-0.226806640625	0.368896484375	3.7421875	0.8118896484375	0.03240966796875	-0.03558349609375	-0.58184814453125
8860267	18189	0	0	0.927734375	0.1083984375	-9.8046875	-0.015625	-0.001953125	-0.0283203125	0	-0.0009765625	0	0.037109375	-0.226806640625	0.372314453125	3.7265625	0.8118896484375	0.03240966796875	-0.03558349609375	-0.58184814453125
8868273	18190	0	0	0.95703125	0.111328125	-9.77734375	0.013671875	0	0	-0.0009765625	0	0	0.038818359375	-0.226806640625	0.368896484375	3.7265625	0.8118896484375	0.03240966796875	-0.03558349609375	-0.58184814453125
8876195	18191	0	0	0.9599609375	0.1083984375	-9.767578125	0.0166015625	-0.001953125	0.009765625	0.0009765625	-0.0009765625	-0.0009765625	0.04052734375	-0.230224609375	0.368896484375	3.734375	0.8118896484375	0.03240966796875	-0.03558349609375	-0.58184814453125
8884290	18192	0	0	0.9111328125	0.1318359375	-9.783203125	-0.0322265625	0.021484375	-0.005859375	0.0009765625	-0.0009765625	-0.0009765625	0.0419921875	-0.225341796875	0.365478515625	3.75	0.8118896484375	0.03240966796875	-0.03558349609375	-0.58184814453125
8892047	18193	0	0	0.9541015625	0.1015625	-9.8173828125	0.0107421875	-0.0087890625	-0.0400390625	0	0	0	0.04052734375	-0.228515625	0.362060546875	3.71875	0.8118896484375	0.03240966796875	-0.03558349609375	-0.58184814453125
8900300	18194	0	0	0.94921875	0.11328125	-9.779296875	0.005859375	0.0029296875	-0.001953125	0	-0.0009765625	0	0.03857421875	-0.22021484375	0.3671875	3.7265625	0.8118896484375	0.03240966796875	-0.03558349609375	-0.58184814453125
8908184	18195	0	0	0.9287109375	0.115234375	-9.7568359375	-0.0146484375	0.0048828125	0.01953125	0	-0.0009765625	-0.0009765625	0.038818359375	-0.22509765625	0.37060546875	3.71875	0.8118896484375	0.03240966796875	-0.03558349609375	-0.58184814453125
8916155	18196	0	0	0.939453125	0.1064453125	-9.8056640625	-0.00390625	-0.00390625	-0.02734375	-0.0009765625	-0.0009765625	-0.0009765625	0.03857421875	-0.2236328125	0.365478515625	3.703125	0.8118896484375	0.03240966796875	-0.03558349609375	-0.58184814453125
8924202	18197	0	0	0.9599609375	0.078125	-9.7822265625	0.0166015625	-0.0322265625	-0.0048828125	-0.0009765625	-0.0009765625	0	0.040283203125	-0.221923828125	0.36376953125	3.71875	0.8118896484375	0.03240966796875	-0.03558349609375	-0.58184814453125
8932095	18198	0	0	0.927734375	0.1015625	-9.8095703125	-0.015625	-0.0087890625	-0.0322265625	-0.0009765625	-0.0009765625	0	0.04052734375	-0.230224609375	0.37060546875	3.703125	0.81182861328125	0.03240966796875	-0.03558349609375	-0.58184814453125
8940190	18199	0	0	0.935546875	0.1015625	-9.779296875	-0.0078125	-0.0087890625	-0.0009765625	-0.0009765625	0	0	0.037109375	-0.223388671875	0.37060546875	3.7109375	0.81182861328125	0.03240966796875	-0.03558349609375	-0.58184814453125
8948081	18200	0	0	0.9453125	0.0986328125	-9.755859375	0.0029296875	-0.01171875	0.0224609375	0	0	-0.0009765625	0.037109375	-0.22509765625	0.368896484375	3.7109375	0.81182861328125	0.03240966796875	-0.03558349609375	-0.58184814453125
8956153	18201	0	0	0.916015625	0.126953125	-9.79296875	-0.02734375	0.017578125	-0.0146484375	0.0009765625	0	0	0.04052734375	-0.230224609375	0.368896484375	3.6953125	0.81182861328125	0.03240966796875	-0.03558349609375	-0.58184814453125
8964186	18202	0	0	0.9306640625	0.080078125	-9.779296875	-0.01171875	-0.0302734375	-0.0009765625	0	-0.0009765625	-0.0009765625	0.04052734375	-0.23193359375	0.368896484375	3.6953125	0.81182861328125	0.03240966796875	-0.03558349609375	-0.58184814453125
8972213	18203	0	0	0.935546875	0.091796875	-9.7724609375	-0.0068359375	-0.017578125	0.0068359375	-0.0009765625	0	-0.0009765625	0.035400390625	-0.22509765625	0.37060546875	3.7109375	0.81182861328125	0.03240966796875	-0.03558349609375	-0.58184814453125
8980219	18204	0	0	0.935546875	0.1181640625	-9.7861328125	-0.0078125	0.0087890625	-0.0068359375	-0.0009765625	0	0	0.038818359375	-0.230224609375	0.37060546875	3.7265625	0.81182861328125	0.03240966796875	-0.03558349609375	-0.58184814453125
8988122	18205	0	0	0.9423828125	0.1181640625	-9.79296875	0	0.0087890625	-0.0146484375	0	-0.0009765625	0.0009765625	0.040283203125	-0.226806640625	0.365478515625	3.703125	0.81182861328125	0.03240966796875	-0.03558349609375	-0.5819091796875
8996049	18206	0	0	0.9638671875	0.1298828125	-9.7763671875	0.021484375	0.0205078125	0.001953125	0	-0.001953125	0	0.040283203125	-0.2236328125	0.3603515625	3.7265625	0.81182861328125	0.03240966796875	-0.03558349609375	-0.5819091796875
9004299	18207	0	0	0.95703125	0.1064453125	-9.779296875	0.0146484375	-0.0029296875	0	0	-0.001953125	-0.0009765625	0.040283203125	-0.2236328125	0.36376953125	3.7421875	0.81182861328125	0.03240966796875	-0.03558349609375	-0.5819091796875
9012115	18208	0	0	0.9423828125	0.123046875	-9.7744140625	0	0.013671875	0.0048828125	0	-0.0009765625	0	0.040283203125	-0.221923828125	0.3671875	3.7265625	0.81182861328125	0.03240966796875	-0.03558349609375	-0.5819091796875
9020128	18209	0	0	0.947265625	0.1064453125	-9.7841796875	0.0048828125	-0.0029296875	-0.0048828125	0	-0.0009765625	0	0.035400390625	-0.22021484375	0.365478515625	3.7265625	0.81182861328125	0.03240966796875	-0.03558349609375	-0.5819091796875
9028103	18210	0	0	0.9443359375	0.0859375	-9.724609375	0.001953125	-0.0234375	0.0546875	0	-0.0009765625	0.0009765625	0.03564453125	-0.228515625	0.368896484375	3.7109375	0.81182861328125	0.03240966796875	-0.03558349609375	-0.5819091796875
9036116	18211	0	0	0.955078125	0.1220703125	-9.7578125	0.0126953125	0.013671875	0.021484375	0	0	0	0.040283203125	-0.22705078125	0.3603515625	3.7109375	0.81182861328125	0.03240966796875	-0.03558349609375	-0.5819091796875
9044151	18212	0	0	0.9423828125	0.115234375	-9.779296875	0	0.005859375	0	-0.0009765625	0.0009765625	0.0009765625	0.0419921875	-0.221923828125	0.3603515625	3.7265625	0.81182861328125	0.03240966796875	-0.03558349609375	-0.5819091796875
9052210	18213	0	0	0.9521484375	0.091796875	-9.80078125	0.0087890625	-0.0166015625	-0.0224609375	-0.0009765625	0	0	0.03857421875	-0.22021484375	0.362060546875	3.7265625	0.81182861328125	0.03240966796875	-0.03558349609375	-0.5819091796875
9060123	18214	0	0	0.955078125	0.1220703125	-9.7578125	0.01171875	0.013671875	0.0205078125	0	-0.0009765625	-0.0009765625	0.03857421875	-0.2236328125	0.362060546875	3.6953125	0.81182861328125	0.03240966796875	-0.03558349609375	-0.5819091796875
9068326	18215	0	0	0.958984375	0.1064453125	-9.7744140625	0.0166015625	-0.0029296875	0.00390625	-0.0009765625	0	-0.0009765625	0.038818359375	-0.22509765625	0.3671875	3.7265625	0.81182861328125	0.03240966796875	-0.03558349609375	-0.5819091796875
9076228	18216	0	0	0.935546875	0.0966796875	-9.7841796875	-0.0078125	-0.0126953125	-0.005859375	0	-0.0009765625	0	0.040283203125	-0.218505859375	0.3671875	3.734375	0.81182861328125	0.03240966796875	-0.03558349609375	-0.5819091796875
9084213	18217	0	0	0.943359375	0.0986328125	-9.736328125	0	-0.0107421875	0.0419921875	-0.0009765625	-0.0009765625	0	0.04052734375	-0.226806640625	0.37060546875	3.7265625	0.81182861328125	0.03240966796875	-0.03558349609375	-0.5819091796875
9092234	18218	0	0	0.955078125	0.0966796875	-9.7529296875	0.01171875	-0.0126953125	0.0244140625	-0.0009765625	-0.001953125	0	0.040283203125	-0.226806640625	0.36376953125	3.75	0.811767578125	0.03240966796875	-0.03558349609375	-0.58197021484375
9100236	18219	0	0	0.9111328125	0.1171875	-9.7880859375	-0.0322265625	0.0087890625	-0.0107421875	0	-0.0009765625	0	0.0419921875	-0.22705078125	0.362060546875	3.71875	0.811767578125	0.03240966796875	-0.03558349609375	-0.58197021484375
9108199	18220	0	0	0.91015625	0.109375	-9.728515625	-0.033203125	0.0009765625	0.048828125	0.0009765625	-0.0009765625	0	0.040283203125	-0.2236328125	0.362060546875	3.7265625	0.811767578125	0.03240966796875	-0.03558349609375	-0.58197021484375
9116126	18221	0	0	0.9423828125	0.11328125	-9.76953125	0	0.00390625	0.0068359375	0.0009765625	-0.0009765625	0	0.036865234375	-0.22021484375	0.365478515625	3.7265625	0.811767578125	0.03240966796875	-0.03558349609375	-0.58197021484375
9124259	18222	0	0	0.935546875	0.115234375	-9.779296875	-0.0078125	0.0068359375	-0.001953125	0.0009765625	-0.0009765625	0	0.037109375	-0.223388671875	0.365478515625	3.7265625	0.811767578125	0.03240966796875	-0.03558349609375	-0.58197021484375
9132125	18223	0	0	0.9228515625	0.1298828125	-9.806640625	-0.0205078125	0.021484375	-0.0302734375	0	0.0009765625	0	0.037109375	-0.223388671875	0.37060546875	3.7265625	0.811767578125	0.03240966796875	-0.03558349609375	-0.58197021484375
9140194	18224	0	0	0.955078125	0.1123046875	-9.7412109375	0.0126953125	0.00390625	0.03515625	0	0	0	0.037353515625	-0.231689453125	0.372314453125	3.7109375	0.811767578125	0.03240966796875	-0.03558349609375	-0.58197021484375
9148187	18225	0	0	0.9375	0.1396484375	-9.783203125	-0.0048828125	0.0302734375	-0.0078125	0	0	0	0.04052734375	-0.226806640625	0.37060546875	3.75	0.811767578125	0.03240966796875	-0.03558349609375	-0.58197021484375
9156212	18226	0	0	0.9443359375	0.125	-9.7861328125	0.001953125	0.015625	-0.0107421875	-0.0009765625	-0.0009765625	-0.0009765625	0.04052734375	-0.226806640625	0.3671875	3.75	0.811767578125	0.03240966796875	-0.03558349609375	-0.58197021484375
9164182	18227	0	0	0.94921875	0.0966796875	-9.802734375	0.0068359375	-0.0126953125	-0.02734375	-0.0009765625	-0.0009765625	-0.0009765625	0.040283203125	-0.2236328125	0.3671875	3.75	0.811767578125	0.03240966796875	-0.03558349609375	-0.58197021484375
9172243	18228	0	0	0.947265625	0.134765625	-9.783203125	0.0048828125	0.025390625	-0.0078125	0	-0.0009765625	0	0.040283203125	-0.226806640625	0.36376953125	3.75	0.811767578125	0.03240966796875	-0.03558349609375	-0.58197021484375
9180063	18229	0	0	0.9423828125	0.10546875	-9.767578125	0	-0.00390625	0.0078125	0	0	0	0.0419921875	-0.2236328125	0.36376953125	3.765625	0.811767578125	0.03240966796875	-0.03558349609375	-0.58197021484375
9188084	18230	0	0	0.9345703125	0.083984375	-9.7314453125	-0.0078125	-0.0263671875	0.04296875	0	-0.0009765625	0	0.03857421875	-0.22021484375	0.36376953125	3.7265625	0.811767578125	0.03240966796875	-0.03558349609375	-0.58197021484375
9196190	18231	0	0	0.9140625	0.103515625	-9.7646484375	-0.0283203125	-0.0068359375	0.0107421875	0	-0.0009765625	0	0.037109375	-0.223388671875	0.3671875	3.7578125	0.811767578125	0.03240966796875	-0.03558349609375	-0.58197021484375
9204204	18232	0	0	0.93359375	0.0888671875	-9.7412109375	-0.0078125	-0.021484375	0.033203125	0	-0.0009765625	0	0.035400390625	-0.223388671875	0.3671875	3.7578125	0.811767578125	0.03240966796875	-0.03558349609375	-0.58197021484375
9212189	18233	0	0	0.9443359375	0.134765625	-9.79296875	0.001953125	0.0244140625	-0.0185546875	-0.0009765625	-0.0009765625	-0.0009765625	0.037109375	-0.223388671875	0.372314453125	3.71875	0.811767578125	0.03240966796875	-0.03558349609375	-0.58197021484375
9220243	18234	0	0	0.9189453125	0.119140625	-9.75	-0.0224609375	0.009765625	0.0244140625	-0.0009765625	-0.0009765625	-0.0009765625	0.04052734375	-0.226806640625	0.37060546875	3.7421875	0.811767578125	0.03240966796875	-0.03558349609375	-0.58197021484375
9228063	18235	0	0	0.9521484375	0.1181640625	-9.767578125	0.0107421875	0.0078125	0.0068359375	-0.0009765625	0	0	0.04052734375	-0.228515625	0.368896484375	3.734375	0.811767578125	0.03240966796875	-0.03558349609375	-0.58197021484375
9236088	18236	0	0	0.9404296875	0.1064453125	-9.7841796875	-0.001953125	-0.0048828125	-0.009765625	0	0	-0.0009765625	0.04541015625	-0.22705078125	0.36376953125	3.7265625	0.811767578125	0.03240966796875	-0.03558349609375	-0.58197021484375
9244174	18237	0	0	0.9208984375	0.0986328125	-9.802734375	-0.0205078125	-0.01171875	-0.029296875	-0.0009765625	0	0	0.0419921875	-0.225341796875	0.3603515625	3.734375	0.811767578125	0.03240966796875	-0.03558349609375	-0.58197021484375
9252105	18238	0	0	0.9521484375	0.0986328125	-9.7744140625	0.0107421875	-0.01171875	-0.0009765625	0.0009765625	0	0	0.037109375	-0.223388671875	0.365478515625	3.7421875	0.811767578125	0.03240966796875	-0.03558349609375	-0.58197021484375
9258083	18239	0	0	0.9345703125	0.12109375	-9.81640625	-0.0068359375	0.0107421875	-0.04296875	0	0	0	0.037109375	-0.22509765625	0.3671875	3.71875	0.811767578125	0.03240966796875	-0.03558349609375	-0.58197021484375
9266291	18240	0	0	0.9521484375	0.1484375	-9.7666015625	0.0107421875	0.0380859375	0.0068359375	0.0009765625	-0.0009765625	-0.0009765625	0.038818359375	-0.22509765625	0.372314453125	3.7109375	0.811767578125	0.03240966796875	-0.03558349609375	-0.58197021484375
9274047	18241	0	0	0.9560546875	0.1181640625	-9.791015625	0.015625	0.0078125	-0.017578125	0	-0.0009765625	0	0.038818359375	-0.228515625	0.37060546875	3.734375	0.811767578125	0.03240966796875	-0.03558349609375	-0.58197021484375
9282213	18242	0	0	0.9453125	0.0986328125	-9.7529296875	0.0048828125	-0.0126953125	0.0205078125	0	-0.0009765625	0	0.04052734375	-0.230224609375	0.365478515625	3.7421875	0.811767578125	0.03240966796875	-0.03558349609375	-0.58197021484375
9290236	18243	0	0	0.9306640625	0.1083984375	-9.791015625	-0.0107421875	-0.0029296875	-0.0166015625	-0.0009765625	-0.0009765625	0	0.043701171875	-0.225341796875	0.368896484375	3.7265625	0.811767578125	0.03240966796875	-0.03558349609375	-0.58197021484375
9298242	18244	0	0	0.94921875	0.1181640625	-9.8076171875	0.0078125	0.0068359375	-0.033203125	-0.0009765625	-0.0009765625	-0.0009765625	0.0419921875	-0.226806640625	0.3671875	3.7109375	0.811767578125	0.03240966796875	-0.03558349609375	-0.58197021484375
9306197	18245	0	0	0.9736328125	0.1279296875	-9.7841796875	0.0322265625	0.0166015625	-0.009765625	0	-0.0009765625	-0.0009765625	0.03857421875	-0.2236328125	0.3671875	3.703125	0.811767578125	0.03240966796875	-0.03558349609375	-0.58197021484375
9314202	18246	0	0	0.9404296875	0.115234375	-9.771484375	-0.0009765625	0.00390625	0.0029296875	0.0009765625	0	0	0.037109375	-0.22509765625	0.365478515625	3.7109375	0.811767578125	0.03240966796875	-0.03558349609375	-0.58197021484375
9322133	18247	0	0	0.955078125	0.134765625	-9.7578125	0.0126953125	0.0224609375	0.017578125	0	-0.0009765625	0	0.037109375	-0.223388671875	0.3671875	3.703125	0.811767578125	0.03240966796875	-0.03558349609375	-0.58197021484375
9330114	18248	0	0	0.935546875	0.10546875	-9.78125	-0.005859375	-0.005859375	-0.0068359375	-0.0009765625	-0.0009765625	0	0.037109375	-0.22509765625	0.37060546875	3.75	0.811767578125	0.03240966796875	-0.03558349609375	-0.58197021484375
9338149	18249	0	0	0.9482421875	0.08203125	-9.7607421875	0.005859375	-0.0302734375	0.013671875	0	0	0	0.038818359375	-0.226806640625	0.368896484375	3.71875	0.811767578125	0.03240966796875	-0.03558349609375	-0.58197021484375
9346131	18250	0	0	0.9521484375	0.1083984375	-9.7861328125	0.009765625	-0.0029296875	-0.01171875	-0.0009765625	0	0	0.038818359375	-0.226806640625	0.3671875	3.7421875	0.811767578125	0.03240966796875	-0.03558349609375	-0.58197021484375
9354287	18251	0	0	0.955078125	0.1083984375	-9.7626953125	0.0126953125	-0.00390625	0.01171875	0	-0.0009765625	0	0.037109375	-0.228515625	0.36376953125	3.7578125	0.811767578125	0.03240966796875	-0.03558349609375	-0.58197021484375
9362111	18252	0	0	0.92578125	0.10546875	-9.76953125	-0.015625	-0.005859375	0.005859375	0	-0.001953125	0	0.0419921875	-0.22705078125	0.365478515625	3.7265625	0.811767578125	0.03240966796875	-0.03558349609375	-0.58197021484375
9370262	18253	0	0	0.9521484375	0.1103515625	-9.7763671875	0.009765625	-0.0009765625	-0.001953125	-0.0009765625	-0.0009765625	0	0.04345703125	-0.221923828125	0.3603515625	3.7109375	0.811767578125	0.03240966796875	-0.03558349609375	-0.58197021484375
9378041	18254	0	0	0.97265625	0.1064453125	-9.80078125	0.0302734375	-0.0048828125	-0.0263671875	-0.0009765625	-0.0009765625	-0.0009765625	0.038818359375	-0.22509765625	0.36376953125	3.71875	0.811767578125	0.03240966796875	-0.03558349609375	-0.58197021484375
9386214	18255	0	0	0.94140625	0.14453125	-9.7998046875	-0.0009765625	0.0322265625	-0.0244140625	-0.0009765625	-0.0009765625	0	0.037109375	-0.221923828125	0.365478515625	3.75	0.811767578125	0.03240966796875	-0.03558349609375	-0.58197021484375
9394122	18256	0	0	0.958984375	0.1064453125	-9.7724609375	0.0166015625	-0.005859375	0.0029296875	-0.0009765625	-0.001953125	0	0.040283203125	-0.2236328125	0.368896484375	3.75	0.811767578125	0.03240966796875	-0.03558349609375	-0.58197021484375
9402263	18257	0	0	0.9619140625	0.1015625	-9.7841796875	0.0185546875	-0.0107421875	-0.0087890625	0	-0.0009765625	0	0.037109375	-0.223388671875	0.37060546875	3.703125	0.811767578125	0.03240966796875	-0.03558349609375	-0.58203125
9410181	18258	0	0	0.95703125	0.0849609375	-9.775390625	0.013671875	-0.02734375	0	0	0	0	0.04052734375	-0.230224609375	0.37060546875	3.71875	0.811767578125	0.03240966796875	-0.03558349609375	-0.58203125
9418214	18259	0	0	0.9599609375	0.1103515625	-9.755859375	0.0166015625	-0.0009765625	0.01953125	0.0009765625	-0.0009765625	-0.0009765625	0.037109375	-0.226806640625	0.37060546875	3.71875	0.811767578125	0.03240966796875	-0.03558349609375	-0.58203125
9426159	18260	0	0	0.923828125	0.103515625	-9.7578125	-0.01953125	-0.0087890625	0.017578125	0.0009765625	-0.001953125	0.0009765625	0.03564453125	-0.228271484375	0.37060546875	3.71875	0.811767578125	0.03240966796875	-0.03558349609375	-0.58203125
9434200	18261	0	0	0.93359375	0.1123046875	-9.7548828125	-0.0107421875	0.0009765625	0.0205078125	0.0009765625	-0.0009765625	0	0.037109375	-0.22509765625	0.3671875	3.7265625	0.811767578125	0.03240966796875	-0.03558349609375	-0.58203125
9442118	18262	0	0	0.9375	0.10546875	-9.771484375	-0.005859375	-0.005859375	0.0029296875	0.0009765625	-0.0009765625	0	0.04052734375	-0.228515625	0.36376953125	3.7265625	0.811767578125	0.03240966796875	-0.03558349609375	-0.58203125
9450124	18263	0	0	0.9560546875	0.1005859375	-9.734375	0.01171875	-0.0107421875	0.041015625	0.0009765625	-0.0009765625	0	0.0419921875	-0.22705078125	0.362060546875	3.7265625	0.811767578125	0.03240966796875	-0.03558349609375	-0.58203125
9458081	18264	0	0	0.947265625	0.123046875	-9.771484375	0.0029296875	0.01171875	0.0029296875	0	-0.001953125	0	0.038818359375	-0.225341796875	0.3603515625	3.703125	0.81170654296875	0.03240966796875	-0.03558349609375	-0.58203125
9466066	18265	0	0	0.923828125	0.0986328125	-9.76953125	-0.0205078125	-0.0126953125	0.0048828125	0.0009765625	-0.001953125	0	0.0419921875	-0.221923828125	0.362060546875	3.703125	0.81170654296875	0.03240966796875	-0.03558349609375	-0.58203125
9474198	18266	0	0	0.9501953125	0.095703125	-9.7509765625	0.0068359375	-0.0146484375	0.0234375	0	-0.0009765625	0	0.040283203125	-0.2236328125	0.36376953125	3.71875	0.81170654296875	0.03240966796875	-0.03558349609375	-0.58203125
9483546	18267	0	0	0.935546875	0.12890625	-9.7451171875	-0.0078125	0.0185546875	0.0283203125	0	-0.0009765625	0	0.035400390625	-0.22509765625	0.365478515625	3.6953125	0.81170654296875	0.03240966796875	-0.03558349609375	-0.58203125
9490221	18268	0	0	0.9521484375	0.1318359375	-9.7666015625	0.0078125	0.021484375	0.0068359375	-0.0009765625	-0.0009765625	0	0.037109375	-0.223388671875	0.365478515625	3.71875	0.81170654296875	0.03240966796875	-0.03558349609375	-0.58203125
9498196	18269	0	0	0.9521484375	0.125	-9.7646484375	0.0078125	0.013671875	0.0087890625	0	0	0.0009765625	0.037109375	-0.226806640625	0.37060546875	3.75	0.81170654296875	0.03240966796875	-0.03558349609375	-0.58203125
9506134	18270	0	0	0.9404296875	0.103515625	-9.7626953125	-0.00390625	-0.0078125	0.0107421875	0.0009765625	0	0.0009765625	0.04052734375	-0.226806640625	0.372314453125	3.71875	0.81170654296875	0.03240966796875	-0.03558349609375	-0.58203125
9514169	18271	0	0	0.966796875	0.115234375	-9.7646484375	0.0224609375	0.0048828125	0.0078125	0.0009765625	-0.001953125	0	0.038818359375	-0.230224609375	0.368896484375	3.71875	0.81170654296875	0.03240966796875	-0.03558349609375	-0.58209228515625
9522142	18272	0	0	0.958984375	0.109375	-9.8056640625	0.013671875	-0.001953125	-0.033203125	0	-0.001953125	0	0.043701171875	-0.22705078125	0.365478515625	3.7265625	0.81170654296875	0.03240966796875	-0.03558349609375	-0.58209228515625
9530178	18273	0	0	0.9453125	0.1318359375	-9.7568359375	0	0.021484375	0.0146484375	0.0009765625	0	0	0.037109375	-0.226806640625	0.365478515625	3.7265625	0.81170654296875	0.0323486328125	-0.03558349609375	-0.58209228515625
9538146	18274	0	0	0.9365234375	0.10546875	-9.748046875	-0.0087890625	-0.0048828125	0.0234375	0.0009765625	0	0	0.040283203125	-0.225341796875	0.358642578125	3.7265625	0.81170654296875	0.0323486328125	-0.03564453125	-0.58209228515625
9546132	18275	0	0	0.9404296875	0.1103515625	-9.75	-0.00390625	0	0.021484375	0.0009765625	-0.0009765625	-0.0009765625	0.0419921875	-0.22021484375	0.362060546875	3.734375	0.81170654296875	0.0323486328125	-0.03564453125	-0.58209228515625
9554191	18276	0	0	0.9638671875	0.125	-9.7744140625	0.0185546875	0.0146484375	-0.0029296875	0.0009765625	0	0	0.03857421875	-0.221923828125	0.36376953125	3.7265625	0.81170654296875	0.0323486328125	-0.03564453125	-0.58209228515625
9562213	18277	0	0	0.947265625	0.0986328125	-9.76953125	0.001953125	-0.01171875	0.0009765625	0	-0.0009765625	-0.0009765625	0.040283203125	-0.2236328125	0.365478515625	3.7265625	0.81170654296875	0.0323486328125	-0.03564453125	-0.58209228515625
9570162	18278	0	0	0.9501953125	0.0986328125	-9.7626953125	0.0048828125	-0.01171875	0.0078125	0	-0.0009765625	-0.0009765625	0.037109375	-0.223388671875	0.365478515625	3.7109375	0.81170654296875	0.0323486328125	-0.03564453125	-0.58209228515625
9578148	18279	0	0	0.9580078125	0.0869140625	-9.7607421875	0.01171875	-0.0234375	0.009765625	0	0	0	0.035400390625	-0.2216796875	0.365478515625	3.71875	0.81170654296875	0.0323486328125	-0.03564453125	-0.58209228515625
9586105	18280	0	0	0.9619140625	0.1064453125	-9.765625	0.015625	-0.0048828125	0.0048828125	0	0	0.0009765625	0.040283203125	-0.225341796875	0.365478515625	3.734375	0.81170654296875	0.0323486328125	-0.03564453125	-0.58209228515625
9594254	18281	0	0	0.92578125	0.1123046875	-9.7568359375	-0.01953125	0.001953125	0.0126953125	0	-0.0009765625	0	0.0419921875	-0.2236328125	0.3603515625	3.71875	0.81170654296875	0.0323486328125	-0.03564453125	-0.58209228515625
9602161	18282	0	0	0.95703125	0.1015625	-9.77734375	0.0107421875	-0.0087890625	-0.0068359375	0	-0.0009765625	0	0.0419921875	-0.225341796875	0.362060546875	3.7265625	0.81170654296875	0.0323486328125	-0.03564453125	-0.58209228515625
9610153	18283	0	0	0.9404296875	0.1318359375	-9.7666015625	-0.005859375	0.021484375	0.0029296875	0	0	0	0.040283203125	-0.226806640625	0.36376953125	3.7265625	0.81170654296875	0.0323486328125	-0.03564453125	-0.58209228515625
9618172	18284	0	0	0.958984375	0.1298828125	-9.7861328125	0.0126953125	0.01953125	-0.0166015625	0	-0.0009765625	0	0.0419921875	-0.22705078125	0.362060546875	3.7265625	0.81170654296875	0.0323486328125	-0.03564453125	-0.58209228515625
9626205	18285	0	0	0.921875	0.1005859375	-9.7529296875	-0.0244140625	-0.009765625	0.0166015625	0	0	-0.0009765625	0.0419921875	-0.2236328125	0.36376953125	3.7421875	0.81170654296875	0.0323486328125	-0.03564453125	-0.58209228515625
9634489	18286	0	0	0.9619140625	0.1083984375	-9.767578125	0.015625	-0.001953125	0.001953125	0	-0.0009765625	-0.0009765625	0.043701171875	-0.225341796875	0.36376953125	3.7265625	0.81170654296875	0.0323486328125	-0.03564453125	-0.58209228515625
9642337	18287	0	0	0.966796875	0.111328125	-9.7744140625	0.01953125	0.0009765625	-0.005859375	-0.0009765625	-0.0009765625	-0.0009765625	0.040283203125	-0.2236328125	0.365478515625	3.734375	0.81170654296875	0.0323486328125	-0.03564453125	-0.58209228515625
9650217	18288	0	0	0.9404296875	0.083984375	-9.767578125	-0.005859375	-0.0263671875	0.0009765625	-0.0009765625	0	0	0.03857421875	-0.221923828125	0.365478515625	3.7265625	0.81170654296875	0.0323486328125	-0.03564453125	-0.58209228515625
9658292	18289	0	0	0.923828125	0.1318359375	-9.76171875	-0.0234375	0.021484375	0.0068359375	-0.001953125	-0.001953125	0	0.037109375	-0.22509765625	0.368896484375	3.7109375	0.81170654296875	0.0323486328125	-0.03564453125	-0.58209228515625
9666193	18290	0	0	0.9453125	0.1015625	-9.7724609375	-0.001953125	-0.009765625	-0.0029296875	-0.001953125	-0.0009765625	0	0.038818359375	-0.226806640625	0.36376953125	3.734375	0.81170654296875	0.03240966796875	-0.03564453125	-0.58209228515625
9674223	18291	0	0	0.9453125	0.0966796875	-9.76953125	-0.001953125	-0.0146484375	-0.0009765625	-0.0009765625	0	0	0.03857421875	-0.2236328125	0.36376953125	3.71875	0.81170654296875	0.03240966796875	-0.03564453125	-0.58209228515625
9682126	18292	0	0	0.962890625	0.0986328125	-9.7412109375	0.015625	-0.01171875	0.02734375	0	-0.0009765625	0	0.040283203125	-0.221923828125	0.365478515625	3.734375	0.81170654296875	0.03240966796875	-0.03564453125	-0.58209228515625
9690195	18293	0	0	0.9384765625	0.1083984375	-9.7529296875	-0.0087890625	-0.0029296875	0.015625	-0.0009765625	-0.001953125	0	0.038818359375	-0.22509765625	0.3671875	3.7265625	0.81170654296875	0.03240966796875	-0.03564453125	-0.58209228515625
9698089	18294	0	0	0.955078125	0.103515625	-9.7724609375	0.0078125	-0.0068359375	-0.00390625	-0.0009765625	-0.0009765625	0	0.038818359375	-0.22509765625	0.368896484375	3.703125	0.81170654296875	0.03240966796875	-0.03564453125	-0.58209228515625
9706081	18295	0	0	0.9619140625	0.1181640625	-9.7646484375	0.0146484375	0.0078125	0.0029296875	-0.001953125	-0.0009765625	0	0.038818359375	-0.226806640625	0.368896484375	3.7421875	0.81170654296875	0.03240966796875	-0.03564453125	-0.58209228515625
9714311	18296	0	0	0.935546875	0.1015625	-9.79296875	-0.01171875	-0.0087890625	-0.025390625	-0.0009765625	0	-0.0009765625	0.04052734375	-0.228515625	0.37060546875	3.75	0.81170654296875	0.03240966796875	-0.03564453125	-0.58209228515625
9722055	18297	0	0	0.9208984375	0.1220703125	-9.7763671875	-0.0263671875	0.01171875	-0.0078125	-0.0009765625	-0.0009765625	-0.0029296875	0.04541015625	-0.22705078125	0.368896484375	3.7578125	0.81170654296875	0.03240966796875	-0.03564453125	-0.58203125
9730306	18298	0	0	0.947265625	0.1298828125	-9.7646484375	0	0.01953125	0.0029296875	0	-0.0009765625	0	0.03857421875	-0.2236328125	0.365478515625	3.7578125	0.81170654296875	0.03240966796875	-0.03564453125	-0.58203125
9738171	18299	0	0	0.919921875	0.095703125	-9.748046875	-0.02734375	-0.0146484375	0.01953125	-0.0009765625	0	0	0.040283203125	-0.221923828125	0.365478515625	3.75	0.81170654296875	0.03240966796875	-0.03564453125	-0.58203125
9746179	18300	0	0	0.9306640625	0.0966796875	-9.779296875	-0.0166015625	-0.013671875	-0.01171875	-0.0009765625	0	0	0.035400390625	-0.226806640625	0.368896484375	3.734375	0.81170654296875	0.03240966796875	-0.03564453125	-0.58203125
9754186	18301	0	0	0.9521484375	0.08984375	-9.77734375	0.005859375	-0.0205078125	-0.009765625	-0.0009765625	-0.0009765625	0.0009765625	0.03369140625	-0.22509765625	0.368896484375	3.734375	0.81170654296875	0.03240966796875	-0.03564453125	-0.58203125
9762101	18302	0	0	0.95703125	0.0966796875	-9.787109375	0.009765625	-0.013671875	-0.0185546875	0	-0.0009765625	0.0009765625	0.03857421875	-0.2236328125	0.3671875	3.71875	0.81170654296875	0.03240966796875	-0.03564453125	-0.58203125
9770102	18303	0	0	0.9375	0.103515625	-9.7890625	-0.0087890625	-0.005859375	-0.0205078125	0	0.001953125	0	0.037109375	-0.226806640625	0.368896484375	3.734375	0.81170654296875	0.03240966796875	-0.03564453125	-0.58203125
9778120	18304	0	0	0.9228515625	0.10546875	-9.791015625	-0.0234375	-0.00390625	-0.0224609375	-0.001953125	-0.0009765625	0	0.035400390625	-0.22509765625	0.368896484375	3.7265625	0.81170654296875	0.03240966796875	-0.03564453125	-0.58203125
9786182	18305	0	0	0.94921875	0.1064453125	-9.779296875	0.0029296875	-0.00390625	-0.0107421875	-0.001953125	-0.0009765625	-0.0009765625	0.0419921875	-0.228515625	0.3671875	3.71875	0.81170654296875	0.03240966796875	-0.03564453125	-0.58203125
9794039	18306	0	0	0.93359375	0.1005859375	-9.767578125	-0.0126953125	-0.0087890625	0.0009765625	-0.0009765625	-0.0009765625	-0.0009765625	0.04052734375	-0.230224609375	0.37060546875	3.7265625	0.81170654296875	0.03240966796875	-0.03564453125	-0.58203125
9802165	18307	0	0	0.943359375	0.1123046875	-9.7294921875	-0.001953125	0.0029296875	0.0390625	-0.001953125	-0.0009765625	0.0009765625	0.043701171875	-0.22705078125	0.36376953125	3.7265625	0.81170654296875	0.03240966796875	-0.03564453125	-0.58203125
9810159	18308	0	0	0.9306640625	0.1201171875	-9.7880859375	-0.015625	0.0107421875	-0.01953125	-0.0009765625	-0.0009765625	-0.0009765625	0.04345703125	-0.221923828125	0.36376953125	3.7265625	0.81170654296875	0.03240966796875	-0.03564453125	-0.58203125
9818150	18309	0	0	0.947265625	0.09375	-9.77734375	0.001953125	-0.015625	-0.0087890625	0	-0.0009765625	0	0.03857421875	-0.2236328125	0.362060546875	3.7421875	0.81170654296875	0.03240966796875	-0.03564453125	-0.58203125
9826102	18310	0	0	0.927734375	0.0947265625	-9.802734375	-0.017578125	-0.0146484375	-0.0341796875	0	0	0	0.040283203125	-0.2236328125	0.362060546875	3.71875	0.81170654296875	0.03240966796875	-0.03564453125	-0.58203125
9834048	18311	0	0	0.939453125	0.1201171875	-9.802734375	-0.005859375	0.01171875	-0.033203125	-0.0009765625	0	0	0.03515625	-0.218505859375	0.36376953125	3.6953125	0.81170654296875	0.03240966796875	-0.03564453125	-0.58203125
9842061	18312	0	0	0.9306640625	0.1083984375	-9.779296875	-0.0146484375	-0.0009765625	-0.009765625	0	-0.0009765625	0	0.035400390625	-0.22021484375	0.3671875	3.6875	0.81170654296875	0.03240966796875	-0.03564453125	-0.58203125
9850162	18313	0	0	0.93359375	0.115234375	-9.7578125	-0.01171875	0.005859375	0.01171875	-0.0009765625	-0.001953125	0	0.040283203125	-0.225341796875	0.3671875	3.6953125	0.81170654296875	0.03240966796875	-0.03564453125	-0.58203125
9858238	18314	0	0	0.94140625	0.1015625	-9.8125	-0.0029296875	-0.0068359375	-0.04296875	-0.0009765625	-0.0009765625	0.0009765625	0.0419921875	-0.2236328125	0.372314453125	3.7265625	0.81170654296875	0.03240966796875	-0.03564453125	-0.58203125
9866231	18315	0	0	0.951171875	0.1083984375	-9.8056640625	0.0068359375	0	-0.03515625	-0.0009765625	-0.0009765625	0	0.037109375	-0.223388671875	0.37060546875	3.703125	0.81170654296875	0.03240966796875	-0.03564453125	-0.58209228515625
9874123	18316	0	0	0.9638671875	0.1181640625	-9.7978515625	0.01953125	0.009765625	-0.02734375	-0.001953125	-0.0009765625	0	0.0419921875	-0.226806640625	0.37060546875	3.7265625	0.81170654296875	0.03240966796875	-0.03564453125	-0.58209228515625
9882160	18317	0	0	0.953125	0.107421875	-9.734375	0.0087890625	-0.0009765625	0.037109375	-0.0009765625	-0.0009765625	0	0.038818359375	-0.226806640625	0.3671875	3.71875	0.81170654296875	0.03240966796875	-0.03564453125	-0.58209228515625
9890047	18318	0	0	0.9423828125	0.1015625	-9.76953125	-0.0009765625	-0.0078125	0.001953125	-0.001953125	-0.0009765625	0	0.04052734375	-0.228515625	0.365478515625	3.7265625	0.81170654296875	0.03240966796875	-0.03564453125	-0.58209228515625
9898124	18319	0	0	0.9541015625	0.091796875	-9.7841796875	0.0107421875	-0.0166015625	-0.0126953125	0	0	0	0.040283203125	-0.225341796875	0.36376953125	3.7265625	0.81170654296875	0.03240966796875	-0.03564453125	-0.58209228515625
9906195	18320	0	0	0.9306640625	0.103515625	-9.7861328125	-0.013671875	-0.0048828125	-0.0146484375	0	0	-0.001953125	0.048583984375	-0.228759765625	0.36376953125	3.703125	0.81170654296875	0.03240966796875	-0.03564453125	-0.58209228515625
9914068	18321	0	0	0.9326171875	0.103515625	-9.779296875	-0.0107421875	-0.0048828125	-0.0068359375	0	-0.0009765625	0	0.043701171875	-0.2236328125	0.362060546875	3.7265625	0.81170654296875	0.03240966796875	-0.03564453125	-0.58203125
9922326	18322	0	0	0.9345703125	0.08984375	-9.8076171875	-0.0087890625	-0.0185546875	-0.03515625	0	-0.0009765625	0	0.040283203125	-0.225341796875	0.362060546875	3.6953125	0.81170654296875	0.03240966796875	-0.03564453125	-0.58203125
9930018	18323	0	0	0.9287109375	0.0966796875	-9.7763671875	-0.015625	-0.01171875	-0.00390625	0.0009765625	0	0	0.0419921875	-0.221923828125	0.365478515625	3.71875	0.81170654296875	0.03240966796875	-0.03564453125	-0.58203125
9938087	18324	0	0	0.951171875	0.1328125	-9.79296875	0.0078125	0.0244140625	-0.01953125	0.0009765625	0	0	0.037109375	-0.221923828125	0.36376953125	3.734375	0.81170654296875	0.03240966796875	-0.03570556640625	-0.58203125
9946011	18325	0	0	0.9423828125	0.115234375	-9.791015625	-0.001953125	0.0078125	-0.017578125	0.0009765625	0	0	0.038818359375	-0.22509765625	0.3671875	3.703125	0.81170654296875	0.03240966796875	-0.03570556640625	-0.58203125
9954241	18326	0	0	0.9521484375	0.1103515625	-9.7646484375	0.0087890625	0.0029296875	0.0087890625	0	-0.0009765625	0	0.035400390625	-0.226806640625	0.3671875	3.734375	0.81170654296875	0.03240966796875	-0.03570556640625	-0.58203125
9962060	18327	0	0	0.9501953125	0.080078125	-9.7841796875	0.005859375	-0.02734375	-0.009765625	0	-0.0009765625	0	0.038818359375	-0.226806640625	0.368896484375	3.7109375	0.81170654296875	0.03240966796875	-0.03570556640625	-0.58203125
9970215	18328	0	0	0.9521484375	0.1181640625	-9.7861328125	0.0078125	0.0107421875	-0.01171875	0	0	0	0.04052734375	-0.228515625	0.37060546875	3.7109375	0.81170654296875	0.03240966796875	-0.03570556640625	-0.58203125
9978192	18329	0	0	0.9501953125	0.1123046875	-9.73828125	0.0068359375	0.0048828125	0.0361328125	0	-0.0009765625	0	0.0419921875	-0.228515625	0.3671875	3.7265625	0.81170654296875	0.03240966796875	-0.03570556640625	-0.58203125
9986158	18330	0	0	0.9287109375	0.1103515625	-9.771484375	-0.015625	0.0029296875	0.0029296875	0	0	0.0009765625	0.0419921875	-0.225341796875	0.3671875	3.6875	0.81170654296875	0.03240966796875	-0.03570556640625	-0.58203125
9994231	18331	0	0	0.927734375	0.1064453125	-9.79296875	-0.015625	-0.001953125	-0.0185546875	0.0009765625	0	0	0.0419921875	-0.225341796875	0.3603515625	3.703125	0.81170654296875	0.03240966796875	-0.03570556640625	-0.58203125
10002146	18332	0	0	0.935546875	0.1103515625	-9.7529296875	-0.0078125	0.0029296875	0.0224609375	0	0	0	0.0419921875	-0.225341796875	0.362060546875	3.71875	0.81170654296875	0.03240966796875	-0.03570556640625	-0.58203125
10010305	18333	0	0	0.953125	0.10546875	-9.7412109375	0.0087890625	-0.001953125	0.0341796875	-0.001953125	-0.001953125	0	0.037109375	-0.2236328125	0.362060546875	3.75	0.81170654296875	0.03240966796875	-0.03570556640625	-0.58203125
10018116	18334	0	0	0.9375	0.125	-9.794921875	-0.0068359375	0.017578125	-0.0205078125	-0.001953125	-0.0009765625	-0.0009765625	0.03857421875	-0.2236328125	0.365478515625	3.6953125	0.81170654296875	0.03240966796875	-0.03570556640625	-0.58203125
10026191	18335	0	0	0.95703125	0.115234375	-9.7529296875	0.013671875	0.0078125	0.021484375	0.0009765625	-0.0009765625	-0.001953125	0.037109375	-0.22509765625	0.3671875	3.703125	0.81170654296875	0.03240966796875	-0.03570556640625	-0.58203125
10034143	18336	0	0	0.9462890625	0.1298828125	-9.802734375	0.0029296875	0.0224609375	-0.02734375	-0.001953125	-0.0009765625	0	0.037109375	-0.223388671875	0.365478515625	3.71875	0.81170654296875	0.03240966796875	-0.03570556640625	-0.58203125
10042093	18337	0	0	0.966796875	0.0888671875	-9.7587890625	0.0234375	-0.0185546875	0.0166015625	0.0009765625	0	0	0.037109375	-0.22509765625	0.368896484375	3.71875	0.81170654296875	0.03240966796875	-0.03570556640625	-0.58203125
10050107	18338	0	0	0.9404296875	0.1171875	-9.7646484375	-0.00390625	0.009765625	0.0107421875	0	-0.001953125	0	0.038818359375	-0.226806640625	0.37060546875	3.75	0.81170654296875	0.03240966796875	-0.03570556640625	-0.58203125
10058116	18339	0	0	0.9521484375	0.0986328125	-9.767578125	0.0087890625	-0.009765625	0.0068359375	0	0	-0.001953125	0.04052734375	-0.228515625	0.37060546875	3.7578125	0.81170654296875	0.03240966796875	-0.03570556640625	-0.58203125
10066226	18340	0	0	0.9228515625	0.1318359375	-9.7880859375	-0.021484375	0.0234375	-0.0126953125	0	0	0	0.04052734375	-0.228515625	0.365478515625	3.734375	0.81170654296875	0.03240966796875	-0.03570556640625	-0.58203125
10074238	18341	0	0	0.9560546875	0.142578125	-9.8095703125	0.01171875	0.0341796875	-0.0341796875	-0.001953125	-0.0009765625	0	0.043701171875	-0.22705078125	0.36376953125	3.7109375	0.81170654296875	0.03240966796875	-0.03570556640625	-0.58203125
10082172	18342	0	0	0.96875	0.111328125	-9.76953125	0.0244140625	0.001953125	0.0048828125	-0.001953125	-0.001953125	0.0009765625	0.040283203125	-0.2236328125	0.36376953125	3.71875	0.81170654296875	0.03240966796875	-0.03570556640625	-0.58203125
10090218	18343	0	0	0.9736328125	0.109375	-9.7958984375	0.029296875	0	-0.021484375	0	-0.0009765625	0.0009765625	0.037109375	-0.221923828125	0.362060546875	3.7265625	0.81170654296875	0.03240966796875	-0.03570556640625	-0.58203125
10098183	18344	0	0	0.9453125	0.091796875	-9.7822265625	0.0009765625	-0.017578125	-0.0068359375	0	-0.0009765625	0.0009765625	0.03857421875	-0.221923828125	0.365478515625	3.71875	0.81170654296875	0.03240966796875	-0.03570556640625	-0.58203125
10106337	18345	0	0	0.9560546875	0.099609375	-9.822265625	0.0107421875	-0.009765625	-0.046875	0	0	0	0.038818359375	-0.22509765625	0.368896484375	3.734375	0.81170654296875	0.032470703125	-0.03570556640625	-0.58203125
10114119	18346	0	0	0.94140625	0.12109375	-9.802734375	-0.0029296875	0.01171875	-0.0263671875	0	-0.0009765625	0	0.035400390625	-0.223388671875	0.3671875	3.7265625	0.81170654296875	0.032470703125	-0.03570556640625	-0.58203125
10122138	18347	0	0	0.970703125	0.1162109375	-9.80078125	0.025390625	0.0068359375	-0.0244140625	0.0009765625	0	0	0.033935546875	-0.228271484375	0.368896484375	3.71875	0.81170654296875	0.032470703125	-0.03570556640625	-0.58203125
10130230	18348	0	0	0.95703125	0.1201171875	-9.78125	0.0107421875	0.0107421875	-0.0048828125	0	0	0	0.038818359375	-0.226806640625	0.37060546875	3.734375	0.81170654296875	0.032470703125	-0.03570556640625	-0.58203125
10138235	18349	0	0	0.947265625	0.11328125	-9.791015625	0.0009765625	0.00390625	-0.013671875	-0.001953125	0	0	0.037109375	-0.22998046875	0.37060546875	3.7265625	0.81170654296875	0.032470703125	-0.03570556640625	-0.58203125
10146214	18350	0	0	0.93359375	0.1171875	-9.75	-0.0126953125	0.0078125	0.02734375	-0.001953125	-0.0009765625	0	0.043701171875	-0.228759765625	0.365478515625	3.734375	0.81170654296875	0.032470703125	-0.03570556640625	-0.58203125
10154157	18351	0	0	0.958984375	0.123046875	-9.767578125	0.0126953125	0.0126953125	0.0107421875	0	-0.0009765625	-0.0009765625	0.043701171875	-0.22705078125	0.36376953125	3.734375	0.81170654296875	0.032470703125	-0.03570556640625	-0.58203125
10162191	18352	0	0	0.9453125	0.1005859375	-9.7646484375	-0.0009765625	-0.0087890625	0.0126953125	0	-0.0009765625	-0.0009765625	0.043701171875	-0.225341796875	0.36376953125	3.75	0.81170654296875	0.032470703125	-0.03570556640625	-0.58203125
10170219	18353	0	0	0.9423828125	0.134765625	-9.7763671875	-0.00390625	0.0244140625	0.0009765625	-0.0009765625	-0.0009765625	-0.001953125	0.043701171875	-0.2236328125	0.36376953125	3.7265625	0.81170654296875	0.032470703125	-0.03570556640625	-0.58203125
10178181	18354	0	0	0.947265625	0.1181640625	-9.7880859375	0	0.0078125	-0.0107421875	0	-0.0009765625	-0.0009765625	0.0419921875	-0.2236328125	0.362060546875	3.7265625	0.81170654296875	0.032470703125	-0.03570556640625	-0.58203125
10185974	18355	0	0	0.9443359375	0.1044921875	-9.8076171875	-0.001953125	-0.0068359375	-0.029296875	0	-0.0009765625	-0.0009765625	0.03857421875	-0.2236328125	0.362060546875	3.703125	0.81170654296875	0.032470703125	-0.03570556640625	-0.58203125
10194137	18356	0	0	0.9296875	0.125	-9.7998046875	-0.0166015625	0.013671875	-0.021484375	0	-0.0009765625	-0.0009765625	0.040283203125	-0.221923828125	0.3671875	3.71875	0.81170654296875	0.032470703125	-0.03570556640625	-0.58203125
10202113	18357	0	0	0.9619140625	0.1298828125	-9.771484375	0.0146484375	0.0185546875	0.0068359375	0	-0.0009765625	0.0009765625	0.037109375	-0.223388671875	0.3671875	3.7109375	0.81170654296875	0.032470703125	-0.03570556640625	-0.58203125
10210192	18358	0	0	0.9296875	0.1181640625	-9.79296875	-0.0166015625	0.0068359375	-0.0146484375	0	-0.0009765625	0.0009765625	0.03369140625	-0.2216796875	0.37060546875	3.7109375	0.81170654296875	0.032470703125	-0.03570556640625	-0.58203125
10218125	18359	0	0	0.939453125	0.111328125	-9.802734375	-0.0068359375	-0.0009765625	-0.0234375	0.0009765625	-0.0009765625	-0.0009765625	0.04052734375	-0.226806640625	0.368896484375	3.65625	0.81170654296875	0.032470703125	-0.03570556640625	-0.58203125
10226089	18360	0	0	0.904296875	0.12890625	-9.783203125	-0.04296875	0.017578125	-0.00390625	-0.0009765625	0	0	0.04052734375	-0.228515625	0.368896484375	3.6953125	0.81170654296875	0.032470703125	-0.03570556640625	-0.58203125
10234188	18361	0	0	0.935546875	0.115234375	-9.7646484375	-0.0107421875	0.0029296875	0.0146484375	-0.0009765625	-0.0009765625	-0.001953125	0.0419921875	-0.22705078125	0.365478515625	3.71875	0.81170654296875	0.032470703125	-0.03570556640625	-0.58203125
10242095	18362	0	0	0.947265625	0.115234375	-9.7861328125	0.0009765625	0.0029296875	-0.0068359375	0	-0.0009765625	-0.0009765625	0.043701171875	-0.22705078125	0.362060546875	3.734375	0.81170654296875	0.032470703125	-0.03570556640625	-0.58203125
10250217	18363	0	0	0.9541015625	0.1015625	-9.7841796875	0.0087890625	-0.0107421875	-0.0048828125	0	-0.0009765625	-0.0009765625	0.0419921875	-0.22705078125	0.362060546875	3.71875	0.81170654296875	0.032470703125	-0.03570556640625	-0.58203125
10258271	18364	0	0	0.9404296875	0.1015625	-9.791015625	-0.005859375	-0.01171875	-0.0107421875	0	-0.001953125	-0.001953125	0.040283203125	-0.2236328125	0.3603515625	3.71875	0.81170654296875	0.032470703125	-0.03570556640625	-0.58203125
10266200	18365	0	0	0.9404296875	0.103515625	-9.78125	-0.005859375	-0.0087890625	-0.0009765625	0	-0.001953125	-0.001953125	0.038818359375	-0.230224609375	0.368896484375	3.7421875	0.81170654296875	0.032470703125	-0.03570556640625	-0.58203125
10274164	18366	0	0	0.9423828125	0.1103515625	-9.767578125	-0.0029296875	-0.001953125	0.0126953125	0	-0.0009765625	-0.0009765625	0.04052734375	-0.228515625	0.3671875	3.734375	0.81170654296875	0.032470703125	-0.03570556640625	-0.58203125
10282188	18367	0	0	0.978515625	0.08984375	-9.7802734375	0.033203125	-0.0234375	0	-0.0009765625	0	-0.001953125	0.038818359375	-0.230224609375	0.3671875	3.71875	0.81170654296875	0.032470703125	-0.03570556640625	-0.58203125
10290115	18368	0	0	0.951171875	0.1044921875	-9.802734375	0.005859375	-0.0087890625	-0.0224609375	-0.0009765625	0	-0.001953125	0.038818359375	-0.226806640625	0.368896484375	3.7265625	0.81170654296875	0.032470703125	-0.03570556640625	-0.58203125
10298116	18369	0	0	0.93359375	0.1201171875	-9.7568359375	-0.0126953125	0.0068359375	0.0234375	0	-0.0009765625	-0.0009765625	0.037109375	-0.226806640625	0.37060546875	3.71875	0.81170654296875	0.032470703125	-0.03570556640625	-0.58203125
10306234	18370	0	0	0.94921875	0.1103515625	-9.779296875	0.00390625	-0.001953125	0.001953125	0.0009765625	0	-0.0009765625	0.038818359375	-0.228515625	0.3671875	3.703125	0.81170654296875	0.032470703125	-0.03570556640625	-0.58203125
10314110	18371	0	0	0.955078125	0.103515625	-9.767578125	0.0087890625	-0.0087890625	0.0126953125	0.0009765625	0	-0.001953125	0.035400390625	-0.2216796875	0.365478515625	3.7265625	0.81170654296875	0.032470703125	-0.03570556640625	-0.58203125
10322143	18372	0	0	0.9658203125	0.1328125	-9.7744140625	0.0205078125	0.01953125	0.005859375	-0.0009765625	-0.0009765625	-0.001953125	0.043701171875	-0.228759765625	0.36376953125	3.703125	0.81170654296875	0.032470703125	-0.03570556640625	-0.58203125
10330107	18373	0	0	0.9423828125	0.103515625	-9.7841796875	-0.00390625	-0.0087890625	-0.0029296875	-0.001953125	-0.0009765625	0	0.0419921875	-0.2236328125	0.3603515625	3.703125	0.81170654296875	0.032470703125	-0.03570556640625	-0.58203125
10338057	18374	0	0	0.9375	0.0966796875	-9.802734375	-0.0087890625	-0.015625	-0.0224609375	0	-0.0009765625	-0.0009765625	0.0419921875	-0.221923828125	0.36376953125	3.703125	0.81170654296875	0.032470703125	-0.03570556640625	-0.58203125
10346315	18375	0	0	0.939453125	0.111328125	-9.7978515625	-0.005859375	-0.0009765625	-0.017578125	-0.0009765625	0	0	0.040283203125	-0.2236328125	0.362060546875	3.7421875	0.81170654296875	0.032470703125	-0.03570556640625	-0.58203125
10354204	18376	0	0	0.9111328125	0.091796875	-9.802734375	-0.03515625	-0.0205078125	-0.021484375	0	-0.0009765625	0.0009765625	0.043701171875	-0.22705078125	0.36376953125	3.703125	0.81170654296875	0.032470703125	-0.03570556640625	-0.58203125
10362061	18377	0	0	0.9599609375	0.126953125	-9.7578125	0.013671875	0.0146484375	0.0234375	0.0009765625	-0.0009765625	0.0009765625	0.040283203125	-0.2236328125	0.36376953125	3.6953125	0.81170654296875	0.032470703125	-0.03570556640625	-0.58203125
10370215	18378	0	0	0.962890625	0.107421875	-9.7294921875	0.0166015625	-0.00390625	0.0517578125	-0.0009765625	-0.0009765625	-0.001953125	0.040283203125	-0.225341796875	0.365478515625	3.7109375	0.81170654296875	0.032470703125	-0.03570556640625	-0.58203125
10378039	18379	0	0	0.93359375	0.103515625	-9.7578125	-0.0126953125	-0.0087890625	0.0234375	-0.0009765625	0	0	0.03857421875	-0.2236328125	0.36376953125	3.71875	0.81170654296875	0.032470703125	-0.03570556640625	-0.58203125
10386225	18380	0	0	0.9453125	0.125	-9.7529296875	-0.0009765625	0.0126953125	0.02734375	0	-0.0009765625	0.0009765625	0.03857421875	-0.221923828125	0.365478515625	3.7265625	0.81170654296875	0.032470703125	-0.03570556640625	-0.58203125
10394113	18381	0	0	0.9287109375	0.125	-9.7646484375	-0.017578125	0.0126953125	0.015625	0.0009765625	-0.0009765625	-0.0009765625	0.035400390625	-0.223388671875	0.365478515625	3.6953125	0.81170654296875	0.032470703125	-0.03570556640625	-0.58203125
10402178	18382	0	0	0.953125	0.1201171875	-9.7412109375	0.0068359375	0.0078125	0.0390625	-0.0009765625	-0.0009765625	-0.001953125	0.035400390625	-0.22509765625	0.37060546875	3.7265625	0.811767578125	0.032470703125	-0.03570556640625	-0.58203125
10410117	18383	0	0	0.9462890625	0.1298828125	-9.791015625	0.0009765625	0.017578125	-0.01171875	-0.0009765625	-0.0009765625	-0.0009765625	0.040283203125	-0.221923828125	0.36376953125	3.7421875	0.811767578125	0.032470703125	-0.03570556640625	-0.58203125
10418239	18384	0	0	0.9423828125	0.111328125	-9.7880859375	-0.0029296875	-0.0009765625	-0.009765625	-0.0009765625	-0.0009765625	0	0.038818359375	-0.228515625	0.37060546875	3.703125	0.811767578125	0.032470703125	-0.03570556640625	-0.58203125
10426172	18385	0	0	0.9306640625	0.1123046875	-9.7578125	-0.0146484375	0	0.021484375	-0.0009765625	-0.0009765625	0.0009765625	0.0419921875	-0.225341796875	0.365478515625	3.71875	0.811767578125	0.032470703125	-0.03570556640625	-0.58203125
10434227	18386	0	0	0.9326171875	0.1083984375	-9.8076171875	-0.0126953125	-0.00390625	-0.029296875	-0.0009765625	-0.0009765625	0.0009765625	0.043701171875	-0.22705078125	0.365478515625	3.71875	0.811767578125	0.032470703125	-0.03570556640625	-0.58203125
10442241	18387	0	0	0.91796875	0.1064453125	-9.7998046875	-0.02734375	-0.0068359375	-0.021484375	-0.0009765625	-0.0009765625	-0.0009765625	0.040283203125	-0.221923828125	0.365478515625	3.734375	0.811767578125	0.032470703125	-0.03570556640625	-0.58203125
10450236	18388	0	0	0.935546875	0.115234375	-9.771484375	-0.009765625	0.0029296875	0.0068359375	-0.0009765625	-0.0009765625	-0.0009765625	0.043701171875	-0.2236328125	0.362060546875	3.71875	0.811767578125	0.032470703125	-0.03570556640625	-0.58203125
10458329	18389	0	0	0.9619140625	0.11328125	-9.7529296875	0.017578125	0	0.025390625	-0.001953125	0	0	0.040283203125	-0.22509765625	0.37060546875	3.71875	0.811767578125	0.032470703125	-0.03570556640625	-0.58203125
10466127	18390	0	0	0.943359375	0.115234375	-9.7314453125	-0.0009765625	0.001953125	0.046875	-0.0009765625	0	0	0.04052734375	-0.226806640625	0.368896484375	3.703125	0.811767578125	0.032470703125	-0.03570556640625	-0.58203125
10474108	18391	0	0	0.9365234375	0.12890625	-9.728515625	-0.0087890625	0.0166015625	0.048828125	-0.001953125	-0.0009765625	-0.0009765625	0.0419921875	-0.2236328125	0.365478515625	3.703125	0.811767578125	0.032470703125	-0.03570556640625	-0.58197021484375
10482143	18392	0	0	0.95703125	0.126953125	-9.7646484375	0.0126953125	0.0146484375	0.0126953125	-0.0009765625	0	0	0.0419921875	-0.22705078125	0.365478515625	3.6953125	0.811767578125	0.032470703125	-0.03570556640625	-0.58197021484375
10490251	18393	0	0	0.927734375	0.1015625	-9.8212890625	-0.017578125	-0.01171875	-0.044921875	-0.0009765625	-0.0009765625	0	0.040283203125	-0.225341796875	0.362060546875	3.734375	0.811767578125	0.032470703125	-0.03570556640625	-0.58197021484375
10498118	18394	0	0	0.92578125	0.0986328125	-9.76953125	-0.0185546875	-0.0146484375	0.0068359375	-0.0009765625	-0.0009765625	0	0.0419921875	-0.2236328125	0.36376953125	3.734375	0.811767578125	0.032470703125	-0.03570556640625	-0.58197021484375
10506106	18395	0	0	0.9521484375	0.126953125	-9.76953125	0.0078125	0.013671875	0.0068359375	-0.0009765625	0	-0.0009765625	0.035400390625	-0.221923828125	0.36376953125	3.71875	0.811767578125	0.032470703125	-0.03570556640625	-0.58197021484375
10514071	18396	0	0	0.94921875	0.091796875	-9.791015625	0.005859375	-0.021484375	-0.015625	0	0	-0.0009765625	0.033935546875	-0.226806640625	0.365478515625	3.71875	0.811767578125	0.032470703125	-0.03570556640625	-0.58197021484375
10522178	18397	0	0	0.9638671875	0.1064453125	-9.779296875	0.01953125	-0.0068359375	-0.00390625	-0.0009765625	-0.0009765625	0	0.038818359375	-0.22509765625	0.372314453125	3.7109375	0.811767578125	0.032470703125	-0.03570556640625	-0.58197021484375
10530187	18398	0	0	0.9306640625	0.134765625	-9.7802734375	-0.013671875	0.021484375	-0.0048828125	0	-0.0009765625	0	0.0419921875	-0.226806640625	0.372314453125	3.703125	0.811767578125	0.032470703125	-0.03570556640625	-0.58197021484375
10538212	18399	0	0	0.970703125	0.1064453125	-9.787109375	0.0263671875	-0.0068359375	-0.0107421875	-0.0009765625	-0.0009765625	0	0.0419921875	-0.225341796875	0.3671875	3.6953125	0.811767578125	0.032470703125	-0.03570556640625	-0.58197021484375
10546199	18400	0	0	0.95703125	0.125	-9.7626953125	0.0126953125	0.01171875	0.013671875	-0.0009765625	-0.0009765625	0	0.040283203125	-0.221923828125	0.365478515625	3.71875	0.811767578125	0.032470703125	-0.03570556640625	-0.58197021484375
10554177	18401	0	0	0.9638671875	0.1328125	-9.791015625	0.0185546875	0.01953125	-0.015625	-0.0009765625	-0.0009765625	0	0.0419921875	-0.22021484375	0.36376953125	3.71875	0.811767578125	0.032470703125	-0.03570556640625	-0.58197021484375
10562179	18402	0	0	0.9326171875	0.1435546875	-9.7666015625	-0.01171875	0.0302734375	0.009765625	-0.0009765625	-0.0009765625	-0.0009765625	0.03857421875	-0.221923828125	0.3603515625	3.7265625	0.811767578125	0.032470703125	-0.03570556640625	-0.58197021484375
10570220	18403	0	0	0.96484375	0.115234375	-9.74609375	0.01953125	0.0009765625	0.029296875	-0.001953125	-0.0009765625	-0.0009765625	0.03857421875	-0.221923828125	0.365478515625	3.7265625	0.811767578125	0.032470703125	-0.03570556640625	-0.58197021484375
10578128	18404	0	0	0.958984375	0.087890625	-9.8056640625	0.013671875	-0.0263671875	-0.0302734375	-0.001953125	-0.0009765625	-0.0009765625	0.040283203125	-0.225341796875	0.365478515625	3.703125	0.811767578125	0.032470703125	-0.03570556640625	-0.58197021484375
10586147	18405	0	0	0.9541015625	0.1015625	-9.7861328125	0.009765625	-0.0126953125	-0.0107421875	-0.0009765625	-0.0009765625	0	0.0419921875	-0.221923828125	0.368896484375	3.7265625	0.811767578125	0.032470703125	-0.03570556640625	-0.58197021484375
10594147	18406	0	0	0.935546875	0.1005859375	-9.7744140625	-0.009765625	-0.0126953125	0.0009765625	-0.0009765625	-0.0009765625	-0.0009765625	0.037109375	-0.228515625	0.37060546875	3.6953125	0.811767578125	0.032470703125	-0.03570556640625	-0.5819091796875
10602151	18407	0	0	0.9287109375	0.115234375	-9.7568359375	-0.0166015625	0.0009765625	0.017578125	-0.0009765625	-0.001953125	0	0.0419921875	-0.226806640625	0.37060546875	3.7109375	0.811767578125	0.032470703125	-0.03570556640625	-0.5819091796875
10610210	18408	0	0	0.947265625	0.1220703125	-9.7548828125	0.0029296875	0.0078125	0.0205078125	0	-0.001953125	-0.0009765625	0.0419921875	-0.228515625	0.365478515625	3.7109375	0.811767578125	0.032470703125	-0.03570556640625	-0.5819091796875
10618219	18409	0	0	0.94921875	0.0966796875	-9.791015625	0.00390625	-0.017578125	-0.0166015625	-0.0009765625	-0.0009765625	0	0.046875	-0.22705078125	0.362060546875	3.734375	0.81182861328125	0.032470703125	-0.03570556640625	-0.5819091796875
10626097	18410	0	0	0.970703125	0.1162109375	-9.7958984375	0.025390625	0.001953125	-0.0205078125	-0.001953125	-0.0009765625	0	0.0419921875	-0.2236328125	0.3603515625	3.75	0.81182861328125	0.032470703125	-0.03570556640625	-0.5819091796875
10632303	18411	0	0	0.9404296875	0.103515625	-9.7646484375	-0.0048828125	-0.0107421875	0.0107421875	-0.001953125	-0.0009765625	0	0.0419921875	-0.22705078125	0.36376953125	3.7265625	0.81182861328125	0.032470703125	-0.03570556640625	-0.5819091796875
10640025	18412	0	0	0.9619140625	0.103515625	-9.7529296875	0.0166015625	-0.0107421875	0.021484375	-0.0009765625	-0.0009765625	0	0.040283203125	-0.221923828125	0.36376953125	3.71875	0.81182861328125	0.032470703125	-0.03570556640625	-0.5819091796875
10648238	18413	0	0	0.9599609375	0.0986328125	-9.7578125	0.013671875	-0.015625	0.0166015625	-0.0009765625	-0.0009765625	0	0.035400390625	-0.223388671875	0.368896484375	3.703125	0.81182861328125	0.032470703125	-0.03570556640625	-0.5819091796875
10656042	18414	0	0	0.95703125	0.111328125	-9.7744140625	0.0107421875	-0.0029296875	0	-0.0009765625	-0.0009765625	0	0.038818359375	-0.228515625	0.36376953125	3.6796875	0.81182861328125	0.032470703125	-0.03570556640625	-0.5819091796875
10666500	18415	0	0	0.943359375	0.1005859375	-9.7578125	-0.0029296875	-0.0126953125	0.0166015625	-0.0009765625	-0.0009765625	0	0.04052734375	-0.226806640625	0.368896484375	3.7265625	0.81182861328125	0.032470703125	-0.03570556640625	-0.5819091796875
10672193	18416	0	0	0.9189453125	0.1201171875	-9.7685546875	-0.02734375	0.005859375	0.005859375	0	-0.001953125	-0.0009765625	0.037109375	-0.226806640625	0.3671875	3.71875	0.81182861328125	0.032470703125	-0.03570556640625	-0.5819091796875
10680228	18417	0	0	0.921875	0.09765625	-9.74609375	-0.0244140625	-0.015625	0.0283203125	0	-0.0009765625	0	0.04052734375	-0.228515625	0.368896484375	3.71875	0.81182861328125	0.032470703125	-0.03570556640625	-0.5819091796875
10688250	18418	0	0	0.9287109375	0.1005859375	-9.759765625	-0.017578125	-0.0126953125	0.013671875	0	0	0	0.0419921875	-0.225341796875	0.3671875	3.734375	0.81182861328125	0.032470703125	-0.03570556640625	-0.5819091796875
10696190	18419	0	0	0.953125	0.1171875	-9.74609375	0.0068359375	0.00390625	0.02734375	0	0	0	0.037109375	-0.221923828125	0.36376953125	3.703125	0.81182861328125	0.032470703125	-0.03570556640625	-0.5819091796875
10704166	18420	0	0	0.9326171875	0.125	-9.7861328125	-0.013671875	0.01171875	-0.0126953125	0	-0.0009765625	0	0.043701171875	-0.2236328125	0.362060546875	3.71875	0.81182861328125	0.032470703125	-0.03570556640625	-0.58184814453125
10712260	18421	0	0	0.935546875	0.103515625	-9.771484375	-0.0107421875	-0.009765625	0.0009765625	0	0	0	0.0419921875	-0.2236328125	0.3603515625	3.7578125	0.81182861328125	0.032470703125	-0.03570556640625	-0.58184814453125
10720203	18422	0	0	0.9306640625	0.103515625	-9.7646484375	-0.0146484375	-0.009765625	0.0078125	0	-0.0009765625	-0.0009765625	0.040283203125	-0.225341796875	0.365478515625	3.7421875	0.81182861328125	0.032470703125	-0.03570556640625	-0.58184814453125
10728140	18423	0	0	0.92578125	0.1083984375	-9.76953125	-0.01953125	-0.0048828125	0.0029296875	0	-0.001953125	-0.0009765625	0.040283203125	-0.2236328125	0.368896484375	3.7265625	0.81182861328125	0.032470703125	-0.03570556640625	-0.58184814453125
10736158	18424	0	0	0.9462890625	0.111328125	-9.802734375	0.0009765625	-0.0009765625	-0.0302734375	0	-0.0009765625	0	0.037109375	-0.22509765625	0.368896484375	3.7265625	0.81182861328125	0.032470703125	-0.03570556640625	-0.58184814453125
10744206	18425	0	0	0.9619140625	0.10546875	-9.755859375	0.0166015625	-0.0068359375	0.0166015625	0	-0.0009765625	0	0.03857421875	-0.2236328125	0.3671875	3.71875	0.81182861328125	0.032470703125	-0.03570556640625	-0.58184814453125
10752078	18426	0	0	0.9638671875	0.123046875	-9.791015625	0.0185546875	0.0107421875	-0.0185546875	0.0009765625	0	0	0.035400390625	-0.22509765625	0.3671875	3.734375	0.81182861328125	0.032470703125	-0.03570556640625	-0.58184814453125
10760081	18427	0	0	0.958984375	0.103515625	-9.7841796875	0.013671875	-0.0078125	-0.01171875	-0.0009765625	0	0	0.038818359375	-0.230224609375	0.365478515625	3.7265625	0.81182861328125	0.032470703125	-0.03570556640625	-0.58184814453125
10768228	18428	0	0	0.9326171875	0.126953125	-9.7880859375	-0.0126953125	0.015625	-0.015625	-0.0009765625	0	0	0.040283203125	-0.226806640625	0.36376953125	3.7109375	0.81182861328125	0.032470703125	-0.03570556640625	-0.58184814453125
10776100	18429	0	0	0.958984375	0.0986328125	-9.7744140625	0.013671875	-0.013671875	-0.0029296875	-0.0009765625	-0.0009765625	0	0.040283203125	-0.226806640625	0.362060546875	3.7109375	0.81182861328125	0.03253173828125	-0.03570556640625	-0.58184814453125
10784195	18430	0	0	0.9326171875	0.0966796875	-9.7861328125	-0.0126953125	-0.015625	-0.013671875	0	-0.0009765625	-0.0009765625	0.0419921875	-0.225341796875	0.36376953125	3.7265625	0.81182861328125	0.03253173828125	-0.03570556640625	-0.58184814453125
10792008	18431	0	0	0.9326171875	0.126953125	-9.7783203125	-0.0126953125	0.015625	-0.005859375	0	0.0009765625	-0.0009765625	0.037109375	-0.2236328125	0.3603515625	3.7109375	0.81182861328125	0.03253173828125	-0.03570556640625	-0.58184814453125
10800275	18432	0	0	0.9345703125	0.1318359375	-9.7900390625	-0.0107421875	0.0205078125	-0.017578125	0	-0.0009765625	0	0.03857421875	-0.216796875	0.364013671875	3.7265625	0.81182861328125	0.03253173828125	-0.03570556640625	-0.58184814453125
10808104	18433	0	0	0.94921875	0.1083984375	-9.7841796875	0.00390625	-0.00390625	-0.01171875	0	-0.0009765625	0	0.040283203125	-0.225341796875	0.365478515625	3.7265625	0.81182861328125	0.03253173828125	-0.03570556640625	-0.58184814453125
10816310	18434	0	0	0.9443359375	0.109375	-9.82421875	-0.001953125	-0.0029296875	-0.05078125	0	-0.0009765625	0.0009765625	0.035400390625	-0.223388671875	0.362060546875	3.734375	0.81182861328125	0.03253173828125	-0.03570556640625	-0.58184814453125
10824171	18435	0	0	0.95703125	0.11328125	-9.7890625	0.0107421875	0.0009765625	-0.015625	0	-0.001953125	0	0.037109375	-0.223388671875	0.3671875	3.703125	0.81182861328125	0.03253173828125	-0.03570556640625	-0.58184814453125
10832191	18436	0	0	0.947265625	0.1015625	-9.7890625	0.001953125	-0.0107421875	-0.0146484375	0	-0.0009765625	-0.0009765625	0.037109375	-0.226806640625	0.372314453125	3.71875	0.81182861328125	0.03253173828125	-0.03570556640625	-0.58184814453125
10840219	18437	0	0	0.9326171875	0.1220703125	-9.7763671875	-0.0126953125	0.0107421875	-0.001953125	0	-0.0009765625	-0.0009765625	0.04052734375	-0.228515625	0.372314453125	3.734375	0.81182861328125	0.03253173828125	-0.03570556640625	-0.58184814453125
10848275	18438	0	0	0.9306640625	0.0986328125	-9.78125	-0.0146484375	-0.013671875	-0.0068359375	-0.0009765625	-0.0009765625	0	0.04052734375	-0.226806640625	0.3671875	3.7265625	0.81182861328125	0.03253173828125	-0.03570556640625	-0.58184814453125
10856159	18439	0	0	0.966796875	0.0830078125	-9.7939453125	0.021484375	-0.029296875	-0.01953125	-0.0009765625	-0.0009765625	0	0.038818359375	-0.226806640625	0.3671875	3.7265625	0.81182861328125	0.03253173828125	-0.03570556640625	-0.58184814453125
10864081	18440	0	0	0.923828125	0.1220703125	-9.7548828125	-0.021484375	0.009765625	0.0205078125	-0.0009765625	-0.0009765625	0	0.0419921875	-0.228515625	0.362060546875	3.7109375	0.81182861328125	0.03253173828125	-0.03570556640625	-0.58184814453125
10872432	18441	0	0	0.953125	0.115234375	-9.734375	0.0078125	0.0029296875	0.041015625	0	-0.0009765625	0	0.0419921875	-0.2236328125	0.3603515625	3.71875	0.81182861328125	0.03253173828125	-0.03570556640625	-0.58184814453125
10880057	18442	0	0	0.94140625	0.125	-9.8076171875	-0.0029296875	0.013671875	-0.0322265625	0	-0.0009765625	-0.0009765625	0.040283203125	-0.2236328125	0.36376953125	3.6875	0.81182861328125	0.03253173828125	-0.03570556640625	-0.58184814453125
10887926	18443	0	0	0.958984375	0.08984375	-9.7841796875	0.0146484375	-0.0224609375	-0.0087890625	0	-0.0009765625	-0.0009765625	0.037109375	-0.223388671875	0.36376953125	3.703125	0.81182861328125	0.03253173828125	-0.03570556640625	-0.58184814453125
10896028	18444	0	0	0.9453125	0.09375	-9.7646484375	0	-0.017578125	0.0107421875	0.0009765625	-0.0009765625	0	0.03857421875	-0.22021484375	0.365478515625	3.75	0.81182861328125	0.03253173828125	-0.03570556640625	-0.58184814453125
10904048	18445	0	0	0.9453125	0.0986328125	-9.7626953125	0	-0.0126953125	0.0126953125	0	0	0	0.037109375	-0.226806640625	0.368896484375	3.734375	0.81182861328125	0.03253173828125	-0.03570556640625	-0.58184814453125
10912013	18446	0	0	0.9384765625	0.095703125	-9.7529296875	-0.0068359375	-0.015625	0.0224609375	0	0	0	0.035400390625	-0.223388671875	0.365478515625	3.703125	0.81182861328125	0.03253173828125	-0.03570556640625	-0.58184814453125
10920298	18447	0	0	0.9189453125	0.1005859375	-9.7578125	-0.025390625	-0.0107421875	0.017578125	0	0	0	0.040283203125	-0.221923828125	0.368896484375	3.7265625	0.81182861328125	0.03253173828125	-0.03570556640625	-0.5819091796875
10928047	18448	0	0	0.96875	0.11328125	-9.7861328125	0.0234375	0.0029296875	-0.0107421875	0	0	0	0.038818359375	-0.226806640625	0.37060546875	3.7109375	0.81182861328125	0.03253173828125	-0.03570556640625	-0.5819091796875
10936255	18449	0	0	0.9638671875	0.111328125	-9.7744140625	0.0185546875	0	0.0009765625	-0.0009765625	-0.0009765625	0	0.038818359375	-0.230224609375	0.37060546875	3.7265625	0.81182861328125	0.03253173828125	-0.03570556640625	-0.5819091796875
10944037	18450	0	0	0.9541015625	0.103515625	-9.77734375	0.0087890625	-0.0068359375	-0.001953125	-0.0009765625	-0.0009765625	0	0.04052734375	-0.23193359375	0.365478515625	3.7265625	0.81182861328125	0.03253173828125	-0.03570556640625	-0.5819091796875
10952103	18451	0	0	0.9404296875	0.0986328125	-9.76953125	-0.0048828125	-0.01171875	0.005859375	0.0009765625	-0.001953125	0	0.043701171875	-0.225341796875	0.362060546875	3.7265625	0.81182861328125	0.03253173828125	-0.03570556640625	-0.5819091796875
10960140	18452	0	0	0.94921875	0.11328125	-9.78125	0.00390625	0.0029296875	-0.005859375	0.0009765625	-0.0009765625	0	0.03857421875	-0.2236328125	0.3603515625	3.703125	0.81182861328125	0.03253173828125	-0.03570556640625	-0.5819091796875
10968143	18453	0	0	0.9658203125	0.1064453125	-9.791015625	0.0205078125	-0.00390625	-0.0166015625	-0.0009765625	-0.0009765625	0.0009765625	0.040283203125	-0.2236328125	0.368896484375	3.703125	0.81182861328125	0.03253173828125	-0.03570556640625	-0.5819091796875
10976082	18454	0	0	0.9658203125	0.1064453125	-9.787109375	0.0205078125	-0.00390625	-0.01171875	0	0	0	0.035400390625	-0.226806640625	0.372314453125	3.71875	0.81182861328125	0.03253173828125	-0.03570556640625	-0.5819091796875
10984181	18455	0	0	0.94921875	0.111328125	-9.791015625	0.0029296875	0.0009765625	-0.015625	0.0009765625	-0.0009765625	0	0.04052734375	-0.228515625	0.37060546875	3.7265625	0.81182861328125	0.03253173828125	-0.03570556640625	-0.5819091796875
10992209	18456	0	0	0.9619140625	0.1201171875	-9.779296875	0.015625	0.0107421875	-0.00390625	-0.0009765625	-0.0009765625	0	0.038818359375	-0.22509765625	0.368896484375	3.71875	0.81182861328125	0.03253173828125	-0.03570556640625	-0.5819091796875
11000092	18457	0	0	0.970703125	0.1259765625	-9.7861328125	0.0244140625	0.015625	-0.0107421875	-0.0009765625	0	0.0009765625	0.043701171875	-0.22705078125	0.368896484375	3.734375	0.81182861328125	0.03253173828125	-0.03570556640625	-0.5819091796875
11008115	18458	0	0	0.9423828125	0.103515625	-9.76953125	-0.00390625	-0.0068359375	0.005859375	-0.0009765625	0	0	0.0419921875	-0.226806640625	0.3671875	3.7265625	0.81182861328125	0.03253173828125	-0.03570556640625	-0.5819091796875
11016090	18459	0	0	0.94921875	0.1318359375	-9.771484375	0.001953125	0.0224609375	0.00390625	0	0.0009765625	0	0.037109375	-0.228515625	0.3671875	3.71875	0.811767578125	0.03253173828125	-0.03570556640625	-0.5819091796875
11024285	18460	0	0	0.9404296875	0.0966796875	-9.779296875	-0.0068359375	-0.013671875	-0.0029296875	0	0	0	0.04052734375	-0.228515625	0.365478515625	3.71875	0.811767578125	0.03253173828125	-0.0357666015625	-0.5819091796875
11032129	18461	0	0	0.9384765625	0.1201171875	-9.7451171875	-0.0087890625	0.009765625	0.0302734375	0	-0.0009765625	-0.0009765625	0.040283203125	-0.2236328125	0.3603515625	3.71875	0.811767578125	0.03253173828125	-0.0357666015625	-0.5819091796875
11040197	18462	0	0	0.9482421875	0.0888671875	-9.767578125	0	-0.0205078125	0.0078125	0	0	-0.0009765625	0.04052734375	-0.228515625	0.368896484375	3.71875	0.811767578125	0.03253173828125	-0.0357666015625	-0.5819091796875
11048203	18463	0	0	0.9638671875	0.1103515625	-9.7626953125	0.0166015625	0.0009765625	0.0126953125	0	-0.0009765625	-0.001953125	0.0419921875	-0.22705078125	0.365478515625	3.7265625	0.81182861328125	0.03253173828125	-0.0357666015625	-0.5819091796875
11056161	18464	0	0	0.9404296875	0.1083984375	-9.771484375	-0.0078125	-0.001953125	0.00390625	0	-0.0009765625	0	0.045166015625	-0.2236328125	0.362060546875	3.7265625	0.81182861328125	0.03253173828125	-0.0357666015625	-0.5819091796875
11064078	18465	0	0	0.9541015625	0.125	-9.771484375	0.005859375	0.0146484375	0.00390625	-0.0009765625	-0.0009765625	-0.0009765625	0.037109375	-0.2236328125	0.362060546875	3.7578125	0.81182861328125	0.03253173828125	-0.0357666015625	-0.5819091796875
11072101	18466	0	0	0.9501953125	0.1181640625	-9.7626953125	0.001953125	0.0078125	0.0126953125	0	-0.0009765625	-0.0009765625	0.040283203125	-0.22021484375	0.36376953125	3.7421875	0.81182861328125	0.03253173828125	-0.0357666015625	-0.5819091796875
11080095	18467	0	0	0.947265625	0.125	-9.7666015625	-0.0009765625	0.0146484375	0.0078125	0.0009765625	0	0.0009765625	0.03857421875	-0.221923828125	0.3671875	3.71875	0.81182861328125	0.03253173828125	-0.0357666015625	-0.5819091796875
11088054	18468	0	0	0.947265625	0.126953125	-9.75	-0.0009765625	0.0166015625	0.0244140625	0	-0.0009765625	0	0.037109375	-0.2216796875	0.37060546875	3.7265625	0.81182861328125	0.03253173828125	-0.0357666015625	-0.5819091796875
11096219	18469	0	0	0.9453125	0.1083984375	-9.771484375	-0.00390625	-0.001953125	0.0029296875	0	-0.0009765625	0	0.035400390625	-0.223388671875	0.368896484375	3.734375	0.81182861328125	0.03253173828125	-0.0357666015625	-0.5819091796875
11104033	18470	0	0	0.939453125	0.11328125	-9.80078125	-0.0087890625	0.0029296875	-0.025390625	0	0	0	0.0419921875	-0.225341796875	0.36376953125	3.703125	0.81182861328125	0.03253173828125	-0.0357666015625	-0.5819091796875
11112277	18471	0	0	0.9609375	0.1064453125	-9.798828125	0.0126953125	-0.00390625	-0.0234375	0.0009765625	-0.001953125	0	0.040283203125	-0.226806640625	0.36376953125	3.7265625	0.81182861328125	0.03253173828125	-0.0357666015625	-0.5819091796875
11120021	18472	0	0	0.9404296875	0.1083984375	-9.7744140625	-0.0087890625	-0.001953125	0	0.0009765625	-0.0009765625	-0.0009765625	0.040283203125	-0.226806640625	0.362060546875	3.734375	0.81182861328125	0.03253173828125	-0.0357666015625	-0.5819091796875
11128184	18473	0	0	0.955078125	0.0966796875	-9.7529296875	0.0068359375	-0.0146484375	0.021484375	0	-0.0009765625	-0.0009765625	0.04052734375	-0.226806640625	0.3671875	3.734375	0.81182861328125	0.03253173828125	-0.0357666015625	-0.5819091796875
11136059	18474	0	0	0.9521484375	0.11328125	-9.7763671875	0.0029296875	0.0029296875	-0.001953125	-0.0009765625	0	0	0.03857421875	-0.221923828125	0.36376953125	3.7109375	0.81182861328125	0.03253173828125	-0.0357666015625	-0.5819091796875
11144201	18475	0	0	0.947265625	0.103515625	-9.78125	-0.001953125	-0.0068359375	-0.0068359375	-0.0009765625	-0.0009765625	-0.0009765625	0.036865234375	-0.22021484375	0.3671875	3.71875	0.81182861328125	0.03253173828125	-0.0357666015625	-0.5819091796875
11152207	18476	0	0	0.958984375	0.1318359375	-9.7666015625	0.0107421875	0.021484375	0.0068359375	0	-0.0009765625	0	0.040283203125	-0.2236328125	0.36376953125	3.734375	0.81182861328125	0.03253173828125	-0.0357666015625	-0.5819091796875
11160248	18477	0	0	0.9521484375	0.1201171875	-9.7861328125	0.0029296875	0.009765625	-0.01171875	0.0009765625	0	0	0.035400390625	-0.226806640625	0.3671875	3.75	0.81182861328125	0.03253173828125	-0.0357666015625	-0.5819091796875
11168135	18478	0	0	0.9267578125	0.0986328125	-9.7578125	-0.0224609375	-0.0126953125	0.0166015625	0.0009765625	0	0.001953125	0.037109375	-0.22509765625	0.365478515625	3.75	0.81182861328125	0.03253173828125	-0.0357666015625	-0.5819091796875
11176162	18479	0	0	0.96484375	0.1083984375	-9.7626953125	0.015625	-0.001953125	0.01171875	0	-0.0009765625	0	0.04052734375	-0.228515625	0.365478515625	3.7265625	0.81182861328125	0.03253173828125	-0.0357666015625	-0.5819091796875
11184112	18480	0	0	0.9501953125	0.107421875	-9.73828125	0.0009765625	-0.0029296875	0.03515625	0	-0.0009765625	0	0.0419921875	-0.22705078125	0.36376953125	3.703125	0.81182861328125	0.03253173828125	-0.0357666015625	-0.5819091796875
11192139	18481	0	0	0.9755859375	0.1015625	-9.787109375	0.0263671875	-0.0087890625	-0.013671875	0	0	0	0.0419921875	-0.225341796875	0.36376953125	3.7265625	0.81182861328125	0.03253173828125	-0.0357666015625	-0.5819091796875
11200107	18482	0	0	0.9638671875	0.13671875	-9.76953125	0.0146484375	0.0263671875	0.00390625	0	0	0	0.040283203125	-0.2236328125	0.36376953125	3.7265625	0.81182861328125	0.03253173828125	-0.0357666015625	-0.5819091796875
11208130	18483	0	0	0.9482421875	0.1220703125	-9.736328125	-0.001953125	0.0107421875	0.037109375	0	-0.0009765625	0.0009765625	0.038818359375	-0.22509765625	0.365478515625	3.7265625	0.81182861328125	0.03253173828125	-0.0357666015625	-0.5819091796875
11215960	18484	0	0	0.921875	0.1123046875	-9.7529296875	-0.0283203125	0.0009765625	0.0205078125	0	0	0	0.038818359375	-0.22509765625	0.368896484375	3.7265625	0.81182861328125	0.03253173828125	-0.0357666015625	-0.5819091796875
11224243	18485	0	0	0.9697265625	0.078125	-9.775390625	0.01953125	-0.033203125	-0.0029296875	0	0	0.0009765625	0.035400390625	-0.223388671875	0.368896484375	3.734375	0.81182861328125	0.03253173828125	-0.0357666015625	-0.5819091796875
11232101	18486	0	0	0.94921875	0.1318359375	-9.7763671875	-0.0009765625	0.021484375	-0.00390625	0	0.0009765625	0.0009765625	0.037109375	-0.22509765625	0.3671875	3.7109375	0.811767578125	0.03253173828125	-0.0357666015625	-0.5819091796875
11240195	18487	0	0	0.943359375	0.080078125	-9.7744140625	-0.0078125	-0.03125	-0.0029296875	0	0	0	0.03857421875	-0.2236328125	0.3671875	3.71875	0.811767578125	0.03253173828125	-0.0357666015625	-0.5819091796875
11248058	18488	0	0	0.94921875	0.0830078125	-9.810546875	-0.0009765625	-0.0283203125	-0.0380859375	0	0	0.0009765625	0.0419921875	-0.2236328125	0.36376953125	3.7109375	0.811767578125	0.03253173828125	-0.0357666015625	-0.5819091796875
11256021	18489	0	0	0.939453125	0.123046875	-9.7978515625	-0.0107421875	0.01171875	-0.025390625	0	-0.0009765625	0	0.038818359375	-0.226806640625	0.3603515625	3.71875	0.811767578125	0.03253173828125	-0.0357666015625	-0.5819091796875
11264036	18490	0	0	0.9443359375	0.1181640625	-9.78125	-0.005859375	0.0068359375	-0.0087890625	0	-0.0009765625	0	0.0419921875	-0.225341796875	0.362060546875	3.7265625	0.811767578125	0.03253173828125	-0.0357666015625	-0.5819091796875
11272206	18491	0	0	0.9443359375	0.0947265625	-9.80078125	-0.005859375	-0.0166015625	-0.0283203125	0	0	0.0009765625	0.040283203125	-0.225341796875	0.36376953125	3.7109375	0.811767578125	0.03253173828125	-0.03582763671875	-0.5819091796875
11280058	18492	0	0	0.9541015625	0.103515625	-9.7939453125	0.00390625	-0.0068359375	-0.0205078125	0	-0.0009765625	0	0.040283203125	-0.225341796875	0.365478515625	3.7109375	0.811767578125	0.03253173828125	-0.03582763671875	-0.5819091796875
11288279	18493	0	0	0.947265625	0.1220703125	-9.7578125	-0.0029296875	0.01171875	0.015625	-0.001953125	-0.0009765625	0	0.043701171875	-0.2236328125	0.365478515625	3.703125	0.811767578125	0.03253173828125	-0.03582763671875	-0.5819091796875
11296047	18494	0	0	0.958984375	0.1201171875	-9.7763671875	0.0087890625	0.009765625	-0.00390625	0	-0.0009765625	0	0.03857421875	-0.221923828125	0.3671875	3.7421875	0.811767578125	0.03253173828125	-0.0357666015625	-0.5819091796875
11304277	18495	0	0	0.966796875	0.09375	-9.7626953125	0.0166015625	-0.0166015625	0.009765625	0	-0.0009765625	0	0.043701171875	-0.22705078125	0.37060546875	3.7265625	0.811767578125	0.03253173828125	-0.0357666015625	-0.5819091796875
11312054	18496	0	0	0.939453125	0.123046875	-9.8095703125	-0.0107421875	0.0126953125	-0.0361328125	0	-0.0009765625	0	0.03857421875	-0.2236328125	0.365478515625	3.7265625	0.811767578125	0.03253173828125	-0.0357666015625	-0.5819091796875
11320227	18497	0	0	0.916015625	0.095703125	-9.7763671875	-0.0341796875	-0.0146484375	-0.0029296875	0	-0.0009765625	0	0.038818359375	-0.226806640625	0.37060546875	3.6953125	0.811767578125	0.03253173828125	-0.0357666015625	-0.5819091796875
11328034	18498	0	0	0.92578125	0.1103515625	-9.7763671875	-0.0244140625	0	-0.0029296875	0	-0.0009765625	0	0.038818359375	-0.228515625	0.368896484375	3.6953125	0.811767578125	0.03253173828125	-0.0357666015625	-0.5819091796875
11336281	18499	0	0	0.95703125	0.0966796875	-9.7578125	0.0078125	-0.013671875	0.015625	0.0009765625	-0.001953125	-0.001953125	0.04052734375	-0.230224609375	0.3671875	3.7265625	0.811767578125	0.03253173828125	-0.0357666015625	-0.5819091796875
11344126	18500	0	0	0.9404296875	0.1181640625	-9.76953125	-0.009765625	0.0078125	0.0048828125	0	-0.001953125	0	0.0419921875	-0.225341796875	0.3671875	3.734375	0.811767578125	0.03253173828125	-0.0357666015625	-0.5819091796875
11352216	18501	0	0	0.94921875	0.1318359375	-9.783203125	0	0.0224609375	-0.009765625	0.0009765625	-0.0009765625	-0.0009765625	0.038818359375	-0.22509765625	0.365478515625	3.7265625	0.811767578125	0.03253173828125	-0.0357666015625	-0.5819091796875
11360251	18502	0	0	0.9482421875	0.0888671875	-9.7626953125	-0.0009765625	-0.0205078125	0.0107421875	0	0	-0.0009765625	0.040283203125	-0.22509765625	0.368896484375	3.7265625	0.81182861328125	0.03253173828125	-0.0357666015625	-0.5819091796875
11368184	18503	0	0	0.9453125	0.10546875	-9.7646484375	-0.00390625	-0.00390625	0.0087890625	0	-0.0009765625	-0.0009765625	0.03857421875	-0.221923828125	0.365478515625	3.734375	0.81182861328125	0.03253173828125	-0.03582763671875	-0.5819091796875
11376199	18504	0	0	0.9130859375	0.11328125	-9.806640625	-0.0361328125	0.0029296875	-0.033203125	0	-0.0009765625	0	0.040283203125	-0.221923828125	0.365478515625	3.7109375	0.81182861328125	0.03253173828125	-0.03582763671875	-0.5819091796875
11384154	18505	0	0	0.9423828125	0.10546875	-9.76953125	-0.005859375	-0.00390625	0.0048828125	-0.001953125	-0.0009765625	0	0.03857421875	-0.223388671875	0.368896484375	3.703125	0.81182861328125	0.03253173828125	-0.0357666015625	-0.5819091796875
11392383	18506	0	0	0.9541015625	0.115234375	-9.7724609375	0.005859375	0.005859375	0.001953125	0	-0.0009765625	0	0.037109375	-0.226806640625	0.368896484375	3.734375	0.81182861328125	0.03253173828125	-0.0357666015625	-0.5819091796875
11400106	18507	0	0	0.953125	0.1103515625	-9.736328125	0.0048828125	0	0.0380859375	0.0009765625	0	0	0.035400390625	-0.226806640625	0.372314453125	3.75	0.81182861328125	0.03253173828125	-0.03582763671875	-0.5819091796875
11408090	18508	0	0	0.9423828125	0.1103515625	-9.7646484375	-0.005859375	0.0009765625	0.009765625	0	-0.0009765625	0	0.037109375	-0.226806640625	0.368896484375	3.7265625	0.81182861328125	0.03253173828125	-0.03582763671875	-0.5819091796875
11416089	18509	0	0	0.9375	0.103515625	-9.7890625	-0.0107421875	-0.005859375	-0.0146484375	0	-0.001953125	0	0.04052734375	-0.226806640625	0.3671875	3.7265625	0.81182861328125	0.03253173828125	-0.03582763671875	-0.5819091796875
11424100	18510	0	0	0.96484375	0.1220703125	-9.7431640625	0.0166015625	0.0126953125	0.0302734375	0	-0.0009765625	0	0.04052734375	-0.228515625	0.3671875	3.75	0.81182861328125	0.03253173828125	-0.0357666015625	-0.5819091796875
11432122	18511	0	0	0.9580078125	0.1005859375	-9.74609375	0.009765625	-0.0087890625	0.02734375	-0.0009765625	-0.0009765625	-0.0009765625	0.0419921875	-0.226806640625	0.3671875	3.71875	0.81182861328125	0.03253173828125	-0.0357666015625	-0.5819091796875
11440159	18512	0	0	0.935546875	0.10546875	-9.7763671875	-0.0126953125	-0.00390625	-0.0029296875	-0.0009765625	-0.0009765625	0.0009765625	0.0419921875	-0.221923828125	0.36376953125	3.7109375	0.81182861328125	0.03253173828125	-0.0357666015625	-0.5819091796875
11448009	18513	0	0	0.9287109375	0.091796875	-9.767578125	-0.0185546875	-0.0185546875	0.005859375	-0.0009765625	0	-0.0009765625	0.040283203125	-0.226806640625	0.36376953125	3.7578125	0.81182861328125	0.03253173828125	-0.0357666015625	-0.5819091796875
11456264	18514	0	0	0.9501953125	0.1220703125	-9.7529296875	0.0029296875	0.0126953125	0.0205078125	-0.0009765625	-0.001953125	-0.0009765625	0.03857421875	-0.2236328125	0.365478515625	3.7421875	0.81182861328125	0.03253173828125	-0.0357666015625	-0.5819091796875
11464037	18515	0	0	0.9658203125	0.099609375	-9.7939453125	0.0185546875	-0.0107421875	-0.021484375	-0.0009765625	0	-0.0009765625	0.03857421875	-0.2236328125	0.365478515625	3.7265625	0.81182861328125	0.03253173828125	-0.0357666015625	-0.5819091796875
11472222	18516	0	0	0.9658203125	0.1083984375	-9.791015625	0.0185546875	-0.0009765625	-0.0185546875	-0.0009765625	0	-0.0009765625	0.038818359375	-0.22509765625	0.365478515625	3.7265625	0.81182861328125	0.03253173828125	-0.03582763671875	-0.5819091796875
11479980	18517	0	0	0.9541015625	0.1162109375	-9.7861328125	0.0068359375	0.005859375	-0.013671875	0.0009765625	-0.0009765625	-0.0009765625	0.037109375	-0.223388671875	0.3671875	3.7265625	0.81182861328125	0.03253173828125	-0.03582763671875	-0.5819091796875
11488287	18518	0	0	0.970703125	0.12109375	-9.8125	0.0224609375	0.01171875	-0.0400390625	-0.0009765625	-0.0009765625	-0.001953125	0.038818359375	-0.226806640625	0.368896484375	3.71875	0.81182861328125	0.03253173828125	-0.03582763671875	-0.5819091796875
11496048	18519	0	0	0.9638671875	0.1181640625	-9.7763671875	0.015625	0.0087890625	-0.00390625	-0.0009765625	-0.0009765625	-0.0009765625	0.035400390625	-0.223388671875	0.37060546875	3.7109375	0.81182861328125	0.03253173828125	-0.03582763671875	-0.5819091796875
11504294	18520	0	0	0.9423828125	0.1181640625	-9.7763671875	-0.005859375	0.0078125	-0.0029296875	-0.0009765625	0	-0.0009765625	0.038818359375	-0.228515625	0.368896484375	3.6953125	0.81182861328125	0.03253173828125	-0.03582763671875	-0.5819091796875
11512030	18521	0	0	0.927734375	0.1103515625	-9.791015625	-0.0205078125	0.0009765625	-0.017578125	-0.001953125	-0.0009765625	-0.001953125	0.042236328125	-0.230224609375	0.37060546875	3.6953125	0.81182861328125	0.03253173828125	-0.03582763671875	-0.5819091796875
11520183	18522	0	0	0.9404296875	0.091796875	-9.7939453125	-0.0078125	-0.017578125	-0.0205078125	-0.0009765625	-0.0009765625	-0.001953125	0.042236328125	-0.230224609375	0.368896484375	3.6875	0.81182861328125	0.03253173828125	-0.03582763671875	-0.5819091796875
11528055	18523	0	0	0.9755859375	0.1083984375	-9.77734375	0.02734375	-0.0009765625	-0.00390625	-0.0009765625	0	-0.001953125	0.042236328125	-0.230224609375	0.365478515625	3.71875	0.81182861328125	0.03253173828125	-0.03582763671875	-0.5819091796875
11536236	18524	0	0	0.94921875	0.1181640625	-9.78125	0.0009765625	0.0078125	-0.0078125	0.0009765625	0.0009765625	-0.001953125	0.0419921875	-0.225341796875	0.365478515625	3.71875	0.81182861328125	0.03253173828125	-0.03582763671875	-0.5819091796875
11543909	18525	0	0	0.9345703125	0.1201171875	-9.7998046875	-0.013671875	0.0107421875	-0.025390625	-0.0009765625	0	-0.001953125	0.037109375	-0.226806640625	0.362060546875	3.734375	0.81182861328125	0.03253173828125	-0.03582763671875	-0.5819091796875
11552019	18526	0	0	0.94921875	0.1318359375	-9.7763671875	0.0009765625	0.0224609375	-0.001953125	-0.0009765625	0.0009765625	-0.0009765625	0.037109375	-0.221923828125	0.36376953125	3.7265625	0.81182861328125	0.03253173828125	-0.03582763671875	-0.5819091796875
11560123	18527	0	0	0.9453125	0.10546875	-9.759765625	-0.00390625	-0.0048828125	0.0146484375	-0.0009765625	-0.0009765625	-0.0009765625	0.040283203125	-0.221923828125	0.362060546875	3.7265625	0.81182861328125	0.03253173828125	-0.03582763671875	-0.5819091796875
11568362	18528	0	0	0.96875	0.091796875	-9.775390625	0.01953125	-0.0185546875	0	-0.001953125	-0.0009765625	0	0.037109375	-0.221923828125	0.368896484375	3.7421875	0.81182861328125	0.03253173828125	-0.03582763671875	-0.5819091796875
11576125	18529	0	0	0.939453125	0.1201171875	-9.7880859375	-0.009765625	0.009765625	-0.013671875	-0.0009765625	-0.0009765625	-0.0009765625	0.03857421875	-0.2236328125	0.3671875	3.71875	0.81182861328125	0.03253173828125	-0.03582763671875	-0.5819091796875
11584267	18530	0	0	0.927734375	0.125	-9.7763671875	-0.021484375	0.0146484375	-0.0009765625	-0.0009765625	0	-0.0009765625	0.038818359375	-0.22509765625	0.368896484375	3.6953125	0.81182861328125	0.03253173828125	-0.03582763671875	-0.5819091796875
11592322	18531	0	0	0.9404296875	0.1435546875	-9.751953125	-0.0087890625	0.033203125	0.0234375	-0.0009765625	0	0.0009765625	0.037109375	-0.228515625	0.37060546875	3.6953125	0.81182861328125	0.03253173828125	-0.03582763671875	-0.5819091796875
11600238	18532	0	0	0.91796875	0.0986328125	-9.79296875	-0.0302734375	-0.01171875	-0.017578125	-0.001953125	-0.0009765625	-0.001953125	0.04052734375	-0.226806640625	0.3671875	3.7265625	0.81182861328125	0.0325927734375	-0.03582763671875	-0.5819091796875
11608345	18533	0	0	0.9443359375	0.1181640625	-9.802734375	-0.0048828125	0.0068359375	-0.02734375	-0.0009765625	0	-0.0009765625	0.0419921875	-0.22705078125	0.365478515625	3.71875	0.81182861328125	0.0325927734375	-0.03582763671875	-0.5819091796875
11616243	18534	0	0	0.9423828125	0.1015625	-9.76953125	-0.005859375	-0.009765625	0.005859375	-0.0009765625	0.0009765625	-0.0009765625	0.040283203125	-0.2236328125	0.362060546875	3.7421875	0.81182861328125	0.0325927734375	-0.03582763671875	-0.5819091796875
11624264	18535	0	0	0.9541015625	0.1083984375	-9.7841796875	0.005859375	-0.0029296875	-0.0078125	-0.0009765625	-0.0009765625	-0.0009765625	0.0419921875	-0.225341796875	0.362060546875	3.734375	0.81182861328125	0.0325927734375	-0.03582763671875	-0.5819091796875
11632133	18536	0	0	0.9267578125	0.1279296875	-9.814453125	-0.021484375	0.0166015625	-0.0380859375	-0.0009765625	-0.0009765625	-0.001953125	0.040283203125	-0.225341796875	0.362060546875	3.734375	0.81182861328125	0.0325927734375	-0.03582763671875	-0.5819091796875
11639932	18537	0	0	0.9326171875	0.1201171875	-9.7744140625	-0.015625	0.0087890625	0.001953125	-0.001953125	0	-0.001953125	0.03857421875	-0.2236328125	0.3671875	3.7421875	0.81182861328125	0.0325927734375	-0.03582763671875	-0.5819091796875
11647883	18538	0	0	0.9453125	0.09375	-9.779296875	-0.0029296875	-0.017578125	-0.0029296875	-0.0009765625	-0.001953125	-0.0009765625	0.043701171875	-0.228759765625	0.365478515625	3.7578125	0.81182861328125	0.0325927734375	-0.03582763671875	-0.5819091796875
11655936	18539	0	0	0.9423828125	0.1083984375	-9.791015625	-0.005859375	-0.0029296875	-0.0146484375	-0.0009765625	-0.0009765625	-0.0009765625	0.0419921875	-0.2236328125	0.362060546875	3.71875	0.81182861328125	0.0325927734375	-0.03582763671875	-0.5819091796875
11664002	18540	0	0	0.9287109375	0.1005859375	-9.75	-0.0185546875	-0.01171875	0.0263671875	0.0009765625	-0.0009765625	-0.0009765625	0.038818359375	-0.228515625	0.368896484375	3.734375	0.81182861328125	0.0325927734375	-0.03582763671875	-0.5819091796875
11672002	18541	0	0	0.939453125	0.1318359375	-9.7880859375	-0.0078125	0.0205078125	-0.0107421875	-0.0009765625	0	0.0009765625	0.0419921875	-0.22705078125	0.36376953125	3.75	0.81182861328125	0.0325927734375	-0.03582763671875	-0.5819091796875
11680048	18542	0	0	0.9326171875	0.1298828125	-9.76171875	-0.013671875	0.017578125	0.015625	0.0009765625	-0.0009765625	-0.001953125	0.04052734375	-0.226806640625	0.37060546875	3.71875	0.81182861328125	0.0325927734375	-0.03582763671875	-0.5819091796875
11688295	18543	0	0	0.94140625	0.1416015625	-9.7998046875	-0.0048828125	0.029296875	-0.0224609375	0	-0.0009765625	-0.0009765625	0.038818359375	-0.226806640625	0.368896484375	3.71875	0.81182861328125	0.0325927734375	-0.03582763671875	-0.5819091796875
11696078	18544	0	0	0.9599609375	0.10546875	-9.7607421875	0.0126953125	-0.0068359375	0.0166015625	-0.0009765625	0	0	0.038818359375	-0.228515625	0.3671875	3.7265625	0.81182861328125	0.0325927734375	-0.03582763671875	-0.5819091796875
11704143	18545	0	0	0.94921875	0.111328125	-9.7958984375	0.0029296875	-0.001953125	-0.0185546875	-0.0009765625	0	0	0.0419921875	-0.225341796875	0.365478515625	3.7265625	0.81182861328125	0.0325927734375	-0.03582763671875	-0.5819091796875
11712040	18546	0	0	0.9677734375	0.111328125	-9.8056640625	0.021484375	-0.0009765625	-0.0283203125	0.0009765625	0	-0.0009765625	0.043701171875	-0.22705078125	0.3671875	3.734375	0.81182861328125	0.0325927734375	-0.03582763671875	-0.5819091796875
11720259	18547	0	0	0.947265625	0.123046875	-9.791015625	0	0.009765625	-0.0126953125	0	-0.0009765625	-0.0009765625	0.0419921875	-0.2236328125	0.3603515625	3.7109375	0.81182861328125	0.0325927734375	-0.03582763671875	-0.5819091796875
11728267	18548	0	0	0.93359375	0.107421875	-9.73828125	-0.0126953125	-0.0048828125	0.0390625	0	-0.001953125	0	0.040283203125	-0.2236328125	0.36376953125	3.71875	0.81182861328125	0.0325927734375	-0.03582763671875	-0.5819091796875
11736223	18549	0	0	0.96875	0.1279296875	-9.759765625	0.0224609375	0.0146484375	0.017578125	0	-0.0009765625	0	0.0419921875	-0.225341796875	0.365478515625	3.734375	0.81182861328125	0.0325927734375	-0.03582763671875	-0.58184814453125
11744199	18550	0	0	0.9658203125	0.125	-9.7841796875	0.01953125	0.01171875	-0.005859375	0	-0.0009765625	0	0.0419921875	-0.225341796875	0.365478515625	3.734375	0.81182861328125	0.0325927734375	-0.03582763671875	-0.58184814453125
11752113	18551	0	0	0.9736328125	0.111328125	-9.779296875	0.02734375	-0.001953125	-0.001953125	-0.0009765625	0	0	0.0419921875	-0.2236328125	0.365478515625	3.734375	0.81182861328125	0.0325927734375	-0.03582763671875	-0.58184814453125
11760270	18552	0	0	0.982421875	0.123046875	-9.7958984375	0.03515625	0.009765625	-0.017578125	-0.0009765625	0	-0.0009765625	0.043701171875	-0.225341796875	0.36376953125	3.71875	0.81182861328125	0.0325927734375	-0.03582763671875	-0.58184814453125
11768216	18553	0	0	0.9521484375	0.1181640625	-9.771484375	0.0048828125	0.00390625	0.005859375	-0.0009765625	0	-0.0009765625	0.040283203125	-0.221923828125	0.3671875	3.71875	0.81182861328125	0.0325927734375	-0.03582763671875	-0.58184814453125
11776248	18554	0	0	0.9111328125	0.11328125	-9.8046875	-0.0361328125	-0.0009765625	-0.0263671875	0	-0.0009765625	-0.0009765625	0.036865234375	-0.22021484375	0.36376953125	3.7421875	0.81182861328125	0.0325927734375	-0.03582763671875	-0.58184814453125
11784075	18555	0	0	0.947265625	0.13671875	-9.7734375	0	0.0224609375	0.0048828125	0	-0.0009765625	-0.0009765625	0.0419921875	-0.2236328125	0.36376953125	3.7578125	0.81182861328125	0.0325927734375	-0.03582763671875	-0.58184814453125
11792185	18556	0	0	0.943359375	0.0986328125	-9.7578125	-0.00390625	-0.015625	0.0205078125	0	-0.0009765625	0	0.038818359375	-0.228515625	0.368896484375	3.7109375	0.81182861328125	0.0325927734375	-0.03582763671875	-0.58184814453125
11800137	18557	0	0	0.98046875	0.1064453125	-9.810546875	0.0322265625	-0.0078125	-0.0322265625	-0.001953125	-0.001953125	0	0.0419921875	-0.225341796875	0.365478515625	3.7109375	0.8118896484375	0.0325927734375	-0.03582763671875	-0.58184814453125
11808190	18558	0	0	0.95703125	0.0966796875	-9.7626953125	0.009765625	-0.0185546875	0.015625	-0.001953125	-0.0009765625	-0.0009765625	0.03564453125	-0.228271484375	0.3740234375	3.7265625	0.8118896484375	0.0325927734375	-0.03582763671875	-0.58184814453125
11816195	18559	0	0	0.935546875	0.10546875	-9.7744140625	-0.0126953125	-0.0087890625	0.00390625	-0.0009765625	0	0	0.0419921875	-0.225341796875	0.36376953125	3.71875	0.8118896484375	0.0325927734375	-0.03582763671875	-0.581787109375
11824062	18560	0	0	0.94140625	0.115234375	-9.73828125	-0.0068359375	0	0.0400390625	0	-0.0009765625	0	0.0419921875	-0.228515625	0.368896484375	3.71875	0.8118896484375	0.0325927734375	-0.03582763671875	-0.581787109375
11832096	18561	0	0	0.919921875	0.1181640625	-9.826171875	-0.0283203125	0.00390625	-0.0478515625	0	-0.0009765625	0	0.03857421875	-0.221923828125	0.36376953125	3.734375	0.8118896484375	0.0325927734375	-0.03582763671875	-0.581787109375
11840173	18562	0	0	0.9482421875	0.0888671875	-9.7578125	0	-0.025390625	0.0205078125	-0.001953125	-0.0009765625	0	0.03857421875	-0.221923828125	0.36376953125	3.7421875	0.8118896484375	0.0325927734375	-0.03582763671875	-0.581787109375
11848221	18563	0	0	0.9482421875	0.10546875	-9.7578125	0	-0.0087890625	0.0205078125	0	-0.0009765625	0	0.040283203125	-0.22509765625	0.368896484375	3.734375	0.8118896484375	0.0325927734375	-0.03582763671875	-0.581787109375
11856166	18564	0	0	0.9501953125	0.1103515625	-9.759765625	0.001953125	-0.00390625	0.0185546875	-0.001953125	-0.001953125	0	0.040283203125	-0.22509765625	0.368896484375	3.7265625	0.8118896484375	0.0325927734375	-0.03582763671875	-0.581787109375
11864183	18565	0	0	0.9541015625	0.1328125	-9.7861328125	0.005859375	0.017578125	-0.0078125	-0.0009765625	0	0	0.035400390625	-0.22509765625	0.3740234375	3.734375	0.8118896484375	0.0325927734375	-0.03582763671875	-0.581787109375
11872165	18566	0	0	0.9560546875	0.123046875	-9.7861328125	0.0087890625	0.0087890625	-0.0078125	-0.0009765625	0	0	0.038818359375	-0.226806640625	0.37060546875	3.7265625	0.8118896484375	0.0325927734375	-0.03582763671875	-0.581787109375
11880400	18567	0	0	0.96484375	0.1181640625	-9.7529296875	0.0166015625	0.0029296875	0.0244140625	-0.001953125	-0.0009765625	0	0.037109375	-0.228515625	0.37060546875	3.6953125	0.8118896484375	0.0325927734375	-0.03582763671875	-0.581787109375
11888205	18568	0	0	0.9609375	0.1044921875	-9.798828125	0.013671875	-0.0107421875	-0.0205078125	0	-0.0009765625	0	0.040283203125	-0.225341796875	0.365478515625	3.71875	0.8118896484375	0.0325927734375	-0.03582763671875	-0.581787109375
11896180	18569	0	0	0.9619140625	0.11328125	-9.7646484375	0.013671875	-0.0009765625	0.0126953125	-0.001953125	-0.001953125	0.0009765625	0.0419921875	-0.225341796875	0.365478515625	3.703125	0.8118896484375	0.0325927734375	-0.03582763671875	-0.581787109375
11904217	18570	0	0	0.9619140625	0.0966796875	-9.7607421875	0.013671875	-0.0185546875	0.0166015625	-0.0009765625	0	-0.0009765625	0.043701171875	-0.2236328125	0.36376953125	3.703125	0.8118896484375	0.0325927734375	-0.03582763671875	-0.581787109375
11912217	18571	0	0	0.95703125	0.0771484375	-9.7802734375	0.0087890625	-0.037109375	-0.0029296875	-0.001953125	0	0	0.0419921875	-0.225341796875	0.36376953125	3.75	0.8118896484375	0.0325927734375	-0.03582763671875	-0.581787109375
11920245	18572	0	0	0.96484375	0.1220703125	-9.7509765625	0.015625	0.0078125	0.0263671875	-0.001953125	-0.0009765625	0	0.040283203125	-0.22021484375	0.365478515625	3.7578125	0.8118896484375	0.0325927734375	-0.03582763671875	-0.581787109375
11928142	18573	0	0	0.9638671875	0.1162109375	-9.779296875	0.0146484375	0.001953125	-0.001953125	0	-0.0009765625	0.0009765625	0.03857421875	-0.223388671875	0.368896484375	3.75	0.8118896484375	0.0325927734375	-0.03582763671875	-0.581787109375
11936160	18574	0	0	0.921875	0.095703125	-9.7529296875	-0.02734375	-0.0185546875	0.0244140625	0	-0.0009765625	0	0.037109375	-0.22509765625	0.368896484375	3.734375	0.8118896484375	0.0325927734375	-0.03582763671875	-0.581787109375
11944198	18575	0	0	0.935546875	0.1220703125	-9.7666015625	-0.013671875	0.0087890625	0.009765625	0.0009765625	-0.0009765625	0	0.03857421875	-0.223388671875	0.3740234375	3.7265625	0.8118896484375	0.0325927734375	-0.03582763671875	-0.581787109375
11952157	18576	0	0	0.9501953125	0.0791015625	-9.7509765625	0.0009765625	-0.0341796875	0.025390625	0	-0.0009765625	0	0.04052734375	-0.226806640625	0.368896484375	3.7265625	0.8118896484375	0.0325927734375	-0.03582763671875	-0.581787109375
11960139	18577	0	0	0.94140625	0.12109375	-9.8193359375	-0.0078125	0.0078125	-0.04296875	0	0	0	0.04052734375	-0.230224609375	0.3671875	3.734375	0.8118896484375	0.0325927734375	-0.03582763671875	-0.581787109375
11968269	18578	0	0	0.9501953125	0.0869140625	-9.7705078125	0.0009765625	-0.0263671875	0.005859375	0	-0.0009765625	-0.0009765625	0.043701171875	-0.22705078125	0.365478515625	3.703125	0.8118896484375	0.0325927734375	-0.03582763671875	-0.581787109375
11976036	18579	0	0	0.9521484375	0.11328125	-9.7841796875	0.001953125	0	-0.0078125	-0.0009765625	-0.001953125	-0.0009765625	0.04052734375	-0.230224609375	0.3671875	3.71875	0.8118896484375	0.0325927734375	-0.03582763671875	-0.581787109375
11984240	18580	0	0	0.958984375	0.1064453125	-9.7841796875	0.009765625	-0.0068359375	-0.0087890625	-0.0009765625	-0.0009765625	-0.0009765625	0.0419921875	-0.225341796875	0.36376953125	3.7109375	0.8118896484375	0.0325927734375	-0.03582763671875	-0.58172607421875
11992216	18581	0	0	0.970703125	0.123046875	-9.779296875	0.021484375	0.0107421875	-0.00390625	-0.0009765625	-0.0009765625	0	0.03857421875	-0.2236328125	0.36376953125	3.7421875	0.8118896484375	0.0325927734375	-0.03582763671875	-0.58172607421875
12000260	18582	0	0	0.9658203125	0.109375	-9.80078125	0.015625	-0.00390625	-0.025390625	-0.0009765625	-0.0009765625	-0.0009765625	0.03857421875	-0.2236328125	0.36376953125	3.7421875	0.8118896484375	0.0325927734375	-0.03582763671875	-0.58172607421875
12008202	18583	0	0	0.95703125	0.103515625	-9.7724609375	0.0068359375	-0.0087890625	0.00390625	0	-0.0009765625	-0.0009765625	0.03857421875	-0.22021484375	0.3671875	3.7265625	0.81195068359375	0.0325927734375	-0.03582763671875	-0.58172607421875
12014232	18584	0	0	0.947265625	0.11328125	-9.7880859375	-0.0029296875	0.0009765625	-0.0126953125	0	-0.0009765625	0	0.037109375	-0.223388671875	0.365478515625	3.7265625	0.81195068359375	0.0325927734375	-0.03582763671875	-0.58172607421875
12022303	18585	0	0	0.95703125	0.1162109375	-9.7861328125	0.005859375	0.00390625	-0.009765625	0.0009765625	0	0	0.04052734375	-0.226806640625	0.372314453125	3.703125	0.81195068359375	0.0325927734375	-0.03582763671875	-0.58172607421875
12030199	18586	0	0	0.947265625	0.1064453125	-9.79296875	-0.00390625	-0.005859375	-0.017578125	0	0	0	0.038818359375	-0.228515625	0.37060546875	3.7265625	0.81195068359375	0.0325927734375	-0.03582763671875	-0.58172607421875
12038261	18587	0	0	0.939453125	0.099609375	-9.8076171875	-0.0107421875	-0.0126953125	-0.03125	-0.0009765625	-0.0009765625	0.0009765625	0.037109375	-0.228515625	0.3671875	3.734375	0.81195068359375	0.0325927734375	-0.03582763671875	-0.58172607421875
12046085	18588	0	0	0.98828125	0.1181640625	-9.767578125	0.037109375	0.0068359375	0.0087890625	-0.0009765625	0	0	0.040283203125	-0.225341796875	0.3671875	3.7265625	0.81195068359375	0.0325927734375	-0.03582763671875	-0.58172607421875
12054134	18589	0	0	0.9404296875	0.1201171875	-9.7646484375	-0.0107421875	0.0078125	0.01171875	-0.0009765625	-0.0009765625	0	0.040283203125	-0.226806640625	0.365478515625	3.71875	0.81195068359375	0.0325927734375	-0.03582763671875	-0.58172607421875
12062138	18590	0	0	0.9521484375	0.11328125	-9.76953125	0.0009765625	0.0009765625	0.0068359375	0	-0.0009765625	0	0.040283203125	-0.2236328125	0.36376953125	3.734375	0.81195068359375	0.0325927734375	-0.03582763671875	-0.58172607421875
12070151	18591	0	0	0.935546875	0.1083984375	-9.7626953125	-0.015625	-0.00390625	0.0146484375	0	-0.0009765625	-0.0009765625	0.03857421875	-0.2236328125	0.362060546875	3.75	0.81195068359375	0.0325927734375	-0.03582763671875	-0.58172607421875
12078125	18592	0	0	0.92578125	0.107421875	-9.759765625	-0.025390625	-0.00390625	0.0166015625	-0.0009765625	0	0	0.040283203125	-0.221923828125	0.362060546875	3.75	0.81195068359375	0.0325927734375	-0.03582763671875	-0.58172607421875
12086127	18593	0	0	0.927734375	0.1015625	-9.8125	-0.0234375	-0.009765625	-0.03515625	-0.0009765625	-0.0009765625	0	0.040283203125	-0.221923828125	0.362060546875	3.7421875	0.81195068359375	0.0325927734375	-0.03582763671875	-0.58172607421875
12094154	18594	0	0	0.9345703125	0.0966796875	-9.810546875	-0.0166015625	-0.0146484375	-0.033203125	0	-0.0009765625	0	0.035400390625	-0.22021484375	0.365478515625	3.734375	0.81195068359375	0.0325927734375	-0.03582763671875	-0.58172607421875
12102129	18595	0	0	0.939453125	0.1279296875	-9.7998046875	-0.01171875	0.0166015625	-0.0224609375	0	0	0	0.037109375	-0.22509765625	0.3671875	3.7265625	0.81195068359375	0.0325927734375	-0.03582763671875	-0.58172607421875
12110194	18596	0	0	0.9599609375	0.1103515625	-9.74609375	0.0087890625	-0.0009765625	0.03125	0.0009765625	-0.0009765625	-0.0009765625	0.038818359375	-0.228515625	0.37060546875	3.734375	0.81195068359375	0.0325927734375	-0.03582763671875	-0.58172607421875
12118303	18597	0	0	0.943359375	0.1220703125	-9.7451171875	-0.0078125	0.0107421875	0.0322265625	0.0009765625	-0.0009765625	0	0.038818359375	-0.226806640625	0.3671875	3.7265625	0.81195068359375	0.0325927734375	-0.03582763671875	-0.58172607421875
12126091	18598	0	0	0.966796875	0.1201171875	-9.759765625	0.0166015625	0.0087890625	0.0166015625	0.0009765625	-0.001953125	0	0.04052734375	-0.230224609375	0.365478515625	3.7265625	0.81195068359375	0.0325927734375	-0.03582763671875	-0.58172607421875
12134249	18599	0	0	0.9541015625	0.103515625	-9.7958984375	0.00390625	-0.0068359375	-0.0185546875	0.0009765625	-0.0009765625	-0.0009765625	0.040283203125	-0.2236328125	0.3603515625	3.71875	0.81195068359375	0.0325927734375	-0.03582763671875	-0.58172607421875
12142028	18600	0	0	0.947265625	0.115234375	-9.771484375	-0.0029296875	0.00390625	0.0048828125	0	-0.0009765625	0	0.037109375	-0.223388671875	0.36376953125	3.703125	0.81195068359375	0.0325927734375	-0.03582763671875	-0.58172607421875
12150260	18601	0	0	0.955078125	0.0986328125	-9.77734375	0.00390625	-0.01171875	0	0	-0.0009765625	0	0.040283203125	-0.2236328125	0.365478515625	3.6953125	0.81195068359375	0.0325927734375	-0.03582763671875	-0.58172607421875
12158025	18602	0	0	0.931640625	0.1181640625	-9.8115234375	-0.0185546875	0.0068359375	-0.03515625	0	0	0	0.038818359375	-0.22509765625	0.3671875	3.703125	0.81195068359375	0.0325927734375	-0.03582763671875	-0.58172607421875
12166258	18603	0	0	0.958984375	0.1083984375	-9.7841796875	0.0087890625	-0.0029296875	-0.0068359375	0	0	-0.0009765625	0.037109375	-0.223388671875	0.368896484375	3.734375	0.81195068359375	0.0325927734375	-0.03582763671875	-0.58172607421875
12174055	18604	0	0	0.9541015625	0.1201171875	-9.771484375	0.00390625	0.0087890625	0.005859375	0	0	-0.0009765625	0.035400390625	-0.22509765625	0.37060546875	3.6953125	0.81195068359375	0.0325927734375	-0.03582763671875	-0.58172607421875
12191774	18605	0	0	0.9375	0.1162109375	-9.8046875	-0.013671875	0.0048828125	-0.02734375	-0.0009765625	0	0	0.038818359375	-0.230224609375	0.37060546875	3.671875	0.81195068359375	0.0325927734375	-0.03582763671875	-0.58172607421875
12192332	18606	0	0	0.9658203125	0.1064453125	-9.8056640625	0.015625	-0.0048828125	-0.02734375	0	0	0	0.037109375	-0.226806640625	0.372314453125	3.6875	0.81195068359375	0.0325927734375	-0.03582763671875	-0.58172607421875
12198183	18607	0	0	0.923828125	0.1220703125	-9.771484375	-0.02734375	0.0107421875	0.0068359375	0	-0.0009765625	0	0.0419921875	-0.225341796875	0.3671875	3.6953125	0.8118896484375	0.0325927734375	-0.03582763671875	-0.58172607421875
12206168	18608	0	0	0.953125	0.1083984375	-9.748046875	0.0029296875	-0.0029296875	0.0302734375	0	-0.0009765625	-0.0009765625	0.043701171875	-0.22705078125	0.3671875	3.6953125	0.8118896484375	0.0325927734375	-0.03582763671875	-0.58172607421875
12214204	18609	0	0	0.943359375	0.09765625	-9.7314453125	-0.0068359375	-0.013671875	0.0458984375	0	-0.0009765625	-0.0009765625	0.0419921875	-0.221923828125	0.362060546875	3.71875	0.8118896484375	0.0325927734375	-0.03582763671875	-0.58172607421875
12222187	18610	0	0	0.935546875	0.1123046875	-9.7626953125	-0.0146484375	0.0009765625	0.015625	-0.0009765625	0	-0.0009765625	0.03857421875	-0.22021484375	0.36376953125	3.734375	0.8118896484375	0.0325927734375	-0.03582763671875	-0.58172607421875
12230127	18611	0	0	0.953125	0.083984375	-9.7509765625	0.0029296875	-0.02734375	0.0263671875	0	0	0	0.037109375	-0.221923828125	0.36376953125	3.7265625	0.8118896484375	0.0325927734375	-0.03582763671875	-0.58172607421875
12238130	18612	0	0	0.9873046875	0.109375	-9.7890625	0.0380859375	-0.001953125	-0.01171875	0	-0.0009765625	0	0.040283203125	-0.225341796875	0.3671875	3.703125	0.8118896484375	0.0325927734375	-0.03582763671875	-0.58172607421875
12246115	18613	0	0	0.966796875	0.1318359375	-9.767578125	0.0166015625	0.021484375	0.009765625	0	-0.001953125	-0.0009765625	0.035400390625	-0.22509765625	0.37060546875	3.71875	0.8118896484375	0.0325927734375	-0.03582763671875	-0.58172607421875
12254150	18614	0	0	0.94921875	0.125	-9.78125	-0.0009765625	0.013671875	-0.00390625	0.0009765625	-0.0009765625	0	0.037109375	-0.226806640625	0.37060546875	3.71875	0.8118896484375	0.0325927734375	-0.03582763671875	-0.58172607421875
12262047	18615	0	0	0.9404296875	0.1083984375	-9.7861328125	-0.009765625	-0.0029296875	-0.0087890625	-0.0009765625	-0.0009765625	-0.0009765625	0.037109375	-0.228515625	0.37060546875	3.7109375	0.8118896484375	0.0325927734375	-0.03582763671875	-0.58172607421875
12270072	18616	0	0	0.9423828125	0.1083984375	-9.7646484375	-0.0068359375	-0.0029296875	0.01171875	0	-0.0009765625	0	0.0419921875	-0.228515625	0.3671875	3.734375	0.8118896484375	0.0325927734375	-0.03582763671875	-0.58172607421875
12278076	18617	0	0	0.95703125	0.0947265625	-9.7890625	0.0068359375	-0.0166015625	-0.0126953125	-0.0009765625	-0.0009765625	-0.0009765625	0.040283203125	-0.225341796875	0.36376953125	3.734375	0.8118896484375	0.0325927734375	-0.03582763671875	-0.581787109375
12286137	18618	0	0	0.9619140625	0.103515625	-9.7724609375	0.01171875	-0.0078125	0.00390625	-0.0009765625	-0.0009765625	0	0.0419921875	-0.225341796875	0.36376953125	3.7421875	0.8118896484375	0.0325927734375	-0.03582763671875	-0.581787109375
12294156	18619	0	0	0.96484375	0.091796875	-9.7705078125	0.013671875	-0.01953125	0.0068359375	0	0	0	0.040283203125	-0.221923828125	0.3671875	3.703125	0.8118896484375	0.0325927734375	-0.03582763671875	-0.581787109375
12302053	18620	0	0	0.94921875	0.1044921875	-9.80078125	-0.0009765625	-0.0068359375	-0.0244140625	0.0009765625	0	0	0.037109375	-0.221923828125	0.365478515625	3.71875	0.8118896484375	0.0325927734375	-0.03582763671875	-0.581787109375
12310121	18621	0	0	0.9609375	0.099609375	-9.822265625	0.009765625	-0.0107421875	-0.0458984375	0.0009765625	-0.0009765625	-0.0009765625	0.037109375	-0.226806640625	0.365478515625	3.703125	0.8118896484375	0.0325927734375	-0.03582763671875	-0.581787109375
12318224	18622	0	0	0.94921875	0.099609375	-9.8076171875	-0.001953125	-0.0107421875	-0.03125	0.0009765625	-0.001953125	-0.0009765625	0.037109375	-0.22509765625	0.3671875	3.7109375	0.8118896484375	0.0325927734375	-0.03582763671875	-0.581787109375
12326048	18623	0	0	0.9521484375	0.091796875	-9.7744140625	0.001953125	-0.0185546875	0.001953125	0	-0.0009765625	0	0.042236328125	-0.230224609375	0.3740234375	3.7265625	0.8118896484375	0.0325927734375	-0.03582763671875	-0.581787109375
12334297	18624	0	0	0.951171875	0.1162109375	-9.7958984375	0.0009765625	0.005859375	-0.0185546875	0	-0.0009765625	0	0.03857421875	-0.2236328125	0.36376953125	3.734375	0.8118896484375	0.0325927734375	-0.03582763671875	-0.581787109375
12342038	18625	0	0	0.9453125	0.0888671875	-9.7744140625	-0.005859375	-0.0205078125	0.0029296875	0.0009765625	-0.0009765625	-0.0009765625	0.040283203125	-0.225341796875	0.36376953125	3.7265625	0.8118896484375	0.0325927734375	-0.03582763671875	-0.581787109375
12350377	18626	0	0	0.953125	0.08203125	-9.755859375	0.001953125	-0.02734375	0.021484375	0	-0.0009765625	-0.0009765625	0.0419921875	-0.226806640625	0.3671875	3.71875	0.8118896484375	0.0325927734375	-0.03582763671875	-0.581787109375
12358144	18627	0	0	0.9453125	0.1083984375	-9.7744140625	-0.005859375	-0.0009765625	0.00390625	0.0009765625	-0.0009765625	0	0.03857421875	-0.2236328125	0.3671875	3.7265625	0.8118896484375	0.0325927734375	-0.03582763671875	-0.581787109375
12366240	18628	0	0	0.95703125	0.09375	-9.767578125	0.005859375	-0.0146484375	0.009765625	0	0	0	0.036865234375	-0.22021484375	0.3671875	3.71875	0.8118896484375	0.0325927734375	-0.03582763671875	-0.581787109375
12374212	18629	0	0	0.958984375	0.1181640625	-9.802734375	0.0078125	0.009765625	-0.025390625	0	-0.0009765625	0.0009765625	0.037109375	-0.22509765625	0.3671875	3.703125	0.8118896484375	0.0325927734375	-0.035888671875	-0.581787109375
12382180	18630	0	0	0.9560546875	0.1259765625	-9.802734375	0.0048828125	0.017578125	-0.0244140625	0	-0.0009765625	0	0.043701171875	-0.22705078125	0.36376953125	3.6953125	0.8118896484375	0.0325927734375	-0.035888671875	-0.581787109375
12390162	18631	0	0	0.9287109375	0.0986328125	-9.78125	-0.0224609375	-0.009765625	-0.0029296875	0	-0.0009765625	0.0009765625	0.04052734375	-0.230224609375	0.368896484375	3.71875	0.8118896484375	0.0325927734375	-0.035888671875	-0.581787109375
12398255	18632	0	0	0.9697265625	0.115234375	-9.7529296875	0.017578125	0.0078125	0.025390625	-0.0009765625	-0.0009765625	0	0.040283203125	-0.226806640625	0.36376953125	3.703125	0.8118896484375	0.0325927734375	-0.035888671875	-0.581787109375
12406229	18633	0	0	0.9560546875	0.1162109375	-9.7890625	0.0048828125	0.0078125	-0.009765625	0	-0.0009765625	0	0.0419921875	-0.2236328125	0.365478515625	3.6953125	0.8118896484375	0.0325927734375	-0.035888671875	-0.581787109375
12414116	18634	0	0	0.9287109375	0.1005859375	-9.7744140625	-0.0224609375	-0.0068359375	0.00390625	0.0009765625	-0.0009765625	0	0.040283203125	-0.225341796875	0.362060546875	3.7265625	0.8118896484375	0.0325927734375	-0.035888671875	-0.581787109375
12422123	18635	0	0	0.935546875	0.103515625	-9.7626953125	-0.015625	-0.0048828125	0.0166015625	0	-0.0009765625	0	0.043701171875	-0.225341796875	0.36376953125	3.703125	0.8118896484375	0.0325927734375	-0.035888671875	-0.581787109375
12430060	18636	0	0	0.935546875	0.126953125	-9.7763671875	-0.015625	0.01953125	0.001953125	0	0	-0.0009765625	0.03857421875	-0.221923828125	0.36376953125	3.7109375	0.8118896484375	0.0325927734375	-0.035888671875	-0.581787109375
12438070	18637	0	0	0.9677734375	0.1279296875	-9.8056640625	0.0166015625	0.0205078125	-0.0263671875	0	-0.0009765625	-0.0009765625	0.037109375	-0.223388671875	0.3671875	3.71875	0.8118896484375	0.0325927734375	-0.035888671875	-0.581787109375
12446115	18638	0	0	0.9658203125	0.1279296875	-9.7861328125	0.0146484375	0.01953125	-0.0078125	0	-0.0009765625	-0.0009765625	0.040283203125	-0.22509765625	0.368896484375	3.7265625	0.8118896484375	0.0325927734375	-0.035888671875	-0.581787109375
12454137	18639	0	0	0.9560546875	0.12109375	-9.7958984375	0.0048828125	0.0126953125	-0.0166015625	-0.0009765625	-0.0009765625	-0.0009765625	0.04052734375	-0.228515625	0.368896484375	3.6875	0.8118896484375	0.0325927734375	-0.035888671875	-0.581787109375
12462109	18640	0	0	0.93359375	0.0986328125	-9.7626953125	-0.017578125	-0.009765625	0.0166015625	-0.0009765625	-0.0009765625	0	0.04052734375	-0.226806640625	0.37060546875	3.6953125	0.8118896484375	0.0325927734375	-0.035888671875	-0.581787109375
12470161	18641	0	0	0.9638671875	0.111328125	-9.7939453125	0.0126953125	0.0029296875	-0.0146484375	0.0009765625	0	0	0.0419921875	-0.225341796875	0.3671875	3.7265625	0.8118896484375	0.0325927734375	-0.035888671875	-0.581787109375
12478145	18642	0	0	0.966796875	0.134765625	-9.7412109375	0.015625	0.025390625	0.0380859375	-0.0009765625	0	0	0.037109375	-0.226806640625	0.37060546875	3.7265625	0.8118896484375	0.0325927734375	-0.035888671875	-0.581787109375
12486144	18643	0	0	0.9384765625	0.126953125	-9.7568359375	-0.013671875	0.0185546875	0.021484375	-0.001953125	-0.0009765625	-0.0009765625	0.0419921875	-0.2236328125	0.3603515625	3.71875	0.8118896484375	0.0325927734375	-0.035888671875	-0.581787109375
12494175	18644	0	0	0.9443359375	0.09765625	-9.8271484375	-0.0078125	-0.01171875	-0.0478515625	-0.001953125	-0.0009765625	0	0.037109375	-0.226806640625	0.37060546875	3.7265625	0.8118896484375	0.0325927734375	-0.035888671875	-0.581787109375
12502214	18645	0	0	0.9443359375	0.11328125	-9.79296875	-0.0068359375	0.00390625	-0.0146484375	-0.0009765625	-0.001953125	0	0.043701171875	-0.22705078125	0.362060546875	3.703125	0.8118896484375	0.0325927734375	-0.035888671875	-0.581787109375
12510227	18646	0	0	0.958984375	0.11328125	-9.77734375	0.0078125	0.00390625	0.001953125	-0.001953125	-0.001953125	-0.0009765625	0.04052734375	-0.226806640625	0.368896484375	3.75	0.8118896484375	0.0325927734375	-0.035888671875	-0.581787109375
12518122	18647	0	0	0.96875	0.0966796875	-9.775390625	0.017578125	-0.0126953125	0.00390625	-0.0009765625	-0.0009765625	-0.0009765625	0.035400390625	-0.226806640625	0.372314453125	3.6953125	0.8118896484375	0.0325927734375	-0.035888671875	-0.581787109375
12526149	18648	0	0	0.9560546875	0.11328125	-9.802734375	0.0048828125	0.00390625	-0.0234375	-0.0009765625	-0.0009765625	0	0.0419921875	-0.226806640625	0.368896484375	3.71875	0.8118896484375	0.0325927734375	-0.035888671875	-0.58172607421875
12534175	18649	0	0	0.9794921875	0.1083984375	-9.74609375	0.02734375	-0.001953125	0.033203125	-0.0009765625	-0.0009765625	0	0.043701171875	-0.22705078125	0.362060546875	3.7265625	0.8118896484375	0.0325927734375	-0.035888671875	-0.58172607421875
12542227	18650	0	0	0.9716796875	0.115234375	-9.767578125	0.01953125	0.005859375	0.01171875	-0.0009765625	-0.001953125	0	0.037109375	-0.221923828125	0.3671875	3.71875	0.8118896484375	0.0325927734375	-0.035888671875	-0.58172607421875
12550208	18651	0	0	0.962890625	0.1103515625	-9.7294921875	0.0107421875	0	0.0498046875	-0.0009765625	-0.0009765625	-0.0009765625	0.040283203125	-0.2236328125	0.362060546875	3.703125	0.8118896484375	0.0325927734375	-0.035888671875	-0.58172607421875
12558235	18652	0	0	0.9453125	0.1220703125	-9.748046875	-0.0068359375	0.01171875	0.03125	-0.0009765625	-0.0009765625	0	0.037109375	-0.22509765625	0.37060546875	3.71875	0.8118896484375	0.0325927734375	-0.035888671875	-0.58172607421875
12566214	18653	0	0	0.92578125	0.125	-9.7734375	-0.0263671875	0.0146484375	0.0048828125	-0.0009765625	-0.0009765625	0	0.038818359375	-0.22509765625	0.368896484375	3.6953125	0.8118896484375	0.0325927734375	-0.035888671875	-0.58172607421875
12574250	18654	0	0	0.978515625	0.103515625	-9.7705078125	0.0263671875	-0.0068359375	0.0078125	0.0009765625	-0.0009765625	0	0.038818359375	-0.22509765625	0.3671875	3.6953125	0.8118896484375	0.0325927734375	-0.035888671875	-0.58172607421875
12582190	18655	0	0	0.927734375	0.1015625	-9.8173828125	-0.0244140625	-0.0087890625	-0.0390625	-0.0009765625	0	0	0.038818359375	-0.226806640625	0.3671875	3.7109375	0.8118896484375	0.0325927734375	-0.035888671875	-0.58172607421875
12590113	18656	0	0	0.9326171875	0.115234375	-9.7978515625	-0.01953125	0.0048828125	-0.01953125	0.0009765625	-0.0009765625	0	0.0419921875	-0.2236328125	0.36376953125	3.703125	0.8118896484375	0.0325927734375	-0.035888671875	-0.58172607421875
12598140	18657	0	0	0.9365234375	0.0908203125	-9.7578125	-0.0166015625	-0.01953125	0.0205078125	-0.0009765625	-0.0009765625	0	0.040283203125	-0.2236328125	0.36376953125	3.7109375	0.8118896484375	0.0325927734375	-0.035888671875	-0.58172607421875
12606141	18658	0	0	0.95703125	0.087890625	-9.80078125	0.00390625	-0.0234375	-0.0234375	-0.0009765625	0	0	0.036865234375	-0.218505859375	0.3671875	3.7265625	0.8118896484375	0.0325927734375	-0.035888671875	-0.58172607421875
12614111	18659	0	0	0.94921875	0.0830078125	-9.8125	-0.0029296875	-0.02734375	-0.03515625	0.0009765625	-0.0009765625	0	0.04052734375	-0.226806640625	0.372314453125	3.71875	0.8118896484375	0.0325927734375	-0.035888671875	-0.58172607421875
12622086	18660	0	0	0.9541015625	0.0869140625	-9.7958984375	0.001953125	-0.0224609375	-0.0185546875	0.0009765625	0	0.0009765625	0.035400390625	-0.22509765625	0.37060546875	3.71875	0.8118896484375	0.0325927734375	-0.035888671875	-0.58172607421875
12630104	18661	0	0	0.9482421875	0.119140625	-9.826171875	-0.00390625	0.0087890625	-0.0478515625	-0.0009765625	-0.0009765625	0	0.035400390625	-0.22509765625	0.37060546875	3.71875	0.8118896484375	0.0325927734375	-0.035888671875	-0.58172607421875
12638084	18662	0	0	0.9423828125	0.125	-9.7744140625	-0.009765625	0.015625	0.0048828125	-0.001953125	-0.0009765625	0	0.043701171875	-0.228515625	0.3671875	3.7109375	0.8118896484375	0.0325927734375	-0.035888671875	-0.58172607421875
12646221	18663	0	0	0.9638671875	0.1103515625	-9.767578125	0.01171875	0.0009765625	0.01171875	-0.001953125	0	-0.0009765625	0.040283203125	-0.225341796875	0.365478515625	3.734375	0.8118896484375	0.0325927734375	-0.035888671875	-0.58172607421875
12654297	18664	0	0	0.9345703125	0.134765625	-9.78125	-0.0166015625	0.0244140625	-0.001953125	-0.0009765625	-0.0009765625	0	0.043701171875	-0.22705078125	0.36376953125	3.734375	0.8118896484375	0.0325927734375	-0.035888671875	-0.58172607421875
12662254	18665	0	0	0.939453125	0.1015625	-9.7978515625	-0.0126953125	-0.0087890625	-0.0185546875	-0.0009765625	0	-0.0009765625	0.0419921875	-0.2236328125	0.362060546875	3.71875	0.8118896484375	0.0325927734375	-0.035888671875	-0.58172607421875
12670141	18666	0	0	0.9453125	0.0986328125	-9.7841796875	-0.0068359375	-0.0107421875	-0.0048828125	-0.0009765625	0	0	0.04345703125	-0.221923828125	0.36376953125	3.71875	0.8118896484375	0.0325927734375	-0.035888671875	-0.58172607421875
12678039	18667	0	0	0.958984375	0.111328125	-9.78125	0.0068359375	0.0009765625	-0.001953125	-0.0009765625	0	0.0009765625	0.043701171875	-0.2236328125	0.365478515625	3.71875	0.8118896484375	0.0325927734375	-0.035888671875	-0.58172607421875
12686190	18668	0	0	0.955078125	0.0986328125	-9.7509765625	0.0029296875	-0.0107421875	0.029296875	-0.0009765625	-0.0009765625	0.0009765625	0.045166015625	-0.225341796875	0.365478515625	3.71875	0.8118896484375	0.0325927734375	-0.035888671875	-0.58172607421875
12694127	18669	0	0	0.9638671875	0.1279296875	-9.779296875	0.01171875	0.017578125	0.0009765625	-0.0009765625	-0.001953125	0	0.0419921875	-0.226806640625	0.37060546875	3.7265625	0.8118896484375	0.0325927734375	-0.035888671875	-0.58172607421875
12702146	18670	0	0	0.955078125	0.1103515625	-9.7626953125	0.0029296875	0.0009765625	0.017578125	-0.0009765625	0	0	0.038818359375	-0.228515625	0.372314453125	3.71875	0.8118896484375	0.0325927734375	-0.035888671875	-0.58172607421875
12710316	18671	0	0	0.9443359375	0.134765625	-9.7998046875	-0.0078125	0.025390625	-0.0205078125	-0.0009765625	-0.0009765625	-0.0009765625	0.038818359375	-0.226806640625	0.37060546875	3.7109375	0.81195068359375	0.0325927734375	-0.035888671875	-0.58172607421875
12717994	18672	0	0	0.951171875	0.125	-9.7958984375	0	0.015625	-0.015625	0	-0.0009765625	0	0.04052734375	-0.228515625	0.368896484375	3.734375	0.81195068359375	0.0325927734375	-0.035888671875	-0.58172607421875
12726137	18673	0	0	0.94921875	0.1015625	-9.791015625	-0.001953125	-0.0087890625	-0.0107421875	0.0009765625	-0.0009765625	-0.0009765625	0.038818359375	-0.226806640625	0.365478515625	3.7109375	0.81195068359375	0.0325927734375	-0.035888671875	-0.58172607421875
12734218	18674	0	0	0.955078125	0.1103515625	-9.7626953125	0.0029296875	0.0009765625	0.017578125	-0.0009765625	-0.0009765625	-0.0009765625	0.043701171875	-0.2236328125	0.36376953125	3.71875	0.81195068359375	0.0325927734375	-0.035888671875	-0.58172607421875
12742004	18675	0	0	0.95703125	0.0966796875	-9.7939453125	0.0048828125	-0.013671875	-0.013671875	-0.001953125	-0.0009765625	-0.0009765625	0.038818359375	-0.22509765625	0.365478515625	3.703125	0.81195068359375	0.0325927734375	-0.035888671875	-0.58172607421875
12750321	18676	0	0	0.9736328125	0.11328125	-9.7861328125	0.021484375	0.0029296875	-0.005859375	-0.0009765625	-0.0009765625	-0.0009765625	0.040283203125	-0.221923828125	0.36376953125	3.7265625	0.81195068359375	0.0325927734375	-0.035888671875	-0.58172607421875
12758042	18677	0	0	0.958984375	0.0849609375	-9.8154296875	0.0068359375	-0.025390625	-0.03515625	-0.0009765625	-0.0009765625	-0.0009765625	0.038818359375	-0.22509765625	0.365478515625	3.71875	0.81195068359375	0.0325927734375	-0.035888671875	-0.5816650390625
12766299	18678	0	0	0.970703125	0.099609375	-9.8125	0.0185546875	-0.0107421875	-0.0322265625	-0.0009765625	0	0	0.035400390625	-0.22021484375	0.3671875	3.75	0.81195068359375	0.0325927734375	-0.035888671875	-0.5816650390625
12774018	18679	0	0	0.947265625	0.1162109375	-9.79296875	-0.005859375	0.005859375	-0.01171875	-0.0009765625	0	-0.0009765625	0.040283203125	-0.2236328125	0.37060546875	3.7265625	0.81195068359375	0.0325927734375	-0.035888671875	-0.5816650390625
12782240	18680	0	0	0.962890625	0.083984375	-9.755859375	0.009765625	-0.025390625	0.025390625	-0.0009765625	-0.0009765625	-0.0009765625	0.037109375	-0.223388671875	0.368896484375	3.7109375	0.81195068359375	0.0325927734375	-0.035888671875	-0.5816650390625
12789989	18681	0	0	0.958984375	0.1298828125	-9.7763671875	0.005859375	0.01953125	0.0048828125	-0.0009765625	0	-0.0009765625	0.037109375	-0.226806640625	0.372314453125	3.71875	0.81195068359375	0.0325927734375	-0.035888671875	-0.5816650390625
12798450	18682	0	0	0.9287109375	0.12890625	-9.763671875	-0.0244140625	0.01953125	0.017578125	-0.0009765625	0	0	0.035400390625	-0.22509765625	0.368896484375	3.71875	0.81195068359375	0.0325927734375	-0.035888671875	-0.5816650390625
12806224	18683	0	0	0.96875	0.1279296875	-9.7724609375	0.015625	0.017578125	0.009765625	-0.0009765625	0	0	0.037109375	-0.230224609375	0.3671875	3.7109375	0.81195068359375	0.03265380859375	-0.03594970703125	-0.5816650390625
12814245	18684	0	0	0.966796875	0.0966796875	-9.7705078125	0.013671875	-0.013671875	0.01171875	0	-0.0009765625	0	0.040283203125	-0.2236328125	0.365478515625	3.71875	0.81195068359375	0.03265380859375	-0.03594970703125	-0.5816650390625
12822226	18685	0	0	0.9658203125	0.0947265625	-9.7958984375	0.0126953125	-0.015625	-0.0146484375	0	-0.0009765625	0	0.038818359375	-0.226806640625	0.368896484375	3.71875	0.81195068359375	0.03265380859375	-0.03594970703125	-0.5816650390625
12830212	18686	0	0	0.9453125	0.09375	-9.7841796875	-0.0087890625	-0.015625	-0.0029296875	0	-0.0009765625	0	0.043701171875	-0.225341796875	0.3671875	3.71875	0.81195068359375	0.03265380859375	-0.03594970703125	-0.5816650390625
12838222	18687	0	0	0.9423828125	0.134765625	-9.78125	-0.01171875	0.0244140625	0.0009765625	-0.0009765625	0	-0.0009765625	0.03857421875	-0.2236328125	0.36376953125	3.7109375	0.81195068359375	0.03265380859375	-0.03594970703125	-0.5816650390625
12846240	18688	0	0	0.9130859375	0.1201171875	-9.8095703125	-0.0400390625	0.009765625	-0.02734375	-0.001953125	0	0	0.040283203125	-0.2236328125	0.36376953125	3.71875	0.81195068359375	0.03265380859375	-0.03594970703125	-0.5816650390625
12854210	18689	0	0	0.9345703125	0.1396484375	-9.7880859375	-0.0185546875	0.029296875	-0.005859375	0	-0.0009765625	0	0.04541015625	-0.22705078125	0.362060546875	3.6953125	0.81195068359375	0.03265380859375	-0.03594970703125	-0.5816650390625
12862112	18690	0	0	0.9541015625	0.123046875	-9.7880859375	0.0009765625	0.0126953125	-0.0068359375	-0.0009765625	0	0	0.035400390625	-0.22021484375	0.36376953125	3.703125	0.81195068359375	0.03265380859375	-0.03594970703125	-0.5816650390625
12870156	18691	0	0	0.947265625	0.1298828125	-9.78125	-0.005859375	0.0185546875	0.0009765625	-0.001953125	-0.0009765625	0	0.0419921875	-0.221923828125	0.36376953125	3.7265625	0.81195068359375	0.03265380859375	-0.03594970703125	-0.5816650390625
12878172	18692	0	0	0.96484375	0.1298828125	-9.748046875	0.01171875	0.0185546875	0.0341796875	0	-0.0009765625	0	0.037109375	-0.2236328125	0.362060546875	3.71875	0.81195068359375	0.03265380859375	-0.03594970703125	-0.5816650390625
12886125	18693	0	0	0.95703125	0.1201171875	-9.767578125	0.00390625	0.0087890625	0.0146484375	-0.0009765625	-0.0009765625	-0.0009765625	0.038818359375	-0.22509765625	0.37060546875	3.71875	0.81201171875	0.03265380859375	-0.03594970703125	-0.5816650390625
12894022	18694	0	0	0.9697265625	0.0732421875	-9.77734375	0.0166015625	-0.0380859375	0.00390625	0.0009765625	-0.001953125	0	0.037109375	-0.22509765625	0.368896484375	3.734375	0.81201171875	0.03265380859375	-0.03594970703125	-0.5816650390625
12902170	18695	0	0	0.935546875	0.0869140625	-9.77734375	-0.017578125	-0.0244140625	0.0048828125	0.0009765625	-0.0009765625	0	0.03564453125	-0.228271484375	0.37060546875	3.7265625	0.81201171875	0.03265380859375	-0.03594970703125	-0.5816650390625
12910328	18696	0	0	0.9541015625	0.109375	-9.8076171875	0.0009765625	-0.0029296875	-0.0263671875	0	-0.0009765625	0.0009765625	0.038818359375	-0.228515625	0.37060546875	3.7265625	0.81195068359375	0.03265380859375	-0.03594970703125	-0.5816650390625
12918229	18697	0	0	0.966796875	0.0986328125	-9.7578125	0.013671875	-0.0126953125	0.0234375	0	-0.0009765625	0	0.037109375	-0.22509765625	0.368896484375	3.71875	0.81195068359375	0.03265380859375	-0.03594970703125	-0.5816650390625
12926227	18698	0	0	0.958984375	0.0966796875	-9.810546875	0.005859375	-0.013671875	-0.0283203125	0	-0.0009765625	0	0.038818359375	-0.226806640625	0.37060546875	3.734375	0.81195068359375	0.03265380859375	-0.03594970703125	-0.5816650390625
12934294	18699	0	0	0.919921875	0.1162109375	-9.8193359375	-0.033203125	0.0048828125	-0.037109375	-0.0009765625	-0.0009765625	-0.0009765625	0.04052734375	-0.226806640625	0.368896484375	3.71875	0.81195068359375	0.03265380859375	-0.03594970703125	-0.5816650390625
12942022	18700	0	0	0.9462890625	0.1201171875	-9.7958984375	-0.005859375	0.009765625	-0.013671875	-0.0009765625	0	0	0.038818359375	-0.226806640625	0.365478515625	3.71875	0.81195068359375	0.03265380859375	-0.03594970703125	-0.5816650390625
12950233	18701	0	0	0.9443359375	0.11328125	-9.814453125	-0.0087890625	0.0029296875	-0.0322265625	-0.0009765625	-0.0009765625	-0.0009765625	0.043701171875	-0.2236328125	0.36376953125	3.6875	0.81195068359375	0.03265380859375	-0.03594970703125	-0.5816650390625
12958050	18702	0	0	0.9443359375	0.0986328125	-9.791015625	-0.0078125	-0.01171875	-0.0087890625	0	-0.0009765625	0	0.0419921875	-0.2236328125	0.36376953125	3.7265625	0.81195068359375	0.03265380859375	-0.03594970703125	-0.5816650390625
12966193	18703	0	0	0.966796875	0.123046875	-9.759765625	0.0146484375	0.01171875	0.0224609375	0	-0.0009765625	0	0.0419921875	-0.2236328125	0.365478515625	3.703125	0.81195068359375	0.03265380859375	-0.03594970703125	-0.5816650390625
12974065	18704	0	0	0.9619140625	0.1064453125	-9.767578125	0.009765625	-0.0048828125	0.015625	-0.0009765625	0	-0.0009765625	0.037109375	-0.223388671875	0.365478515625	3.7265625	0.81195068359375	0.03265380859375	-0.03594970703125	-0.5816650390625
12982140	18705	0	0	0.94921875	0.1103515625	-9.779296875	-0.0029296875	0	0.00390625	0.0009765625	-0.0009765625	-0.0009765625	0.037109375	-0.226806640625	0.37060546875	3.71875	0.81195068359375	0.03265380859375	-0.03594970703125	-0.5816650390625
12990277	18706	0	0	0.931640625	0.1298828125	-9.806640625	-0.0205078125	0.0185546875	-0.0234375	0	-0.001953125	0	0.03369140625	-0.22509765625	0.37060546875	3.6953125	0.81195068359375	0.03265380859375	-0.03594970703125	-0.5816650390625
12998261	18707	0	0	0.95703125	0.115234375	-9.7646484375	0.0048828125	0.00390625	0.0185546875	0	-0.0009765625	0	0.037109375	-0.22509765625	0.372314453125	3.71875	0.81195068359375	0.03265380859375	-0.03594970703125	-0.5816650390625
13006003	18708	0	0	0.947265625	0.1015625	-9.7841796875	-0.0048828125	-0.009765625	-0.0009765625	-0.0009765625	0	-0.0009765625	0.038818359375	-0.228515625	0.37060546875	3.71875	0.81195068359375	0.03265380859375	-0.03594970703125	-0.5816650390625
13014099	18709	0	0	0.958984375	0.0849609375	-9.798828125	0.0068359375	-0.0263671875	-0.015625	-0.001953125	0	-0.0009765625	0.038818359375	-0.226806640625	0.368896484375	3.7265625	0.81195068359375	0.03265380859375	-0.03594970703125	-0.5816650390625
13022091	18710	0	0	0.9736328125	0.123046875	-9.7607421875	0.021484375	0.01171875	0.0234375	-0.001953125	-0.0009765625	0	0.0419921875	-0.225341796875	0.36376953125	3.7109375	0.81195068359375	0.03265380859375	-0.03594970703125	-0.5816650390625
13030107	18711	0	0	0.9501953125	0.10546875	-9.7529296875	-0.001953125	-0.005859375	0.0302734375	-0.001953125	0	0	0.0419921875	-0.2236328125	0.362060546875	3.703125	0.81195068359375	0.03265380859375	-0.03594970703125	-0.5816650390625
13038102	18712	0	0	0.939453125	0.123046875	-9.783203125	-0.0126953125	0.01171875	0	-0.0009765625	0	-0.0009765625	0.03857421875	-0.223388671875	0.372314453125	3.703125	0.81195068359375	0.03265380859375	-0.03594970703125	-0.5816650390625
13045998	18713	0	0	0.9462890625	0.1162109375	-9.80078125	-0.005859375	0.0048828125	-0.017578125	-0.0009765625	-0.0009765625	-0.0009765625	0.038818359375	-0.226806640625	0.37060546875	3.71875	0.81195068359375	0.03265380859375	-0.03594970703125	-0.5816650390625
13054060	18714	0	0	0.9462890625	0.1396484375	-9.79296875	-0.005859375	0.0283203125	-0.009765625	0	-0.0009765625	0	0.04052734375	-0.226806640625	0.37060546875	3.71875	0.81195068359375	0.03265380859375	-0.03594970703125	-0.5816650390625
13062231	18715	0	0	0.95703125	0.1201171875	-9.7744140625	0.0048828125	0.0087890625	0.0087890625	0	-0.0009765625	0	0.037109375	-0.223388671875	0.368896484375	3.6953125	0.81195068359375	0.03265380859375	-0.03594970703125	-0.5816650390625
13070048	18716	0	0	0.9404296875	0.1083984375	-9.767578125	-0.01171875	-0.00390625	0.015625	0	-0.0009765625	0	0.035400390625	-0.2216796875	0.368896484375	3.671875	0.81195068359375	0.03265380859375	-0.03594970703125	-0.5816650390625
13078303	18717	0	0	0.955078125	0.1220703125	-9.7529296875	0.0029296875	0.0107421875	0.0302734375	0	-0.0009765625	0	0.03857421875	-0.223388671875	0.368896484375	3.703125	0.81195068359375	0.03265380859375	-0.03594970703125	-0.5816650390625
13086072	18718	0	0	0.9541015625	0.0888671875	-9.7177734375	0.001953125	-0.0234375	0.064453125	-0.001953125	-0.001953125	0	0.037109375	-0.22509765625	0.368896484375	3.7421875	0.81195068359375	0.03265380859375	-0.03594970703125	-0.5816650390625
13094177	18719	0	0	0.95703125	0.11328125	-9.7578125	0.0048828125	0.0009765625	0.0244140625	0	-0.0009765625	0	0.038818359375	-0.22509765625	0.37060546875	3.7421875	0.81195068359375	0.03265380859375	-0.03594970703125	-0.5816650390625
13102059	18720	0	0	0.953125	0.1220703125	-9.74609375	0.0009765625	0.009765625	0.0361328125	0	-0.0009765625	0	0.038818359375	-0.230224609375	0.37060546875	3.7421875	0.81195068359375	0.03265380859375	-0.03594970703125	-0.5816650390625
13110358	18721	0	0	0.9560546875	0.14453125	-9.802734375	0.00390625	0.0322265625	-0.021484375	0.0009765625	-0.0009765625	0	0.04052734375	-0.226806640625	0.3671875	3.7109375	0.81195068359375	0.03265380859375	-0.03594970703125	-0.58172607421875
13117970	18722	0	0	0.935546875	0.10546875	-9.771484375	-0.0166015625	-0.0068359375	0.0087890625	-0.0009765625	0	0	0.04052734375	-0.228515625	0.368896484375	3.71875	0.81195068359375	0.03265380859375	-0.03594970703125	-0.58172607421875
13126165	18723	0	0	0.95703125	0.1015625	-9.7607421875	0.005859375	-0.01171875	0.01953125	0	-0.0009765625	0	0.0419921875	-0.226806640625	0.3671875	3.71875	0.81195068359375	0.03265380859375	-0.03594970703125	-0.58172607421875
13134035	18724	0	0	0.9423828125	0.11328125	-9.802734375	-0.009765625	0.0009765625	-0.0224609375	-0.0009765625	0	-0.0009765625	0.038818359375	-0.226806640625	0.362060546875	3.7109375	0.81195068359375	0.03265380859375	-0.03594970703125	-0.58172607421875
13142124	18725	0	0	0.9619140625	0.115234375	-9.767578125	0.009765625	0.0029296875	0.0126953125	0	-0.0009765625	0	0.0419921875	-0.2236328125	0.36376953125	3.71875	0.81195068359375	0.03265380859375	-0.03594970703125	-0.58172607421875
13150032	18726	0	0	0.9560546875	0.1162109375	-9.7890625	0.0048828125	0.0029296875	-0.0087890625	0	-0.0009765625	0	0.03857421875	-0.2236328125	0.3671875	3.7265625	0.81195068359375	0.03265380859375	-0.03594970703125	-0.58172607421875
13158275	18727	0	0	0.962890625	0.111328125	-9.810546875	0.01171875	-0.0009765625	-0.03125	0	-0.001953125	0	0.037109375	-0.226806640625	0.368896484375	3.7421875	0.81195068359375	0.03265380859375	-0.03594970703125	-0.58172607421875
13166056	18728	0	0	0.9423828125	0.1318359375	-9.7783203125	-0.009765625	0.01953125	0.0009765625	-0.001953125	-0.0009765625	0	0.040283203125	-0.22021484375	0.3671875	3.71875	0.81195068359375	0.03265380859375	-0.03594970703125	-0.58172607421875
13174088	18729	0	0	0.9443359375	0.1181640625	-9.802734375	-0.0078125	0.0048828125	-0.0234375	0	-0.001953125	0	0.0419921875	-0.228515625	0.3671875	3.7109375	0.81195068359375	0.03265380859375	-0.03594970703125	-0.58172607421875
13182053	18730	0	0	0.9404296875	0.126953125	-9.7666015625	-0.01171875	0.013671875	0.0126953125	-0.0009765625	0	0	0.043701171875	-0.22705078125	0.365478515625	3.6953125	0.81195068359375	0.03265380859375	-0.03594970703125	-0.58172607421875
13190217	18731	0	0	0.939453125	0.1162109375	-9.8046875	-0.01171875	0.001953125	-0.025390625	0	-0.0009765625	0	0.043701171875	-0.225341796875	0.362060546875	3.7109375	0.81195068359375	0.03265380859375	-0.03594970703125	-0.58172607421875
13198254	18732	0	0	0.978515625	0.115234375	-9.755859375	0.02734375	0.001953125	0.0234375	0	-0.0009765625	0.0009765625	0.040283203125	-0.225341796875	0.36376953125	3.71875	0.81195068359375	0.03265380859375	-0.03594970703125	-0.58172607421875
13206269	18733	0	0	0.9423828125	0.09375	-9.77734375	-0.0087890625	-0.01953125	0.001953125	0	-0.0009765625	0	0.045166015625	-0.225341796875	0.365478515625	3.703125	0.81195068359375	0.03265380859375	-0.03594970703125	-0.58172607421875
13214224	18734	0	0	0.939453125	0.1220703125	-9.71484375	-0.0126953125	0.0078125	0.064453125	0	-0.0009765625	0	0.037109375	-0.22509765625	0.365478515625	3.71875	0.81195068359375	0.03265380859375	-0.03594970703125	-0.58172607421875
13222082	18735	0	0	0.9560546875	0.1181640625	-9.802734375	0.0048828125	0.0048828125	-0.0244140625	0	-0.0009765625	0.0009765625	0.040283203125	-0.2236328125	0.36376953125	3.703125	0.81195068359375	0.03265380859375	-0.03594970703125	-0.58172607421875
13230132	18736	0	0	0.9521484375	0.1015625	-9.7939453125	0	-0.0126953125	-0.0146484375	0	-0.0009765625	0.0009765625	0.038818359375	-0.228515625	0.372314453125	3.6796875	0.81195068359375	0.03265380859375	-0.03594970703125	-0.58172607421875
13238106	18737	0	0	0.9619140625	0.0771484375	-9.7724609375	0.0107421875	-0.0361328125	0.005859375	0	-0.0009765625	0	0.03857421875	-0.223388671875	0.368896484375	3.703125	0.81195068359375	0.03265380859375	-0.03594970703125	-0.58172607421875
13246125	18738	0	0	0.958984375	0.1064453125	-9.7958984375	0.0078125	-0.0078125	-0.017578125	0	-0.001953125	0	0.037109375	-0.22509765625	0.37060546875	3.703125	0.81195068359375	0.03265380859375	-0.03594970703125	-0.58172607421875
13254169	18739	0	0	0.970703125	0.1181640625	-9.7890625	0.01953125	0.0048828125	-0.009765625	-0.0009765625	-0.0009765625	0	0.04052734375	-0.226806640625	0.368896484375	3.703125	0.81195068359375	0.03265380859375	-0.03594970703125	-0.58172607421875
13262123	18740	0	0	0.9765625	0.0966796875	-9.7705078125	0.0244140625	-0.0166015625	0.0078125	0	0	-0.0009765625	0.04052734375	-0.228515625	0.368896484375	3.7265625	0.81195068359375	0.03265380859375	-0.03594970703125	-0.58172607421875
13270129	18741	0	0	0.9560546875	0.1181640625	-9.7890625	0.0048828125	0.0048828125	-0.009765625	0	0	0	0.0419921875	-0.225341796875	0.365478515625	3.7109375	0.81195068359375	0.03265380859375	-0.03594970703125	-0.58172607421875
13278249	18742	0	0	0.9384765625	0.1171875	-9.7529296875	-0.013671875	0.00390625	0.025390625	0	-0.0009765625	0.0009765625	0.043701171875	-0.225341796875	0.362060546875	3.71875	0.81195068359375	0.03265380859375	-0.03594970703125	-0.58172607421875
13286177	18743	0	0	0.9501953125	0.09375	-9.7626953125	-0.001953125	-0.01953125	0.015625	0	-0.0009765625	-0.0009765625	0.0419921875	-0.221923828125	0.3603515625	3.703125	0.81195068359375	0.03265380859375	-0.03594970703125	-0.58172607421875
13294280	18744	0	0	0.947265625	0.1103515625	-9.7744140625	-0.0048828125	-0.0029296875	0.00390625	0	-0.001953125	-0.0009765625	0.03857421875	-0.2236328125	0.36376953125	3.71875	0.81195068359375	0.03265380859375	-0.03594970703125	-0.58172607421875
13302268	18745	0	0	0.958984375	0.103515625	-9.7861328125	0.0068359375	-0.0087890625	-0.0087890625	0	-0.0009765625	0.0009765625	0.035400390625	-0.223388671875	0.368896484375	3.6953125	0.81195068359375	0.03265380859375	-0.03594970703125	-0.58172607421875
13310164	18746	0	0	0.9521484375	0.1083984375	-9.7958984375	-0.0009765625	-0.00390625	-0.017578125	0	-0.0009765625	0.0009765625	0.037109375	-0.221923828125	0.3671875	3.71875	0.81195068359375	0.03265380859375	-0.03594970703125	-0.58172607421875
13318308	18747	0	0	0.947265625	0.1298828125	-9.783203125	-0.005859375	0.0166015625	-0.0048828125	-0.0009765625	-0.0009765625	0.0009765625	0.037109375	-0.22509765625	0.37060546875	3.71875	0.81195068359375	0.03265380859375	-0.03594970703125	-0.58172607421875
13326145	18748	0	0	0.9609375	0.125	-9.7841796875	0.0087890625	0.0126953125	-0.005859375	-0.0009765625	0	0	0.035400390625	-0.226806640625	0.37060546875	3.703125	0.81195068359375	0.03265380859375	-0.03594970703125	-0.58172607421875
13334105	18749	0	0	0.9423828125	0.111328125	-9.7880859375	-0.0107421875	-0.001953125	-0.0107421875	0	0	0	0.038818359375	-0.226806640625	0.37060546875	3.703125	0.81195068359375	0.03265380859375	-0.03594970703125	-0.58172607421875
13342142	18750	0	0	0.9658203125	0.1015625	-9.8037109375	0.0126953125	-0.0107421875	-0.025390625	-0.001953125	0.001953125	0	0.035400390625	-0.226806640625	0.368896484375	3.7265625	0.81195068359375	0.03265380859375	-0.03594970703125	-0.58172607421875
13350121	18751	0	0	0.958984375	0.111328125	-9.7861328125	0.005859375	-0.001953125	-0.0078125	0.0009765625	0	0	0.040283203125	-0.225341796875	0.365478515625	3.7421875	0.81195068359375	0.03265380859375	-0.03594970703125	-0.58172607421875
13358168	18752	0	0	0.9423828125	0.099609375	-9.8056640625	-0.0107421875	-0.013671875	-0.0263671875	0	0	0.0009765625	0.043701171875	-0.225341796875	0.362060546875	3.71875	0.81195068359375	0.03265380859375	-0.03594970703125	-0.58172607421875
13366168	18753	0	0	0.939453125	0.1201171875	-9.783203125	-0.013671875	0.0078125	-0.0048828125	0	0	0	0.045166015625	-0.225341796875	0.36376953125	3.7109375	0.81195068359375	0.03265380859375	-0.03594970703125	-0.58172607421875
13374182	18754	0	0	0.953125	0.09375	-9.7529296875	0	-0.0185546875	0.025390625	-0.0009765625	-0.0009765625	0	0.0419921875	-0.225341796875	0.362060546875	3.7265625	0.81195068359375	0.03271484375	-0.03594970703125	-0.58172607421875
13382199	18755	0	0	0.9658203125	0.1259765625	-9.791015625	0.0126953125	0.0126953125	-0.01171875	0	-0.0009765625	0	0.036865234375	-0.22021484375	0.365478515625	3.7421875	0.81195068359375	0.03271484375	-0.03594970703125	-0.58172607421875
13388154	18756	0	0	0.9501953125	0.0966796875	-9.765625	-0.0029296875	-0.0166015625	0.013671875	0	0	0	0.038818359375	-0.22509765625	0.368896484375	3.75	0.81195068359375	0.03271484375	-0.03594970703125	-0.58172607421875
13396249	18757	0	0	0.9345703125	0.1279296875	-9.806640625	-0.0185546875	0.015625	-0.02734375	-0.0009765625	0	0	0.038818359375	-0.226806640625	0.37060546875	3.71875	0.81195068359375	0.03271484375	-0.03594970703125	-0.58172607421875
13404142	18758	0	0	0.9619140625	0.1201171875	-9.7646484375	0.0087890625	0.0078125	0.0146484375	0	-0.0009765625	0	0.037109375	-0.22509765625	0.37060546875	3.7265625	0.81195068359375	0.03271484375	-0.03594970703125	-0.58172607421875
13412167	18759	0	0	0.9443359375	0.1044921875	-9.8056640625	-0.0087890625	-0.0087890625	-0.025390625	0	-0.0009765625	0	0.038818359375	-0.226806640625	0.368896484375	3.734375	0.81195068359375	0.03271484375	-0.03594970703125	-0.58172607421875
13420223	18760	0	0	0.9306640625	0.1064453125	-9.7958984375	-0.0234375	-0.0068359375	-0.015625	0	-0.0009765625	-0.0009765625	0.038818359375	-0.226806640625	0.3671875	3.734375	0.81195068359375	0.03271484375	-0.03594970703125	-0.58172607421875
[truncated: 36,002 more rows]
